# Supplementary material for: Quantitative proteomics reveals cellular responses to individual mAb expression and tunicamycin in CHO cells
Source: Appl Microbiol Biotechnol. 2024 Jun 19;108(1):381. doi: 10.1007/s00253-024-13223-1 (PMC11186912; doi:10.1007/s00253-024-13223-1)
Supplement: Supplementary file 1 — Supplementary file1 (XLSX 3108 KB) [file 253_2024_13223_MOESM1_ESM.xlsx]

## Sheet: Title page
Applied Microbiology and Biotechnology
Quantitative Proteomics Reveals Cellular Responses to Individual mAb Expression and Tunicamycin in CHO Cells
Eldi Sulaj1, Linda Schwaigerlehner1, Felix L. Sandell2, Juliane C. Dohm2, Gorji Marzban3* & Renate Kunert1
1 - Department of Biotechnology, Institute of Animal Cell Technology and Systems Biology (IACTSB), University of Natural Resources and Life Sciences Vienna, Muthgasse 18, 1190 Vienna, Austria
2 - Department of Biotechnology, Institute of Computational Biology (ICB), University of Natural Resources and Life Sciences Vienna, Muthgasse 18, 1190 Vienna, Austria
3 - Department of Biotechnology, Institute of Bioprocess Science and Engineering (IBSE), University of Natural Resources and Life Sciences Vienna, Muthgasse 18, 1190 Vienna, Austria
* Correspodnnig author: Gorji Marzban; E-mail: gorji.marzban@boku.ac.at; Tel: +43 1 47654-79867

## Sheet: Table S1
PP1_1_2G12	PP1_2_2G12	PP1_3_2G12	PP1_4_2G12	PP1_5_2G12	PP1_6_2G12	PP3_1_353/11	PP3_2_353/11	PP3_3_353/11	PP3_4_353/11	PP3_5_353/11	PP3_6_353/11	PP5_1_353/11 TM	PP5_2_353/11 TM	PP5_3_353/11 TM	PP5_4_353/11 TM	PP5_5_353/11 TM	PP5_6_353/11 TM	GOCC name	GSEA	KEGG name	Taxonomy	Corum	GOCC slim	Pfam	Reactome	KEGG	SMART name	SMART	Interpro	Interpro name	Student's T-test Significant 353/11_2G12	Student's T-test Significant 353/11_353/11 TM	Student's T-test significant_	Razor + unique peptides	Unique peptides	Sequence coverage [%]	Score	MS/MS count	-Log Student's T-test p-value 2G12_353/11	Student's T-test q-value 2G12_353/11	Student's T-test Difference 2G12_353/11	-Log Student's T-test p-value 353/11 TM_353/11	Student's T-test q-value 353/11 TM_353/11	Significant 2G12 vs 353/11	Significant 353/11TM vs 353/11	Student's T-test Difference 353/11 TM_353/11	Protein IDs	Majority protein IDs	Protein names
25.0837	25.0812	25.1399	24.9983	24.702	24.856	24.7492	24.7435	24.5754	24.3962	24.4261	24.5057	25.0304	24.8936	24.9613	24.9237	24.9248	24.8797	extracellular membrane-bounded organelle;extracellular organelle;extracellular region part;extracellular space;extracellular vesicular exosome;membrane-bounded organelle;membrane-bounded vesicle;organelle;vesicle	AACTTT_UNKNOWN;BLALOCK_ALZHEIMERS_DISEASE_DN;BMI1_DN.V1_DN;CERVERA_SDHB_TARGETS_1_UP;CERVERA_SDHB_TARGETS_2;chrxq13;CREIGHTON_ENDOCRINE_THERAPY_RESISTANCE_5;CROMER_METASTASIS_UP;CTGCAGY_UNKNOWN;CTTTGA_V$LEF1_Q2;CTTTGT_V$LEF1_Q2;CYTOPLASM;DAZARD_RESPONSE_TO_UV_SCC_UP;DIAZ_CHRONIC_MEYLOGENOUS_LEUKEMIA_UP;ENK_UV_RESPONSE_EPIDERMIS_DN;FEVR_CTNNB1_TARGETS_DN;FLECHNER_BIOPSY_KIDNEY_TRANSPLANT_OK_VS_DON…		Cricetulus griseus;Mus musculus		GO:0005615;GO:0031982;GO:0043226;GO:0043230	SH3BGR					IPR006993;IPR012336	Glut_rich_SH3-bd;Thioredoxin-like_fold	+	+	353/11_2G12;353/11_353/11 TM	9	9	85.1	128.87	85	2.9024	0.0227273	0.410818	3.6255	0	*	*	0.36956	G3I1P5;A0A061I0I3;Q3U9A8;Q9JJU8	G3I1P5;A0A061I0I3;Q3U9A8;Q9JJU8	SH3 domain-binding glutamic acid-rich-like protein
29.3871	29.5713	29.3702	29.4158	29.6003	29.4447	29.3053	29.2695	29.2611	29.3376	29.3387	29.2497	29.1703	29.2391	29.1204	29.157	29.2215	29.1218	adherens junction;anchoring junction;cell junction;cell part;cell-substrate adherens junction;cell-substrate junction;cytoplasmic membrane-bounded vesicle;cytoplasmic part;cytoplasmic vesicle;cytosol;endoplasmic reticulum;endoplasmic reticulum chaperone complex;endoplasmic reticulum lumen;endoplasmic reticulum membrane;endoplasmic reticulum part;extracellular matrix;extracellular membrane-bounded…	ANTI_APOPTOSIS;APOPTOSIS_GO;BAELDE_DIABETIC_NEPHROPATHY_DN;BASSO_CD40_SIGNALING_UP;BENPORATH_MYC_MAX_TARGETS;BENPORATH_SOX2_TARGETS;BLUM_RESPONSE_TO_SALIRASIB_UP;CALCIUM_ION_BINDING;CAMP_UP.V1_UP;CATION_BINDING;CELL_DEVELOPMENT;CELL_FRACTION;CHAUHAN_RESPONSE_TO_METHOXYESTRADIOL_DN;CHIARADONNA_NEOPLASTIC_TRANSFORMATION_CDC25_UP;chr12q24;CYTOPLASM;CYTOPLASMIC_PART;CYTOSOL;DANG_BOUND_BY_MYC;DE_YY1_T…	NOD-like receptor signaling pathway;Pathways in cancer;Plant-pathogen interaction;Prostate cancer;Protein processing in endoplasmic reticulum	Cricetulus griseus;Mus musculus	(ER)-localized multiprotein complex, Ig heavy chains associated;(ER)-localized multiprotein complex, in absence of Ig heavy chains	GO:0005576;GO:0005634;GO:0005783;GO:0005829;GO:0005886;GO:0016020;GO:0016023;GO:0030496;GO:0031012;GO:0031982;GO:0032991;GO:0043226;GO:0043229;GO:0043230;GO:0043231;GO:0043234;GO:0044464	HSP90	REACT_338311;REACT_346699	ko04141;ko04621;ko04626;ko05200;ko05215	HATPase_c	SM00387	IPR001404;IPR003594;IPR019805;IPR020568;IPR020575	HATPase_C;Heat_shock_protein_90_CS;Hsp90_fam;Hsp90_N;Ribosomal_S5_D2-typ_fold	+	+	353/11_2G12;353/11_353/11 TM	57	55	59.2	323.31	811	2.59405	0.0412088	0.171213	3.08936	0	*	*	-0.122003	G3HQM6;Q91V38;Q3UAD6;P08113;Q3UBU0;Q3TUD6;Q8CCY5;F7C312;Q8C2R2;Q9CW12	G3HQM6;Q91V38;Q3UAD6;P08113;Q3UBU0;Q3TUD6;Q8CCY5;F7C312	Endoplasmin
23.9369	24.3252	24.5017	23.4458	23.7055	23.6725	24.4632	24.5055	24.3233	24.9627	24.8831	24.9589	25.2718	25.2699	25.3264	25.1268	25.2753	25.1016				Mus musculus			C1-set;V-set			IG;IGc1;IGc2;IGv	SM00406;SM00407;SM00408;SM00409				+	353/11_353/11 TM	8	8	37	85.848	74	2.38615	0.0550847	-0.751511	2.92867	0		*	0.545883	G53455;A0A4E9G461;A0A4E9FU10;A0A4E9FT70;A0A097PUG1;A0A097PUH2	G53455
24.5246	24.4623	24.5699	24.7988	24.5588	24.9159	24.3617	24.349	24.4942	24.3795	24.2998	24.548	24.2197	24.1347	24.2575	24.1177	24.259	24.1382	cell part;cell projection;cytoplasm;cytoplasmic part;early endosome membrane;endosomal part;endosome membrane;extracellular membrane-bounded organelle;extracellular organelle;extracellular region part;extracellular vesicular exosome;extrinsic to membrane;intracellular membrane-bounded organelle;intracellular organelle;intracellular organelle part;intracellular part;lamellipodium;macromolecular co…	AAACCAC,MIR-140;ACATTCC,MIR-1,MIR-206;ACEVEDO_LIVER_CANCER_UP;ATTACAT,MIR-380-3P;BONOME_OVARIAN_CANCER_SURVIVAL_SUBOPTIMAL_DEBULKING;CACGTG_V$MYC_Q2;CHEOK_RESPONSE_TO_MERCAPTOPURINE_UP;CHIANG_LIVER_CANCER_SUBCLASS_UNANNOTATED_DN;chr5q23;CYTOPLASM;DACOSTA_UV_RESPONSE_VIA_ERCC3_DN;ESTABLISHMENT_OF_LOCALIZATION;FLECHNER_BIOPSY_KIDNEY_TRANSPLANT_OK_VS_DONOR_UP;FLECHNER_BIOPSY_KIDNEY_TRANSPLANT_REJECT…		Cricetulus griseus;Mus musculus		GO:0005737;GO:0016020;GO:0030904;GO:0031982;GO:0032991;GO:0042995;GO:0043226;GO:0043229;GO:0043230;GO:0043231;GO:0043234;GO:0044464	PX;Sorting_nexin;Vps5	REACT_342454		PX	SM00312	IPR005329;IPR015404;IPR028653	SNX2;Sorting_nexin_N;Vps5_C		+	353/11_353/11 TM	15	13	32	129.15	92	1.75074	0.111354	0.233003	3.02727	0		*	-0.21756	Q91VZ1;Q3U5L3;Q9CWK8;A0A8C2MYD7;G3HKA5	Q91VZ1;Q3U5L3;Q9CWK8;A0A8C2MYD7	Sorting nexin-2
26.4326	26.3652	26.2514	26.7796	26.9435	26.7742	26.2966	26.3281	26.3578	26.2871	26.1969	26.1762	26.0913	26.1821	26.0829	26.0652	26.0935	25.9713	cell part;cell surface;cytoplasmic membrane-bounded vesicle;cytoplasmic part;cytoplasmic vesicle;endoplasmic reticulum;endoplasmic reticulum chaperone complex;endoplasmic reticulum lumen;endoplasmic reticulum part;intracellular membrane-bounded organelle;intracellular organelle;intracellular organelle lumen;intracellular organelle part;intracellular part;macromolecular complex;melanosome;membrane…	AACTTT_UNKNOWN;BLALOCK_ALZHEIMERS_DISEASE_UP;BROWNE_HCMV_INFECTION_14HR_UP;BROWNE_HCMV_INFECTION_18HR_UP;BROWNE_HCMV_INFECTION_24HR_UP;CACGTG_V$MYC_Q2;CAIRO_HEPATOBLASTOMA_CLASSES_UP;CELLULAR_LOCALIZATION;CHANG_CORE_SERUM_RESPONSE_UP;chr7q35;CUI_GLUCOSE_DEPRIVATION;CYTOPLASM;CYTOPLASMIC_PART;DEBIASI_APOPTOSIS_BY_REOVIRUS_INFECTION_DN;ENDOPLASMIC_RETICULUM;ENDOPLASMIC_RETICULUM_LUMEN;ENDOPLASMIC_R…	Protein processing in endoplasmic reticulum;Vibrio cholerae infection	Cricetulus griseus;Mus musculus	(ER)-localized multiprotein complex, Ig heavy chains associated;(ER)-localized multiprotein complex, in absence of Ig heavy chains	GO:0005783;GO:0009986;GO:0016023;GO:0031982;GO:0032991;GO:0043226;GO:0043229;GO:0043231;GO:0043234;GO:0044464	Thioredoxin;zf-C2H2		ko04141;ko05110	ZnF_C2H2	SM00355	IPR005788;IPR005792;IPR007087;IPR012336;IPR013087;IPR013766;IPR015880;IPR017068;IPR017937	Disulphide_isomerase;Prot_disulphide_isomerase;Protein_diS-isomerase_A4;Thioredoxin_CS;Thioredoxin_domain;Thioredoxin-like_fold;Znf_C2H2;Znf_C2H2/integrase_DNA-bd;Znf_C2H2-like		+	353/11_353/11 TM	36	36	62.9	323.31	331	1.66001	0.123469	0.317309	3.1233	0		*	-0.192739	G3IDT6;A0A061HWS2;A0A0R4J0Z1;P08003	G3IDT6;A0A061HWS2
24.0752	24.002	24.2249	23.631	23.7828	24.1544	23.648	23.5652	NaN	23.7016	23.8206	NaN	NaN	23.3553	23.2953	23.3299	23.2199	23.3134	actin cytoskeleton;cell junction;cell part;cell projection;contractile fiber part;cytoplasmic part;cytoskeletal part;cytoskeleton;cytosol;intracellular non-membrane-bounded organelle;intracellular organelle;intracellular organelle part;intracellular part;membrane;neuron projection;non-membrane-bounded organelle;organelle;organelle part;postsynaptic density;postsynaptic membrane;synapse part;synap…	ACATTCC,MIR-1,MIR-206;ACTGTGA,MIR-27A,MIR-27B;ACTIN_BINDING;ACTIN_CYTOSKELETON;AMIT_EGF_RESPONSE_120_MCF10A;AMIT_EGF_RESPONSE_240_HELA;AMIT_EGF_RESPONSE_480_HELA;AMIT_EGF_RESPONSE_60_MCF10A;AMIT_SERUM_RESPONSE_120_MCF10A;AMIT_SERUM_RESPONSE_240_MCF10A;AMIT_SERUM_RESPONSE_60_MCF10A;BAELDE_DIABETIC_NEPHROPATHY_DN;BMI1_DN_MEL18_DN.V1_DN;BOQUEST_STEM_CELL_CULTURED_VS_FRESH_UP;BUYTAERT_PHOTODYNAMIC_TH…		Cricetulus griseus;Mus musculus		GO:0005829;GO:0005856;GO:0016020;GO:0042995;GO:0043005;GO:0043226;GO:0043229;GO:0043232;GO:0044464	LIM;PDZ			LIM;PDZ	SM00132;SM00228	IPR001781	Znf_LIM		+	353/11_353/11 TM	6	6	14.2	17.668	26	1.34866	0.185159	0.294552	3.71055	0		*	-0.381082	A0A8C2N3Z8;A0A8C2N4Q4;A0A8C2N785;A0A8C2QPV2;Q8CI51;Q8VDV4;D9J302;Q2Q7P0;D9J301;D9J300;D9J2Z9;A0A8C2QQ84;A0A8C2N5C4;A0A8C2N4E3;A0A8C2N484;A0A0G2JEJ0;A0A8C2N883;A0A0G2JGZ5;G3IK70	A0A8C2N3Z8;A0A8C2N4Q4;A0A8C2N785;A0A8C2QPV2
27.0093	27.0169	27.0164	27.2723	27.3864	27.2227	27.0563	27.0755	27.1144	26.9167	26.9018	26.9113	26.7912	26.8269	26.8045	26.724	26.8094	26.8388	actin cytoskeleton;actin filament;actin filament bundle;adherens junction;anchoring junction;brush border;cell body;cell cortex;cell cortex part;cell junction;cell part;cell projection;cell projection part;cell-substrate adherens junction;cell-substrate junction;chromosomal part;cortical cytoskeleton;cytoplasm;cytoplasmic part;cytoskeletal part;cytoskeleton;cytosol;dendritic shaft;extracellular m…	ACEVEDO_FGFR1_TARGETS_IN_PROSTATE_CANCER_MODEL_DN;ACTIN_BINDING;ACTIN_CYTOSKELETON;ACTIN_CYTOSKELETON_ORGANIZATION_AND_BIOGENESIS;ACTIN_FILAMENT_BASED_PROCESS;ACTIN_FILAMENT_BINDING;ANATOMICAL_STRUCTURE_DEVELOPMENT;BAELDE_DIABETIC_NEPHROPATHY_DN;BASAKI_YBX1_TARGETS_UP;BERTUCCI_MEDULLARY_VS_DUCTAL_BREAST_CANCER_DN;BLALOCK_ALZHEIMERS_DISEASE_UP;BOGNI_TREATMENT_RELATED_MYELOID_LEUKEMIA_UP;BORCZUK_MA…	Focal adhesion;MAPK signaling pathway	Cricetulus griseus;Mus musculus		GO:0005634;GO:0005737;GO:0005829;GO:0005856;GO:0005886;GO:0005903;GO:0005938;GO:0016020;GO:0031982;GO:0032991;GO:0042995;GO:0043025;GO:0043226;GO:0043229;GO:0043230;GO:0043231;GO:0043232;GO:0043234;GO:0044297;GO:0044464	CH;Filamin	REACT_304203;REACT_307071;REACT_320343;REACT_359280	ko04010;ko04510	CH;IG_FLMN	SM00033;SM00557	IPR001298;IPR001589;IPR001715;IPR013783;IPR014756;IPR017868;IPR028559	Actinin_actin-bd_CS;CH-domain;Filamin/ABP280_repeat-like;Filamin/ABP280_rpt;FLN_A/C;Ig_E-set;Ig-like_fold		+	353/11_353/11 TM	94	86	50.7	323.31	800	1.17287	0.220874	0.158004	3.02163	0		*	-0.196861	A0A8C2LZW1;A0A8C2M135;A0A061HUL1;A0A061HU25;G3IBK2;Q8BTM8;B7FAU9;B9EKP5;B7FAV1;Q6KAM8;Q3U7N9;F6XC15;F6Z2C0;I7HPX4;J3JS91;Q4FZG4;F7AVL7;Q9JJ37;A0A668KLG7	A0A8C2LZW1;A0A8C2M135;A0A061HUL1;A0A061HU25;G3IBK2;Q8BTM8;B7FAU9;B9EKP5;B7FAV1;Q6KAM8	Filamin-A
29.3902	29.3723	29.4137	29.149	29.1082	29.2714	29.1304	29.0467	29.0845	29.215	29.2266	29.336	29.4451	29.5889	29.6017	29.3271	29.3882	29.5435	cell part;cell projection;cell projection part;cilium;cytoplasm;cytoplasmic part;cytosol;extracellular membrane-bounded organelle;extracellular organelle;extracellular region part;extracellular vesicular exosome;flagellar fibrous sheath;flagellum part;intracellular membrane-bounded organelle;intracellular organelle;intracellular organelle part;intracellular part;membrane;membrane-bounded organell…	ACEVEDO_LIVER_CANCER_DN;AFFAR_YY1_TARGETS_UP;AKT_UP.V1_UP;APPIERTO_RESPONSE_TO_FENRETINIDE_DN;BENPORATH_MYC_MAX_TARGETS;BERENJENO_TRANSFORMED_BY_RHOA_UP;BHATTACHARYA_EMBRYONIC_STEM_CELL;BIOCARTA_HIF_PATHWAY;BIOCARTA_SARS_PATHWAY;BLALOCK_ALZHEIMERS_DISEASE_DN;BLUM_RESPONSE_TO_SALIRASIB_DN;BOYLAN_MULTIPLE_MYELOMA_C_D_DN;BURTON_ADIPOGENESIS_4;BURTON_ADIPOGENESIS_6;CACGTG_V$MYC_Q2;CACTGCC,MIR-34A,MIR…	Cysteine and methionine metabolism;Glycolysis / Gluconeogenesis;Propanoate metabolism;Pyruvate metabolism	Cricetulus griseus;Mus musculus		GO:0005634;GO:0005737;GO:0005739;GO:0005829;GO:0005929;GO:0016020;GO:0031982;GO:0042995;GO:0043226;GO:0043229;GO:0043230;GO:0043231;GO:0044464	Ldh_1_C;Ldh_1_N	REACT_293106	ko00010;ko00270;ko00620;ko00640			IPR001236;IPR001557;IPR011304;IPR015955;IPR016040;IPR018177;IPR022383	Lactate/malate_DH_C;Lactate/malate_DH_N;Lactate_DH/Glyco_Ohase_4_C;L-lactate/malate_DH;L-lactate_DH;L-lactate_DH_AS;NAD(P)-bd_dom		+	353/11_353/11 TM	29	18	84.6	323.31	437	0.86031	0.309107	0.110925	3.19229	0		*	0.30923	Q06BU8;G3I255;A0A3L7HVN5;P06151;Q564E2;Q3TI99;Q3UDU4;A0A1B0GSX0;Q3TCI7;Q3THB4;Q99K20;A0A1B0GSR9;A0A061IAK4;A0A1B0GQX5;D3YZQ9;A0A1B0GT41;Q99MH4;A0A061ICT0;Q3UIC3;A0A8C2MDU3;A0A8C2QJ81;G3H0C9;A0A1B0GRC1;Q6NXW3;A0A1B0GRS2;A0A1B0GS79;A0A1B0GRW9;A0A1B0GSL7;D3Z7F0;G3HGK3;G3HH14;A0A0N4SVV8;A0A6I8MX27;P16125;A0A8C2N1R7;A0A8C2QKI3;Q64483;A0A061IKY3;D3YVR7;Q548Z6;A0A061IDL7;D3YZE4;G3HPL3;G3HT05;G3HT06;P003…	Q06BU8;G3I255;A0A3L7HVN5
25.4367	26.0635	26.0215	26.2917	26.294	26.136	26.3344	26.5949	26.2777	26.3395	25.9967	NaN	25.6264	25.672	NaN	25.6938	25.7075	25.4966	aggresome;cell body;cell part;centrosome;chaperonin-containing T-complex;cytoplasm;cytoplasmic part;cytoskeletal part;cytoskeleton;cytosol;cytosolic part;extracellular membrane-bounded organelle;extracellular organelle;extracellular region part;extracellular vesicular exosome;inclusion body;intermediate filament cytoskeleton;intracellular non-membrane-bounded organelle;intracellular organelle;int…	ACEVEDO_LIVER_TUMOR_VS_NORMAL_ADJACENT_TISSUE_UP;AMUNDSON_RESPONSE_TO_ARSENITE;ATPASE_ACTIVITY;ATPASE_ACTIVITY_COUPLED;BENPORATH_MYC_MAX_TARGETS;BHATTACHARYA_EMBRYONIC_STEM_CELL;CHANGOLKAR_H2AFY_TARGETS_UP;chr21q21;CYTOPLASM;DANG_BOUND_BY_MYC;DIAZ_CHRONIC_MEYLOGENOUS_LEUKEMIA_UP;DODD_NASOPHARYNGEAL_CARCINOMA_DN;DOUGLAS_BMI1_TARGETS_UP;FU_INTERACT_WITH_ALKBH8;GNF2_NPM1;GNF2_NS;GNF2_RAN;GRADE_COLON…		Mus musculus	CCT complex (chaperonin containing TCP1 complex);CCT complex (chaperonin containing TCP1 complex), testis specific;CCT micro-complex	GO:0005737;GO:0005813;GO:0005815;GO:0005829;GO:0005856;GO:0031982;GO:0032991;GO:0043226;GO:0043229;GO:0043230;GO:0043232;GO:0043234;GO:0044297;GO:0044464	Cpn60_TCP1	REACT_272375;REACT_275351;REACT_298063;REACT_330163							+	353/11_353/11 TM	2	2	47.4	10.945	20	0.845552	0.31684	-0.268083	3.73287	0		*	-0.669396	Q3UL22;Q3UKQ2;Q6A0F1;P42932;Q9WVS5;Q9CS06;H3BKG2;H3BLL1	Q3UL22;Q3UKQ2;Q6A0F1;P42932;Q9WVS5;Q9CS06	T-complex protein 1 subunit theta
24.249	24.2447	24.1097	24.7786	24.7972	24.6899	24.3648	24.2888	24.3608	24.254	24.1973	24.1704	23.9234	23.9901	24.1671	24.0852	23.9823	24.1231	cell part;cytoplasm;intracellular membrane-bounded organelle;intracellular non-membrane-bounded organelle;intracellular organelle;intracellular organelle part;intracellular part;membrane;membrane-bounded organelle;non-membrane-bounded organelle;nuclear part;nucleolus;nucleoplasm;nucleus;organelle;organelle part	AACTTT_UNKNOWN;ABRAMSON_INTERACT_WITH_AIRE;ACATTCC,MIR-1,MIR-206;ACAWNRNSRCGG_UNKNOWN;ACCAAAG,MIR-9;ALFANO_MYC_TARGETS;ATPASE_ACTIVITY;ATPASE_ACTIVITY_COUPLED;BAELDE_DIABETIC_NEPHROPATHY_DN;BENPORATH_MYC_MAX_TARGETS;BENPORATH_NANOG_TARGETS;BENPORATH_SOX2_TARGETS;BILD_HRAS_ONCOGENIC_SIGNATURE;BIOPOLYMER_METABOLIC_PROCESS;BOGNI_TREATMENT_RELATED_MYELOID_LEUKEMIA_DN;BROWNE_HCMV_INFECTION_14HR_DN;BRO…		Cricetulus griseus;Mus musculus	Drosha complex	GO:0005634;GO:0005654;GO:0005730;GO:0005737;GO:0016020;GO:0043226;GO:0043229;GO:0043231;GO:0043232;GO:0044464	DEAD;Helicase_C			DEXDc;HELICc	SM00487;SM00490	IPR000629;IPR001650;IPR011545;IPR014001;IPR014014;IPR027417	DEAD/DEAH_box_helicase_dom;Helicase_ATP-bd;Helicase_C;P-loop_NTPase;RNA_helicase_DEAD_Q_motif;RNA-helicase_DEAD-box_CS		+	353/11_353/11 TM	9	9	25	133.09	68	0.832647	0.322222	0.205502	2.92774	0		*	-0.227462	Q3U741;G3IJD1;Q501J6;Q3TU25;Q3U6Y5;Q8K392;Q78W10	Q3U741;G3IJD1;Q501J6;Q3TU25	Probable ATP-dependent RNA helicase DDX17
26.143	26.2551	26.3725	26.3271	25.8599	26.091	25.8549	25.7889	25.492	26.2702	26.2642	26.0726	26.6783	26.5518	26.8629	26.8465	26.5346	26.8178	cell part;chromosome;cytoplasm;extracellular membrane-bounded organelle;extracellular organelle;extracellular region part;extracellular vesicular exosome;intracellular membrane-bounded organelle;intracellular non-membrane-bounded organelle;intracellular organelle;intracellular organelle part;intracellular part;membrane-bounded organelle;membrane-bounded vesicle;non-membrane-bounded organelle;nucl…	APPIERTO_RESPONSE_TO_FENRETINIDE_DN;BERENJENO_TRANSFORMED_BY_RHOA_UP;BOCHKIS_FOXA2_TARGETS;BRUINS_UVC_RESPONSE_EARLY_LATE;CAGTCAC,MIR-134;chr11q13;CUI_TCF21_TARGETS_2_UP;ENK_UV_RESPONSE_KERATINOCYTE_UP;GCM_MAX;GGAANCGGAANY_UNKNOWN;GNF2_BUB3;GNF2_ELAC2;GNF2_PA2G4;GNF2_RAN;GNF2_SMC1L1;GNF2_XRCC5;GRADE_COLON_CANCER_UP;GSE10239_NAIVE_VS_KLRG1INT_EFF_CD8_TCELL_DN;GSE12366_PLASMA_CELL_VS_NAIVE_BCELL_DN…		Cricetulus griseus;Mus musculus		GO:0005634;GO:0005654;GO:0005694;GO:0005737;GO:0031982;GO:0043226;GO:0043229;GO:0043230;GO:0043231;GO:0043232;GO:0044464	BAF	REACT_320608;REACT_333139		BAF	SM01023	IPR004122	BAF_prot		+	353/11_353/11 TM	8	8	60.7	105.41	85	0.779878	0.346906	0.217647	3.57966	0		*	0.758181	G3I2F5;O54962;A0A8C2LM02	G3I2F5;O54962;A0A8C2LM02	Barrier-to-autointegration factor;Barrier-to-autointegration factor, N-terminally processed
23.7881	23.6706	23.594	22.9144	22.3291	22.9213	22.7448	22.9935	22.7431	22.6879	22.687	23.275	23.4292	23.5744	23.5298	23.5871	23.1946	23.5754	apical part of cell;cell part;cytoplasmic part;endosome;extracellular membrane-bounded organelle;extracellular organelle;extracellular region part;extracellular vesicular exosome;intracellular membrane-bounded organelle;intracellular organelle;intracellular part;late endosome;lysosome;lytic vacuole;membrane-bounded organelle;membrane-bounded vesicle;organelle;vacuole;vesicle	ACTAYRNNNCCCR_UNKNOWN;AKT_UP.V1_UP;AKT_UP_MTOR_DN.V1_UP;AMIT_SERUM_RESPONSE_40_MCF10A;CHEN_METABOLIC_SYNDROM_NETWORK;chr14q32;COULOUARN_TEMPORAL_TGFB1_SIGNATURE_UP;CYSTEINE_TYPE_ENDOPEPTIDASE_ACTIVITY;CYSTEINE_TYPE_PEPTIDASE_ACTIVITY;DARWICHE_PAPILLOMA_RISK_HIGH_DN;DARWICHE_PAPILLOMA_RISK_LOW_DN;DARWICHE_SKIN_TUMOR_PROMOTER_DN;DARWICHE_SQUAMOUS_CELL_CARCINOMA_DN;DURAND_STROMA_MAX_UP;ENDOPEPTIDASE…	Antigen processing and presentation;Lysosome	Cricetulus griseus;Mus musculus		GO:0005764;GO:0005768;GO:0005773;GO:0031982;GO:0043226;GO:0043229;GO:0043230;GO:0043231;GO:0044464;GO:0045177	Peptidase_C13	REACT_316383;REACT_338311;REACT_352248	ko04142;ko04612			IPR001096	Peptidase_C13		+	353/11_353/11 TM	6	6	21.5	96.286	40	0.701198	0.384301	0.347686	3.56895	0		*	0.626546	G3I1H5;Q3UE99;A2RTI3;O89017	G3I1H5;Q3UE99;A2RTI3;O89017	Legumain
24.6197	24.578	24.6821	24.6232	24.489	24.5633	24.5747	24.4708	24.1661	24.5692	24.4026	24.8391	24.9959	24.9917	25.1444	25.0035	25.0064	25.1971	viral capsid;virion part			Cricetulus griseus			Gag_MA;Gag_p30			ZnF_C2HC	SM00343	IPR000840;IPR001878;IPR003036;IPR008919;IPR010999	G_retro_matrix;Gag_P30;Retrov_capsid_N;Retrovr_matrix;Znf_CCHC		+	353/11_353/11 TM	14	14	42	102.25	138	0.431757	0.543798	0.0888116	3.66904	0		*	0.552777	G3GSE2	G3GSE2
27.1071	26.6501	26.4618	26.099	26.2564	25.9079	26.4367	26.3073	26.2871	26.2108	26.2309	26.0961	25.7485	26.1226	25.6602	25.8852	26.0332	25.6421	cell part;cell periphery;cornified envelope;cytoplasm;cytoskeleton;intracellular non-membrane-bounded organelle;intracellular organelle;intracellular part;non-membrane-bounded organelle;organelle	ACEVEDO_FGFR1_TARGETS_IN_PROSTATE_CANCER_MODEL_UP;ACEVEDO_LIVER_CANCER_WITH_H3K9ME3_UP;AKT_UP.V1_UP;AMIT_SERUM_RESPONSE_480_MCF10A;ANATOMICAL_STRUCTURE_DEVELOPMENT;BIOPOLYMER_METABOLIC_PROCESS;BIOPOLYMER_MODIFICATION;BOSCO_EPITHELIAL_DIFFERENTIATION_MODULE;BRUINS_UVC_RESPONSE_LATE;BRUINS_UVC_RESPONSE_VIA_TP53_GROUP_B;CELLULAR_MACROMOLECULE_METABOLIC_PROCESS;CELLULAR_PROTEIN_METABOLIC_PROCESS;CHAN…		Cricetulus griseus;Mus musculus		GO:0005737;GO:0005856;GO:0043226;GO:0043229;GO:0043232;GO:0044464	Cornifin					IPR003302;IPR026075	Cornifin;SPRR/LCE		+	353/11_353/11 TM	7	7	89.5	19.163	61	0.376742	0.588957	0.152223	2.88091	0		*	-0.412845	A0A061IKQ2;G3IIK9;A0A8C2LP27;Q62266;Q62267	A0A061IKQ2;G3IIK9;A0A8C2LP27
24.5972	25.0183	25.3879	25.4758	25.5968	25.6392	25.3299	25.2831	25.1733	25.0799	25.1752	24.9503	24.8617	24.8738	24.853	24.807	24.997	24.9268	cell part;cytoplasmic part;extracellular membrane-bounded organelle;extracellular organelle;extracellular region part;extracellular vesicular exosome;intracellular membrane-bounded organelle;intracellular organelle;intracellular part;macromolecular complex;membrane;membrane-bounded organelle;membrane-bounded vesicle;mitochondrion;myelin sheath;nucleus;organelle;oxoglutarate dehydrogenase complex;…	AAGCACA,MIR-218;ACEVEDO_LIVER_TUMOR_VS_NORMAL_ADJACENT_TISSUE_DN;ACTGAAA,MIR-30A-3P,MIR-30E-3P;ALFANO_MYC_TARGETS;BILD_HRAS_ONCOGENIC_SIGNATURE;BURTON_ADIPOGENESIS_6;CAIRO_HEPATOBLASTOMA_CLASSES_UP;chr14q23;CTACCTC,LET-7A,LET-7B,LET-7C,LET-7D,LET-7E,LET-7F,MIR-98,LET-7G,LET-7I;GENERATION_OF_PRECURSOR_METABOLITES_AND_ENERGY;GGCAGTG,MIR-324-3P;GGGACCA,MIR-133A,MIR-133B;GGGCGGR_V$SP1_Q6;GRUETZMANN_P…	Citrate cycle (TCA cycle);Lysine degradation	Cricetulus griseus;Mus musculus		GO:0005634;GO:0005739;GO:0016020;GO:0031982;GO:0032991;GO:0043226;GO:0043229;GO:0043230;GO:0043231;GO:0043234;GO:0044464;GO:0045252	2-oxoacid_dh;Biotin_lipoyl	REACT_329568;REACT_333358	ko00020;ko00310			IPR000089;IPR001078;IPR003016;IPR011053;IPR023213	2-oxoA_DH_lipoyl-BS;2-oxoacid_DH_actylTfrase;Biotin_lipoyl;CAT-like_dom;Single_hybrid_motif		+	353/11_353/11 TM	6	6	27.6	20.285	50	0.297513	0.652713	0.1206	2.92113	0		*	-0.278714	G3HFQ4;A0A8C2MLZ6;Q9D2G2	G3HFQ4;A0A8C2MLZ6;Q9D2G2	Dihydrolipoyllysine-residue succinyltransferase component of 2-oxoglutarate dehydrogenase complex, mitochondrial
28.3442	28.4475	28.4299	28.7303	28.8129	28.6895	28.6625	28.6492	28.6971	28.5822	28.4829	28.5417	28.309	28.4065	28.4337	28.3789	28.4163	28.4766	cell cortex;cell part;cytoplasmic part;extracellular membrane-bounded organelle;extracellular organelle;extracellular region part;extracellular vesicular exosome;integral to membrane;intracellular membrane-bounded organelle;intracellular non-membrane-bounded organelle;intracellular organelle;intracellular organelle part;intracellular part;intrinsic to membrane;macromolecular complex;membrane;memb…	ACATTCC,MIR-1,MIR-206;ANATOMICAL_STRUCTURE_DEVELOPMENT;ANATOMICAL_STRUCTURE_FORMATION;ANATOMICAL_STRUCTURE_MORPHOGENESIS;ANGIOGENESIS;BENPORATH_MYC_MAX_TARGETS;BENPORATH_MYC_TARGETS_WITH_EBOX;BILD_MYC_ONCOGENIC_SIGNATURE;BIOCARTA_SARS_PATHWAY;BOYLAN_MULTIPLE_MYELOMA_C_D_UP;BROWN_MYELOID_CELL_DEVELOPMENT_DN;CACGTG_V$MYC_Q2;CAIRO_HEPATOBLASTOMA_CLASSES_UP;CAIRO_PML_TARGETS_BOUND_BY_MYC_UP;CELL_CORT…	Pathogenic Escherichia coli infection	Cricetulus griseus;Mus musculus	Lebercilin complex (Lca5, Ncl, Npm1, Ywhae, HSPA1A/B, Dctn1, Dctn2);Parvulin-associated pre-rRNP complex;PU.1-associated protein complex;SWAP complex	GO:0005634;GO:0005654;GO:0005730;GO:0005886;GO:0005938;GO:0016020;GO:0030529;GO:0031982;GO:0032991;GO:0043226;GO:0043229;GO:0043230;GO:0043231;GO:0043232;GO:0044464	RRM_1		ko05130	RRM	SM00360	IPR000276;IPR000504;IPR000725;IPR012677;IPR017452	GPCR_Rhodpsn;GPCR_Rhodpsn_7TM;Nucleotide-bd_a/b_plait;Olfact_rcpt;RRM_dom		+	353/11_353/11 TM	33	20	39.4	323.31	415	0.119922	0.858578	-0.026885	3.21859	0		*	-0.199118	A0A8C2N1Z0;A0A8C2QPD9;Q8CD23;Q3TL52;P09405;G3IF80;Q3TT41;Q3TGR3;Q8CE30;Q9CT46;A0A061HXS4	A0A8C2N1Z0;A0A8C2QPD9;Q8CD23;Q3TL52;P09405;G3IF80;Q3TT41;Q3TGR3;Q8CE30	Nucleolin
29.7187	29.7861	29.8656	30.099	30.1012	30.0735	29.6402	29.7673	29.7477	29.6987	29.7216	29.7004	29.5313	29.5868	29.5009	29.6681	29.6287	29.5815	adherens junction;anchoring junction;cell junction;cell part;cell surface;cell-substrate adherens junction;cell-substrate junction;cytoplasmic membrane-bounded vesicle;cytoplasmic part;cytoplasmic vesicle;endoplasmic reticulum;endoplasmic reticulum chaperone complex;endoplasmic reticulum lumen;endoplasmic reticulum membrane;endoplasmic reticulum part;endoplasmic reticulum-Golgi intermediate compa…	ACACTGG,MIR-199A,MIR-199B;ACEVEDO_LIVER_CANCER_DN;ACEVEDO_NORMAL_TISSUE_ADJACENT_TO_LIVER_TUMOR_DN;ADDYA_ERYTHROID_DIFFERENTIATION_BY_HEMIN;BAELDE_DIABETIC_NEPHROPATHY_DN;BENPORATH_NANOG_TARGETS;BERENJENO_ROCK_SIGNALING_NOT_VIA_RHOA_DN;BHATI_G2M_ARREST_BY_2METHOXYESTRADIOL_UP;BLALOCK_ALZHEIMERS_DISEASE_DN;BLALOCK_ALZHEIMERS_DISEASE_INCIPIENT_DN;CAGCTG_V$AP4_Q5;CAMP_UP.V1_UP;CHEN_LUNG_CANCER_SURVI…	Prion diseases;Protein export;Protein processing in endoplasmic reticulum	Cricetulus griseus;Mus musculus	(ER)-localized multiprotein complex, Ig heavy chains associated;(ER)-localized multiprotein complex, in absence of Ig heavy chains;ERdj3-BiP complex	GO:0005576;GO:0005634;GO:0005739;GO:0005783;GO:0005886;GO:0009986;GO:0016020;GO:0016023;GO:0030496;GO:0031982;GO:0032991;GO:0043226;GO:0043229;GO:0043230;GO:0043231;GO:0043234;GO:0044464	HSP70	REACT_307071	ko03060;ko04141;ko05020			IPR013126;IPR018181;IPR029047;IPR029048	Heat_shock_70_CS;Hsp_70_fam;HSP70_C;HSP70_peptide-bd		+	353/11_353/11 TM	52	50	71.3	323.31	1191	1.98589	0.0894886	0.228042	2.73671	0.0138889		*	-0.129761	G3I8R9;A0A8C2M077;Q3U9G2;P20029;Q3TWF2;Q9DC41;Q3TKF8;Q3TI47;Q3U7T8;Q3U6V3;Q3UEM8;Q3TUS2;Q7M080;O88687;A0A061IIJ4	G3I8R9;A0A8C2M077;Q3U9G2;P20029;Q3TWF2;Q9DC41;Q3TKF8;Q3TI47;Q3U7T8;Q3U6V3;Q3UEM8	78 kDa glucose-regulated protein
23.2295	23.1509	23.4294	22.6022	22.899	23.2812	22.7159	22.859	NaN	NaN	22.8901	22.7131	23.4728	23.0772	23.2931	23.1307	23.4775	23.0963	cell part;cytoplasmic part;endoplasmic reticulum lumen;endoplasmic reticulum part;intracellular organelle lumen;intracellular organelle part;intracellular part;membrane;membrane-enclosed lumen;organelle lumen;organelle part		Lysine degradation;Other types of O-glycan biosynthesis	Cricetulus griseus;Mus musculus		GO:0016020;GO:0044464	Glyco_transf_25	REACT_285754	ko00310;ko00514	PH	SM00233	IPR001849;IPR002654;IPR011993;IPR029044	Glyco_trans_25;Nucleotide-diphossugar_trans;PH_domain;PH_like_dom		+	353/11_353/11 TM	4	4	8.3	10.307	25	1.04968	0.252146	0.304176	2.74326	0.0147059		*	0.463414	A0A8C2MF20;G3H4D2;A0A061ING7;A0A061IJV9;A0A061IMD6;Q8K297	A0A8C2MF20;G3H4D2;A0A061ING7;A0A061IJV9;A0A061IMD6;Q8K297	Procollagen galactosyltransferase 1
26.3308	26.257	26.1113	26.4005	26.4934	26.2778	26.8313	26.7733	26.8202	26.545	26.3662	NaN	25.857	26.2702	26.0018	26.2108	26.347	NaN	cell body;cell part;cell projection;cytoplasm;cytoplasmic part;cytosolic large ribosomal subunit;dendrite;extracellular membrane-bounded organelle;extracellular organelle;extracellular region part;extracellular vesicular exosome;intracellular non-membrane-bounded organelle;intracellular organelle;intracellular organelle part;intracellular part;large ribosomal subunit;macromolecular complex;membra…	ABE_INNER_EAR;BILANGES_SERUM_AND_RAPAMYCIN_SENSITIVE_GENES;BIOSYNTHETIC_PROCESS;BLALOCK_ALZHEIMERS_DISEASE_UP;CAGCTG_V$AP4_Q5;CAGGTG_V$E12_Q6;CAIRO_HEPATOBLASTOMA_CLASSES_UP;CELLULAR_BIOSYNTHETIC_PROCESS;CELLULAR_MACROMOLECULE_METABOLIC_PROCESS;CELLULAR_PROTEIN_METABOLIC_PROCESS;CHNG_MULTIPLE_MYELOMA_HYPERPLOID_UP;chr19q13;CREIGHTON_ENDOCRINE_THERAPY_RESISTANCE_4;CTGCAGY_UNKNOWN;DEURIG_T_CELL_PRO…	Ribosome	Cricetulus griseus;Mus musculus		GO:0005737;GO:0005840;GO:0016020;GO:0030529;GO:0031982;GO:0032991;GO:0042995;GO:0043005;GO:0043226;GO:0043229;GO:0043230;GO:0043232;GO:0044297;GO:0044464	Ribosomal_L28e		ko03010			IPR002672;IPR029004	L28e/Mak16;Ribosomal_L28e		+	353/11_353/11 TM	5	5	34.3	23.637	61	2.17414	0.0645695	-0.355395	2.47429	0.0333333		*	-0.529837	Q5M9N5;Q5M9J8;A0A061HU34;P41105;G3HYH7	Q5M9N5;Q5M9J8;A0A061HU34;P41105	60S ribosomal protein L28
23.9162	24.1445	24.1527	23.5674	23.4726	23.7732	23.9076	23.9744	24.0588	23.9804	24.1223	24.01	24.3583	24.1984	24.2543	24.1782	24.0598	24.2502	cell part;intracellular membrane-bounded organelle;intracellular organelle;intracellular part;membrane-bounded organelle;nucleus;organelle	BAE_BRCA1_TARGETS_UP;BIOPOLYMER_METABOLIC_PROCESS;BLALOCK_ALZHEIMERS_DISEASE_DN;BLALOCK_ALZHEIMERS_DISEASE_INCIPIENT_DN;BRUINS_UVC_RESPONSE_LATE;chr11q13;CSR_LATE_UP.V1_UP;DAIRKEE_TERT_TARGETS_UP;DIAZ_CHRONIC_MEYLOGENOUS_LEUKEMIA_UP;DNA_BINDING;ENK_UV_RESPONSE_KERATINOCYTE_UP;GALE_APL_WITH_FLT3_MUTATED_DN;GCM_AIP;GCM_ANP32B;GCM_FANCC;GCM_HDAC1;GCM_MSN;GCM_PFN1;GCM_RAF1;GCM_SMARCC1;GCM_VAV1;GGGCGG…		Cricetulus griseus;Mus musculus		GO:0005634;GO:0043226;GO:0043229;GO:0043231;GO:0044464	CBFD_NFYB_HMF	REACT_331083;REACT_347120				IPR003958;IPR009072	CBFA_NFYB_domain;Histone-fold		+	353/11_353/11 TM	4	4	22.2	12.23	35	0.728356	0.367534	-0.171132	2.67366	0.0340909		*	0.207613	D3YYC2;A0A8C2MRN1;F6T9K1;G3UXH5;Q4FJW2;D3YY09;A0A3L7HWB1;G3I2F9;Q9D6N5	D3YYC2;A0A8C2MRN1;F6T9K1;G3UXH5;Q4FJW2;D3YY09;A0A3L7HWB1;G3I2F9;Q9D6N5	Dr1-associated corepressor
24.1498	24.0607	23.9682	24.8462	25.085	24.5645	24.9074	24.9564	24.9856	24.6478	24.9565	24.779	24.5244	24.7637	24.4546	24.5137	24.6922	24.3088	cell part;cytoplasm;cytoplasmic part;extracellular membrane-bounded organelle;extracellular organelle;extracellular region part;extracellular vesicular exosome;intracellular membrane-bounded organelle;intracellular organelle;intracellular part;membrane;membrane-bounded organelle;membrane-bounded vesicle;nucleus;organelle;perinuclear region of cytoplasm;plasma membrane;vesicle	ACEVEDO_LIVER_CANCER_DN;ACEVEDO_METHYLATED_IN_LIVER_CANCER_DN;ACEVEDO_NORMAL_TISSUE_ADJACENT_TO_LIVER_TUMOR_DN;AMIT_EGF_RESPONSE_20_MCF10A;AMIT_SERUM_RESPONSE_120_MCF10A;ATATGCA,MIR-448;BASSO_B_LYMPHOCYTE_NETWORK;BENPORATH_ES_1;BLALOCK_ALZHEIMERS_DISEASE_DN;BLALOCK_ALZHEIMERS_DISEASE_INCIPIENT_DN;BORCZUK_MALIGNANT_MESOTHELIOMA_UP;CACGTG_V$MYC_Q2;CAGCTTT,MIR-320;CAGGTG_V$E12_Q6;CAIRO_HEPATOBLASTOM…		Mus musculus		GO:0005634;GO:0005737;GO:0005886;GO:0016020;GO:0031982;GO:0043226;GO:0043229;GO:0043230;GO:0043231;GO:0044464	HABP4_PAI-RBP1								+	353/11_353/11 TM	13	0	30.7	104.42	169	1.27497	0.194444	-0.426389	2.47584	0.0344828		*	-0.329219	A0A8C2MCV4;A0A8C2MBB3;Q3UJK2;Q9CY58;A0A8C2MAE7;A0A0N4SV32;Q3UMP4;A0A0N4SWH2;A0A0N4SUQ1;A0A0N4SUN8;A0A0N4SVK5;A0A0N4SV40;A0A8C2MXQ3	A0A8C2MCV4;A0A8C2MBB3;Q3UJK2;Q9CY58;A0A8C2MAE7;A0A0N4SV32;Q3UMP4;A0A0N4SWH2;A0A0N4SUQ1;A0A0N4SUN8	Plasminogen activator inhibitor 1 RNA-binding protein
24.3475	24.4391	25.0173	NaN	NaN	NaN	NaN	24.1071	24.4543	24.1732	24.2213	23.9615	24.9241	24.901	24.8491	24.8968	24.5227	24.359	cell part;extracellular membrane-bounded organelle;extracellular organelle;extracellular region part;extracellular vesicular exosome;intracellular membrane-bounded organelle;intracellular organelle;intracellular part;membrane-bounded organelle;membrane-bounded vesicle;nucleus;organelle;vesicle	ACEVEDO_LIVER_CANCER_UP;ACEVEDO_LIVER_TUMOR_VS_NORMAL_ADJACENT_TISSUE_UP;ACTWSNACTNY_UNKNOWN;ANATOMICAL_STRUCTURE_DEVELOPMENT;ANATOMICAL_STRUCTURE_MORPHOGENESIS;BARIS_THYROID_CANCER_DN;BIOCARTA_P27_PATHWAY;BIOPOLYMER_CATABOLIC_PROCESS;BIOPOLYMER_METABOLIC_PROCESS;BIOPOLYMER_MODIFICATION;BLALOCK_ALZHEIMERS_DISEASE_DN;BLALOCK_ALZHEIMERS_DISEASE_INCIPIENT_DN;BONOME_OVARIAN_CANCER_SURVIVAL_OPTIMAL_DE…		Cricetulus griseus;Mus musculus		GO:0005634;GO:0031982;GO:0043226;GO:0043229;GO:0043230;GO:0043231;GO:0044464	ubiquitin	REACT_297798		UBQ	SM00213	IPR000626;IPR019954;IPR019956;IPR029071	Ubiquitin;Ubiquitin_CS;Ubiquitin-like;Ubiquitin-rel_dom		+	353/11_353/11 TM	3	3	34.6	28.119	32	1.1742	0.220195	0.417848	2.68655	0.0357143		*	0.558646	Q3UI46;G3HDD4;P29595;A0A2I3BRG0;Q3TY05;A0A8C2MLS4	Q3UI46;G3HDD4;P29595	NEDD8
28.462	28.5077	28.2644	28.618	28.7234	28.5554	28.4737	28.447	28.4341	28.3223	28.2568	28.3152	28.2118	28.2301	28.1178	28.2832	28.2108	28.0754	actin filament bundle;actomyosin;adherens junction;anchoring junction;cell cortex part;cell junction;cell part;cell-substrate adherens junction;cell-substrate junction;contractile fiber part;cortical cytoskeleton;cytoplasm;cytoplasmic part;cytoskeletal part;cytoskeleton;extracellular membrane-bounded organelle;extracellular organelle;extracellular region part;extracellular vesicular exosome;focal…	ACEVEDO_FGFR1_TARGETS_IN_PROSTATE_CANCER_MODEL_DN;ACTIN_CYTOSKELETON;AGUIRRE_PANCREATIC_CANCER_COPY_NUMBER_UP;AMIT_EGF_RESPONSE_240_HELA;ASTON_MAJOR_DEPRESSIVE_DISORDER_UP;BASAKI_YBX1_TARGETS_UP;BENPORATH_MYC_TARGETS_WITH_EBOX;BERTUCCI_MEDULLARY_VS_DUCTAL_BREAST_CANCER_DN;BOQUEST_STEM_CELL_CULTURED_VS_FRESH_UP;BROCKE_APOPTOSIS_REVERSED_BY_IL6;BROWNE_HCMV_INFECTION_14HR_DN;BROWNE_HCMV_INFECTION_18…	Cardiac muscle contraction;Dilated cardiomyopathy;Hypertrophic cardiomyopathy (HCM)	Cricetulus griseus;Mus musculus		GO:0005737;GO:0005856;GO:0016020;GO:0031982;GO:0032991;GO:0043226;GO:0043229;GO:0043230;GO:0043232;GO:0043234;GO:0044464	Tropomyosin;Tropomyosin_1	REACT_324232;REACT_324616	ko04260;ko05410;ko05414			IPR000533	Tropomyosin		+	353/11_353/11 TM	33	23	79.8	323.31	361	1.14419	0.22695	0.146955	2.53763	0.0357143		*	-0.186682	A0A8C2QIX5;A0A061IPG4;A0A061IQ68;G3H4I2;Q6IRU2;A0A571BEU1;Q61344;A0A8C2LHJ6;Q9D1R6;P58774;A0A3L7I4V7;A0A8C2LK01;CON__Q3SX28;Q6PJ18;A2AIM4;Q91VH3;A0A061IGI3	A0A8C2QIX5;A0A061IPG4;A0A061IQ68;G3H4I2;Q6IRU2	Tropomyosin alpha-4 chain
26.8551	26.9082	27.0239	27.299	27.3145	27.45	27.1416	27.1837	27.111	26.9855	27.1096	26.812	26.8098	26.7823	26.8297	26.6381	26.9315	26.7169	cell part;cytoplasmic part;intracellular non-membrane-bounded organelle;intracellular organelle;intracellular part;macromolecular complex;non-membrane-bounded organelle;organelle;ribonucleoprotein complex;ribosome	BILANGES_SERUM_AND_RAPAMYCIN_SENSITIVE_GENES;BOUDOUKHA_BOUND_BY_IGF2BP2;chr11q13;CYTOPLASM;CYTOPLASMIC_PART;DIRMEIER_LMP1_RESPONSE_LATE_DN;ENK_UV_RESPONSE_KERATINOCYTE_UP;FLOTHO_PEDIATRIC_ALL_THERAPY_RESPONSE_UP;GKCGCNNNNNNNTGAYG_UNKNOWN;GNF2_EIF3S6;GNF2_GLTSCR2;GNF2_MBD4;GSE10239_MEMORY_VS_DAY4.5_EFF_CD8_TCELL_UP;GSE10239_NAIVE_VS_DAY4.5_EFF_CD8_TCELL_UP;GSE12845_PRE_GC_VS_DARKZONE_GC_TONSIL_BCE…	Ribosome	Cricetulus griseus;Mus musculus		GO:0005840;GO:0030529;GO:0032991;GO:0043226;GO:0043229;GO:0043232;GO:0044464	Ribosomal_S30;ubiquitin	REACT_279505;REACT_283953;REACT_292264;REACT_292503;REACT_302277;REACT_305839;REACT_308559;REACT_311765;REACT_319670;REACT_331340;REACT_340387	ko03010	UBQ	SM00213	IPR000626;IPR006846;IPR019956;IPR029071	Ribosomal_S30;Ubiquitin;Ubiquitin-like;Ubiquitin-rel_dom		+	353/11_353/11 TM	3	3	20.3	6.754	38	0.320796	0.634875	0.0845477	2.54948	0.037037		*	-0.272535	P62860;A0A494B9Z0;A0A494BBA8;Q642K5;Q3THB2;G3IJ16;Q920W8;Q91V99;P62862	P62860;A0A494B9Z0;A0A494BBA8;Q642K5;Q3THB2;G3IJ16;Q920W8;Q91V99;P62862	40S ribosomal protein S30
27.336	27.2215	27.2274	27.2587	27.381	27.3988	27.2317	27.3101	27.3418	27.3975	27.3646	27.3268	27.2327	27.2016	27.2526	27.2382	27.2353	27.1952	adherens junction;anchoring junction;cell junction;cell part;cell-substrate adherens junction;cell-substrate junction;cytoplasm;cytoplasmic part;cytosolic large ribosomal subunit;extracellular membrane-bounded organelle;extracellular organelle;extracellular region part;extracellular vesicular exosome;focal adhesion;integral to membrane;intracellular membrane-bounded organelle;intracellular non-me…	AACWWCAANK_UNKNOWN;ACEVEDO_LIVER_CANCER_UP;ACEVEDO_NORMAL_TISSUE_ADJACENT_TO_LIVER_TUMOR_UP;ACTAYRNNNCCCR_UNKNOWN;BENPORATH_SOX2_TARGETS;BHATTACHARYA_EMBRYONIC_STEM_CELL;BILANGES_SERUM_AND_RAPAMYCIN_SENSITIVE_GENES;BIOSYNTHETIC_PROCESS;CAMP_UP.V1_DN;CELLULAR_BIOSYNTHETIC_PROCESS;CELLULAR_MACROMOLECULE_METABOLIC_PROCESS;CELLULAR_PROTEIN_METABOLIC_PROCESS;chr8q13;CTTTAAR_UNKNOWN;DEURIG_T_CELL_PROLY…	Ribosome	Cricetulus griseus;Mus musculus	Parvulin-associated pre-rRNP complex	GO:0005634;GO:0005730;GO:0005737;GO:0005840;GO:0005844;GO:0005886;GO:0016020;GO:0030529;GO:0031982;GO:0032991;GO:0043226;GO:0043229;GO:0043230;GO:0043231;GO:0043232;GO:0044464	Ribosomal_L30;Ribosomal_L30_N	REACT_279505;REACT_292264;REACT_302277;REACT_308559;REACT_311765;REACT_319670;REACT_331340;REACT_340387	ko03010			IPR000276;IPR000725;IPR005998;IPR012988;IPR016082;IPR017452;IPR018038	GPCR_Rhodpsn;GPCR_Rhodpsn_7TM;Olfact_rcpt;Ribosomal_L30_CS;Ribosomal_L30_ferredoxin-like;Ribosomal_L30_N;Ribosomal_L7_euk		+	353/11_353/11 TM	16	16	47.6	133.39	217	0.265349	0.696721	-0.0248365	2.69827	0.0375		*	-0.102822	A0A8C2QMC9;P14148;Q3UBI6;Q5M9N8;F6XI62;Q3TK73;A0A061IJF5;A0A8C2LF59;A0A8C2M5E3;G3GZ17;A0A8C2QC22;G3HSC9;G3IIG4;G3HX34;G3IFR0;G3IHP9;G3HMJ8;A0A8C2QNE5;A0A061HXC9;G3HX33;G3ICQ8;A0A061I5X8	A0A8C2QMC9;P14148;Q3UBI6;Q5M9N8;F6XI62;Q3TK73;A0A061IJF5;A0A8C2LF59	60S ribosomal protein L7
23.6785	23.9395	23.9112	23.3279	23.2316	23.7395	22.9997	23.5498	23.4139	23.6971	23.7197	23.5833	24.3378	23.8633	24.0656	23.8978	23.8443	24.2745	actin filament;cell junction;cell part;cytoplasm;cytoplasmic part;cytoskeletal part;cytosol;cytosolic part;extrinsic to membrane;extrinsic to plasma membrane;IkappaB kinase complex;I-kappaB/NF-kappaB complex;intracellular membrane-bounded organelle;intracellular non-membrane-bounded organelle;intracellular organelle;intracellular organelle lumen;intracellular organelle part;intracellular part;mac…	AKT_UP.V1_DN;AKT_UP_MTOR_DN.V1_DN;BIOCARTA_TID_PATHWAY;BLUM_RESPONSE_TO_SALIRASIB_UP;CAGCACT,MIR-512-3P;CAGCCTC,MIR-485-5P;CELLULAR_MACROMOLECULE_METABOLIC_PROCESS;CELLULAR_PROTEIN_METABOLIC_PROCESS;chr16p13;CYTOPLASM;CYTOPLASMIC_PART;DIAZ_CHRONIC_MEYLOGENOUS_LEUKEMIA_UP;DODD_NASOPHARYNGEAL_CARCINOMA_DN;GRADE_COLON_AND_RECTAL_CANCER_UP;GSE11057_NAIVE_CD4_VS_PBMC_CD4_TCELL_UP;GSE14000_TRANSLATED_R…		Cricetulus griseus;Mus musculus		GO:0005634;GO:0005737;GO:0005739;GO:0005829;GO:0016020;GO:0032991;GO:0033256;GO:0043226;GO:0043229;GO:0043231;GO:0043232;GO:0043234;GO:0044464;GO:0045202	CTDII;DnaJ;DnaJ_CXXCXGXG			DnaJ	SM00271	IPR001305;IPR001623;IPR002939;IPR008971;IPR012724;IPR018253	DnaJ;DnaJ_C;DnaJ_domain;DnaJ_domain_CS;HSP_DnaJ_Cys-rich_dom;HSP40/DnaJ_pept-bd		+	353/11_353/11 TM	8	8	19.9	18.668	56	0.402153	0.568015	0.14413	2.56571	0.0384615		*	0.553308	Q3TJA9;G3HS69;A0A8C2MSG9;A0A8C2QMJ0;Q99M87;A0A061I0G9;A0A061HZS4	Q3TJA9;G3HS69;A0A8C2MSG9;A0A8C2QMJ0;Q99M87;A0A061I0G9;A0A061HZS4	DnaJ homolog subfamily A member 3, mitochondrial
23.198	23.3886	23.7675	23.4742	22.8003	22.8771	22.6257	22.8548	22.6987	22.7282	22.7648	23.1776	23.4973	23.0532	23.2627	23.1938	23.0962	23.3773	cell part;intracellular membrane-bounded organelle;intracellular organelle;intracellular organelle part;intracellular part;membrane;membrane-bounded organelle;nuclear matrix;nuclear part;nucleoplasm;nucleus;organelle;organelle part	AACATTC,MIR-409-3P;ACAACTT,MIR-382;ACATTCC,MIR-1,MIR-206;AGGTGCA,MIR-500;ATGTTAA,MIR-302C;BLALOCK_ALZHEIMERS_DISEASE_DN;BRUINS_UVC_RESPONSE_VIA_TP53_GROUP_B;BYSTROEM_CORRELATED_WITH_IL5_DN;BYSTRYKH_HEMATOPOIESIS_STEM_CELL_QTL_TRANS;CAGTATT,MIR-200B,MIR-200C,MIR-429;CHESLER_BRAIN_HIGHEST_EXPRESSION;chr5q;chr5q31;CTGAGCC,MIR-24;DIAZ_CHRONIC_MEYLOGENOUS_LEUKEMIA_UP;ENDOMEMBRANE_SYSTEM;ENVELOPE;FALVE…		Cricetulus griseus;Mus musculus		GO:0005634;GO:0005654;GO:0016020;GO:0043226;GO:0043229;GO:0043231;GO:0044464				RRM;ZnF_C2H2;ZnF_U1	SM00355;SM00360;SM00451	IPR000504;IPR000690;IPR003604;IPR012677;IPR015880	Nucleotide-bd_a/b_plait;RRM_dom;Znf_C2H2_matrin;Znf_C2H2-like;Znf_U1		+	353/11_353/11 TM	8	8	14.6	43.288	62	1.5724	0.136282	0.44264	2.70151	0.0394737		*	0.438431	A0A8C2MN99;G3HVG9;Q8K310;Q6ZQ61;Q5BL18;Q4FJT0;Q3TTX0;A0A8C2MMN3;Q3TZN1;A0A494BAD4;A0A494BAZ7;Q3UFN8;A0A494BAZ2;Q9R0U5;A0A494B9B1;A0A494B9X1;A0A494B968;A0A494BAL7;A0A494B8Y5;A0A494B9C9;A0A494BB50	A0A8C2MN99;G3HVG9;Q8K310;Q6ZQ61;Q5BL18;Q4FJT0;Q3TTX0;A0A8C2MMN3;Q3TZN1;A0A494BAD4;A0A494BAZ7	Matrin-3
24.3353	24.2895	24.4569	24.5717	24.4828	24.495	24.4692	24.4942	24.473	23.9882	23.8809	24.3324	23.5373	23.6799	23.7059	23.9126	23.7486	23.9871	cell part;cytoplasmic part;intracellular membrane-bounded organelle;intracellular organelle;intracellular organelle part;intracellular part;macromolecular complex;membrane;membrane part;membrane-bounded organelle;membrane-enclosed lumen;mitochondrial intermembrane space;mitochondrial membrane part;mitochondrial part;mitochondrial respiratory chain complex I;mitochondrion;myelin sheath;NADH dehydr…	APOPTOSIS_GO;BASAKI_YBX1_TARGETS_DN;BENPORATH_MYC_MAX_TARGETS;BURTON_ADIPOGENESIS_6;CACGTG_V$MYC_Q2;CELL_DEVELOPMENT;CELLULAR_HOMEOSTASIS;CELLULAR_RESPIRATION;CHEMICAL_HOMEOSTASIS;chr2q33;CRGAARNNNNCGA_UNKNOWN;CYTOPLASM;CYTOPLASMIC_PART;DANG_BOUND_BY_MYC;ELECTRON_CARRIER_ACTIVITY;ENERGY_DERIVATION_BY_OXIDATION_OF_ORGANIC_COMPOUNDS;ENK_UV_RESPONSE_KERATINOCYTE_DN;ENVELOPE;FLECHNER_BIOPSY_KIDNEY_TR…	Alzheimer's disease;Huntington's disease;Oxidative phosphorylation;Parkinson's disease	Cricetulus griseus;Mus musculus	Respiratory chain complex I, mitochondrial	GO:0005739;GO:0016020;GO:0030964;GO:0032991;GO:0043226;GO:0043229;GO:0043231;GO:0043234;GO:0044464	DUF1982;Molybdopterin;NADH-G_4Fe-4S_3	REACT_278797	ko00190;ko05010;ko05012;ko05016	NADH-G_4Fe-4S_3	SM00929	IPR000283;IPR001041;IPR006656;IPR006963;IPR010228;IPR012675;IPR015405;IPR019574	2Fe-2S_ferredoxin-type;Beta-grasp_dom;Mopterin_OxRdtase;Mopterin_OxRdtase_4Fe-4S_dom;NADH_UbQ_OxRdtase_75kDa_su_CS;NADH_UbQ_OxRdtase_Gsu;NADH_UbQ_OxRdtase_Gsu_4Fe4S-bd;NuoG_C		+	353/11_353/11 TM	17	17	31.6	96.84	121	0.714722	0.374054	0.165566	2.57072	0.04		*	-0.511072	G3HDL7;Q3TIU7;Q3UIQ2;Q91VD9;A0A087WQ77	G3HDL7
25.4395	25.6227	25.8141	23.9233	23.5845	24.2957	24.6676	24.3549	24.2113	24.6295	24.7577	24.7232	25.0843	24.7372	25.0479	24.8907	24.931	25.0275	cell part;cytoplasm;cytoplasmic part;cytoplasmic vesicle;cytosol;extracellular membrane-bounded organelle;extracellular organelle;extracellular region part;extracellular space;extracellular vesicular exosome;intracellular membrane-bounded organelle;intracellular organelle;intracellular organelle lumen;intracellular organelle part;intracellular part;membrane-bounded organelle;membrane-bounded vesi…	ACEVEDO_NORMAL_TISSUE_ADJACENT_TO_LIVER_TUMOR_DN;ALONSO_METASTASIS_UP;BENPORATH_MYC_MAX_TARGETS;chr11q13;CYTOPLASM;CYTOPLASMIC_PART;DANG_BOUND_BY_MYC;DEFENSE_RESPONSE;DODD_NASOPHARYNGEAL_CARCINOMA_UP;FOSTER_TOLERANT_MACROPHAGE_UP;GGGAGGRR_V$MAZ_Q6;GRADE_COLON_CANCER_UP;GROSS_HYPOXIA_VIA_ELK3_AND_HIF1A_UP;GROSS_HYPOXIA_VIA_ELK3_DN;GROSS_HYPOXIA_VIA_HIF1A_DN;GSE11924_TH1_VS_TH2_CD4_TCELL_DN;GSE1330…		Cricetulus griseus;Mus musculus		GO:0005615;GO:0005634;GO:0005737;GO:0005739;GO:0005777;GO:0005829;GO:0031982;GO:0042579;GO:0043226;GO:0043229;GO:0043230;GO:0043231;GO:0044464	Redoxin					IPR012336;IPR013740	Redoxin;Thioredoxin-like_fold		+	353/11_353/11 TM	9	6	39.9	61.857	71	0.22747	0.739939	0.222604	2.44508	0.0403226		*	0.39574	G3I887;A0A8C2N1L8;A0A494BAZ4;A0A8C2MTY7;Q9JHL8;Q9D6X2	G3I887;A0A8C2N1L8
24.0309	23.8819	24.2257	24.2394	23.6041	23.8599	24.1159	23.6638	23.7597	23.831	23.8377	24.0178	24.1694	24.041	24.2148	24.3048	24.1249	24.2347	cell part;cytoplasmic part;cytosolic part;cytosolic proteasome complex;intracellular membrane-bounded organelle;intracellular organelle;intracellular organelle part;intracellular part;macromolecular complex;membrane;membrane-bounded organelle;nuclear part;nuclear proteasome complex;nucleus;organelle;organelle part;perinuclear region of cytoplasm;proteasome complex;proteasome regulatory particle, …	BIOCARTA_PROTEASOME_PATHWAY;CASORELLI_ACUTE_PROMYELOCYTIC_LEUKEMIA_DN;CHANG_CORE_SERUM_RESPONSE_UP;CHIANG_LIVER_CANCER_SUBCLASS_UNANNOTATED_DN;chr11p11;CSR_LATE_UP.V1_UP;DACOSTA_UV_RESPONSE_VIA_ERCC3_UP;DELASERNA_MYOD_TARGETS_UP;DIAZ_CHRONIC_MEYLOGENOUS_LEUKEMIA_UP;GARY_CD5_TARGETS_DN;GCM_CSNK2B;GGGCGGR_V$SP1_Q6;GSE10856_CTRL_VS_TNFRSF6B_IN_MACROPHAGE_DN;GSE11864_CSF1_IFNG_VS_CSF1_IFNG_PAM3CYS_IN…		Mus musculus		GO:0000502;GO:0005634;GO:0016020;GO:0032991;GO:0043226;GO:0043229;GO:0043231;GO:0043234;GO:0044464	AAA			AAA	SM00382				+	353/11_353/11 TM	12	1	37.8	164.13	87	0.383238	0.587024	0.102669	2.59216	0.0416667		*	0.310603	Q3U8Y7;A0A087WPH7	Q3U8Y7;A0A087WPH7
27.4207	27.3296	27.3509	27.5834	27.4122	27.6036	27.5713	27.4503	27.6946	27.3933	27.4934	27.3692	27.2655	27.2765	27.1489	27.2483	27.3828	27.2524	adherens junction;anchoring junction;cell junction;cell part;cell-substrate adherens junction;cell-substrate junction;cytoplasm;cytoplasmic part;extracellular membrane-bounded organelle;extracellular organelle;extracellular region part;extracellular vesicular exosome;focal adhesion;intracellular membrane-bounded organelle;intracellular non-membrane-bounded organelle;intracellular organelle;intrac…	AMUNDSON_RESPONSE_TO_ARSENITE;ANTI_APOPTOSIS;APOPTOSIS_GO;BASSO_B_LYMPHOCYTE_NETWORK;BENPORATH_MYC_MAX_TARGETS;BLALOCK_ALZHEIMERS_DISEASE_DN;BLUM_RESPONSE_TO_SALIRASIB_UP;CACGTG_V$MYC_Q2;CAGTATT,MIR-200B,MIR-200C,MIR-429;CAMP_UP.V1_UP;CASORELLI_ACUTE_PROMYELOCYTIC_LEUKEMIA_DN;CELL_DEVELOPMENT;CELL_SURFACE;CHEMNITZ_RESPONSE_TO_PROSTAGLANDIN_E2_UP;chr5q31;CONCANNON_APOPTOSIS_BY_EPOXOMICIN_UP;CYTOPL…	ko05152;RNA degradation	Cricetulus griseus;Mus musculus		GO:0005730;GO:0005737;GO:0005739;GO:0031982;GO:0043226;GO:0043229;GO:0043230;GO:0043231;GO:0043232;GO:0044464	HSP70	REACT_292308	ko03018;ko05152			IPR012725;IPR013126;IPR018181;IPR026292;IPR029047;IPR029048	Chaperone_DnaK;Heat_shock_70_CS;Hsp_70_fam;HSP70_C;HSP70_peptide-bd;PRAME/Leu_rich_rep-con_p14		+	353/11_353/11 TM	35	35	63	323.31	522	0.279915	0.671402	-0.0452919	2.5995	0.0434783		*	-0.232949	O35501;A0A8C2MFN2;P38647;G3HEZ0;A0A8C2MG85;A0A061HX29;G3HQE8	O35501;A0A8C2MFN2;P38647;G3HEZ0	Stress-70 protein, mitochondrial
28.6265	28.6052	28.7142	28.7057	28.6003	28.6796	28.0594	28.2544	28.1745	28.1676	28.1803	28.227	28.3295	28.2561	28.3905	28.3394	28.2658	28.2602	cell part;cell projection;cell projection part;cilium;cytoplasm;extracellular membrane-bounded organelle;extracellular organelle;extracellular region part;extracellular vesicular exosome;flagellar fibrous sheath;flagellum part;intracellular membrane-bounded organelle;intracellular organelle;intracellular organelle part;intracellular part;membrane-bounded organelle;membrane-bounded vesicle;microtu…	ACEVEDO_LIVER_TUMOR_VS_NORMAL_ADJACENT_TISSUE_UP;ADENYL_NUCLEOTIDE_BINDING;ADENYL_RIBONUCLEOTIDE_BINDING;APPIERTO_RESPONSE_TO_FENRETINIDE_DN;ATP_BINDING;BASAKI_YBX1_TARGETS_DN;BERENJENO_TRANSFORMED_BY_RHOA_UP;BILANGES_RAPAMYCIN_SENSITIVE_VIA_TSC1_AND_TSC2;BIOCARTA_GLYCOLYSIS_PATHWAY;BLALOCK_ALZHEIMERS_DISEASE_DN;BOGNI_TREATMENT_RELATED_MYELOID_LEUKEMIA_UP;BOQUEST_STEM_CELL_CULTURED_VS_FRESH_UP;BO…	Carbon fixation in photosynthetic organisms;Glycolysis / Gluconeogenesis	Cricetulus griseus;Mus musculus		GO:0005634;GO:0005737;GO:0005929;GO:0031982;GO:0042995;GO:0043226;GO:0043229;GO:0043230;GO:0043231;GO:0044464	ARID;JmjC;JmjN;PGK;PHD;PLU-1;zf-C5HC2	REACT_308431;REACT_314687	ko00010;ko00710	BRIGHT;JmjC;JmjN;PHD	SM00249;SM00501;SM00545;SM00558	IPR001576;IPR001606;IPR001965;IPR003347;IPR003349;IPR004198;IPR011011;IPR013083;IPR013637;IPR014044;IPR015824;IPR015901;IPR015911;IPR019786;IPR019787	ARID_dom;CAP_domain;JmjC_dom;JmjN;Lys_sp_deMease_like_dom;Phosphoglycerate_kinase;Phosphoglycerate_kinase_C;Phosphoglycerate_kinase_CS;Phosphoglycerate_kinase_N;Zinc_finger_PHD-type_CS;Znf_C5HC2;Znf_FYVE_PHD;Znf_PHD;Znf_PHD-finger;Znf_RING/FYVE/PHD	+		353/11_2G12	26	26	64.7	323.31	391	7.14493	0	0.47805	2.36539	0.0735294	*		0.129706	P50310;P09411;A0A061HVL1;G3HNY5;S4R2M7;A0A8C2LTN8;G3HX39;G3HNY4;A0A8C2LF12;A0A061IN88;P09041;A0A8C2QHI9;A0A8C2LRT9;G3I1B8;B0LAA9;A0A061HXL3;G3IBZ4	P50310;P09411;A0A061HVL1;G3HNY5;S4R2M7	Phosphoglycerate kinase 1;Phosphoglycerate kinase
29.5294	29.8565	29.8469	29.1487	29.1932	29.272	28.6889	28.8973	28.9243	28.8996	28.7086	28.8554	29.1232	28.9716	28.9104	29.1173	28.9742	29.1848	adherens junction;anchoring junction;cell junction;cell part;cell-substrate adherens junction;cell-substrate junction;cytoplasmic part;cytosol;extracellular membrane-bounded organelle;extracellular organelle;extracellular region;extracellular region part;extracellular space;extracellular vesicular exosome;focal adhesion;intracellular membrane-bounded organelle;intracellular organelle;intracellula…	AMIT_EGF_RESPONSE_480_HELA;BENPORATH_MYC_MAX_TARGETS;BIOCARTA_IL2RB_PATHWAY;BLALOCK_ALZHEIMERS_DISEASE_DN;BRACHAT_RESPONSE_TO_CAMPTOTHECIN_DN;BRACHAT_RESPONSE_TO_METHOTREXATE_DN;CAGGTA_V$AREB6_01;CELLULAR_MACROMOLECULE_METABOLIC_PROCESS;CELLULAR_PROTEIN_METABOLIC_PROCESS;CHEMNITZ_RESPONSE_TO_PROSTAGLANDIN_E2_DN;chr7p13;CHYLA_CBFA2T3_TARGETS_UP;CYTOPLASM;DANG_BOUND_BY_MYC;DANG_MYC_TARGETS_UP;DODD_…		Cricetulus griseus;Mus musculus		GO:0005576;GO:0005615;GO:0005634;GO:0005829;GO:0016020;GO:0030496;GO:0031982;GO:0043226;GO:0043229;GO:0043230;GO:0043231;GO:0044464	Pro_isomerase;SAND;Sp100	REACT_323105		SAND	SM00258	IPR000770;IPR002130;IPR004865;IPR010919;IPR020892;IPR024936;IPR029000	Cyclophilin-like_dom;Cyclophilin-type_PPIase;Cyclophilin-type_PPIase_CS;Cyclophilin-type_PPIase_dom;HSR_dom;SAND_dom;SAND_dom-like	+		353/11_2G12	12	8	70.1	323.31	225	3.07039	0.0188679	0.645438	2.27909	0.118056	*		0.217921	P14851;G3HIQ1;P17742;Q5SVY2;Q3UAJ1;Q3TE63;Q9CZK9;A0A1L1SST0;G3IED5;A0A061IDC7;A0A8C2NAE9;G3HLP7;A0A8C2M3V9;G3HH47;A0A8C2MRG9;G3I1A7;G3I792;G3HMB8;G3GZF2;G3I4J9;A0A061IQ40;G3GTN6;G3HA87;G3I5N9;G3GVW6	P14851;G3HIQ1;P17742;Q5SVY2;Q3UAJ1;Q3TE63;Q9CZK9;A0A1L1SST0;G3IED5;A0A061IDC7;A0A8C2NAE9	Peptidyl-prolyl cis-trans isomerase A;Peptidyl-prolyl cis-trans isomerase A, N-terminally processed;Peptidyl-prolyl cis-trans isomerase
24.8893	24.7853	24.6147	24.7213	24.7565	24.7515	25.604	25.4425	25.6134	25.7653	25.9179	25.8219	25.9184	25.951	25.9388	25.921	25.888	26.0634	cell part;cell surface;cytoplasmic part;external side of plasma membrane;extracellular region part;extracellular space;Golgi apparatus;integral to membrane;intracellular membrane-bounded organelle;intracellular organelle;intracellular part;intrinsic to membrane;membrane;membrane part;membrane raft;membrane-bounded organelle;organelle;plasma membrane;plasma membrane part	AAAYWAACM_V$HFH4_01;ABRAHAM_ALPC_VS_MULTIPLE_MYELOMA_UP;ATM_DN.V1_UP;BIOCARTA_PPARA_PATHWAY;BLOOD_COAGULATION;BYSTRYKH_HEMATOPOIESIS_STEM_CELL_QTL_TRANS;CADWELL_ATG16L1_TARGETS_UP;CELL_FRACTION;CHEN_ETV5_TARGETS_SERTOLI;CHEN_METABOLIC_SYNDROM_NETWORK;CHIANG_LIVER_CANCER_SUBCLASS_CTNNB1_UP;CHIBA_RESPONSE_TO_TSA_UP;chr7q11;COAGULATION;CTAWWWATA_V$RSRFC4_Q2;CUI_TCF21_TARGETS_2_DN;DELYS_THYROID_CANCE…	Adipocytokine signaling pathway;ECM-receptor interaction;Fat digestion and absorption;Hematopoietic cell lineage;Malaria;Phagosome;PPAR signaling pathway	Cricetulus griseus;Mus musculus		GO:0005615;GO:0005794;GO:0005886;GO:0009986;GO:0016020;GO:0043226;GO:0043229;GO:0043231;GO:0044464	CD36	REACT_281935;REACT_282527;REACT_307071;REACT_309099;REACT_321869	ko03320;ko04145;ko04512;ko04640;ko04920;ko04975;ko05144			IPR002159;IPR005428	CD36;CD36_antigen	+		353/11_2G12	9	9	21.8	52.642	86	6.48324	0	-0.941063	2.15091	0.132353	*		0.252584	A0A061IQI3;A0A061IRG8;A0A061IR10;G3HMH7;Q3U6Y9;Q8C6Z4;Q3UAI3;Q3TA14;Q08857;Q3UC79;E7D893	A0A061IQI3;A0A061IRG8;A0A061IR10;G3HMH7;Q3U6Y9;Q8C6Z4;Q3UAI3;Q3TA14;Q08857	Platelet glycoprotein 4
25.2504	25.2071	25.257	25.3903	25.4577	25.4376	25.0411	25.203	25.2158	25.0137	25.0602	25.133	24.9806	25.0124	24.996	24.9939	25.0245	24.9787	actin filament bundle;actomyosin;adherens junction;anchoring junction;brush border;cell cortex;cell junction;cell part;cell projection;cell-substrate adherens junction;cell-substrate junction;contractile fiber part;cytoplasm;cytoplasmic part;cytoskeletal part;extracellular membrane-bounded organelle;extracellular organelle;extracellular region part;extracellular vesicular exosome;focal adhesion;i…	AACTGGA,MIR-145;ACTIN_CYTOSKELETON;ACTIN_CYTOSKELETON_ORGANIZATION_AND_BIOGENESIS;ACTIN_FILAMENT_BASED_PROCESS;BASAKI_YBX1_TARGETS_UP;BEGUM_TARGETS_OF_PAX3_FOXO1_FUSION_DN;BERENJENO_TRANSFORMED_BY_RHOA_FOREVER_DN;BERENJENO_TRANSFORMED_BY_RHOA_UP;BHAT_ESR1_TARGETS_NOT_VIA_AKT1_UP;BHAT_ESR1_TARGETS_VIA_AKT1_UP;BILBAN_B_CLL_LPL_UP;BILD_HRAS_ONCOGENIC_SIGNATURE;BMI1_DN.V1_UP;BRUECKNER_TARGETS_OF_MIRL…	Focal adhesion;MAPK signaling pathway	Cricetulus griseus;Mus musculus		GO:0005737;GO:0005886;GO:0005903;GO:0005938;GO:0016020;GO:0031982;GO:0042995;GO:0043226;GO:0043230;GO:0044464	CH;Filamin	REACT_289225	ko04010;ko04510	CH;IG_FLMN	SM00033;SM00557	IPR001298;IPR001589;IPR001715;IPR013783;IPR014756;IPR017868;IPR029874	Actinin_actin-bd_CS;CH-domain;Filamin/ABP280_repeat-like;Filamin/ABP280_rpt;FLNB;Ig_E-set;Ig-like_fold	+		353/11_2G12	84	81	47.5	323.31	677	2.56211	0.0442708	0.222232	1.99967	0.135714	*		-0.113467	G3HFM4;A0A061IP39;Q80X90;A0A061IHT7;Q3T9V9;A0A061IHM5	G3HFM4;A0A061IP39;Q80X90	Filamin-B
28.252	28.1668	28.1529	28.0437	27.8339	28.1875	27.797	27.7928	27.8881	27.6267	27.7147	27.8379	27.6872	27.6716	27.7398	27.6214	27.5701	27.5313	cell part;cell projection membrane;cell projection part;cytoplasmic part;cytosol;extracellular membrane-bounded organelle;extracellular organelle;extracellular region part;extracellular vesicular exosome;intracellular membrane-bounded organelle;intracellular organelle;intracellular part;leading edge membrane;membrane;membrane part;membrane-bounded organelle;membrane-bounded vesicle;mitochondrion;…	ADENYL_NUCLEOTIDE_BINDING;ADENYL_RIBONUCLEOTIDE_BINDING;AGUIRRE_PANCREATIC_CANCER_COPY_NUMBER_UP;AKL_HTLV1_INFECTION_UP;APOPTOSIS_GO;ATP_BINDING;BASSO_B_LYMPHOCYTE_NETWORK;BENPORATH_MYC_MAX_TARGETS;BENPORATH_MYC_TARGETS_WITH_EBOX;BERENJENO_TRANSFORMED_BY_RHOA_UP;BIOCARTA_NDKDYNAMIN_PATHWAY;BIOCARTA_SET_PATHWAY;BLALOCK_ALZHEIMERS_DISEASE_DN;BORCZUK_MALIGNANT_MESOTHELIOMA_UP;BOYAULT_LIVER_CANCER_SU…	Purine metabolism;Pyrimidine metabolism	Cricetulus griseus;Mus musculus		GO:0005634;GO:0005739;GO:0005829;GO:0016020;GO:0031982;GO:0043226;GO:0043229;GO:0043230;GO:0043231;GO:0044464	NDK	REACT_274011	ko00230;ko00240	NDK	SM00562	IPR001564;IPR023005	Nucleoside_diP_kinase;Nucleoside_diP_kinase_AS	+		353/11_2G12	11	4	69.1	130.53	147	3.00267	0.0166667	0.329926	1.73935	0.14	*		-0.139312	G3HBD4;Q5NC81;P15532;A0A8C2MV19	G3HBD4;Q5NC81;P15532	Nucleoside diphosphate kinase;Nucleoside diphosphate kinase A
24.5933	24.7446	24.8874	24.9433	24.4945	24.7732	24.2386	23.9396	24.2298	24.2661	24.1346	23.8453	24.2473	24.3545	24.4322	24.2058	24.5942	24.4514	cell part;cytoplasm;extracellular membrane-bounded organelle;extracellular organelle;extracellular region part;extracellular vesicular exosome;intracellular part;membrane-bounded organelle;membrane-bounded vesicle;organelle;vesicle	ABBUD_LIF_SIGNALING_1_DN;ANATOMICAL_STRUCTURE_DEVELOPMENT;BONE_REMODELING;BRACHAT_RESPONSE_TO_CAMPTOTHECIN_DN;BRACHAT_RESPONSE_TO_METHOTREXATE_DN;BUYTAERT_PHOTODYNAMIC_THERAPY_STRESS_DN;CHEN_METABOLIC_SYNDROM_NETWORK;chr9q13;CTTTGA_V$LEF1_Q2;DAVICIONI_RHABDOMYOSARCOMA_PAX_FOXO1_FUSION_UP;DAVICIONI_TARGETS_OF_PAX_FOXO1_FUSIONS_UP;DUTERTRE_ESTRADIOL_RESPONSE_6HR_UP;GAZDA_DIAMOND_BLACKFAN_ANEMIA_ERY…		Cricetulus griseus;Mus musculus		GO:0005737;GO:0031982;GO:0043226;GO:0043230;GO:0044464	Ank;Ank_2;SH3_1			ANK;SH3	SM00248;SM00326	IPR001452;IPR002110;IPR020683	Ankyrin_rpt;Ankyrin_rpt-contain_dom;SH3_domain	+		353/11_2G12	5	5	35.8	28.861	42	4.0466	0	0.630389	1.82708	0.140187	*		0.271881	A0A494BA97;G3ICW1;Q62422;A0A494B943	A0A494BA97;G3ICW1;Q62422	Osteoclast-stimulating factor 1
27.1446	27.2355	27.0261	26.8708	26.6382	26.8103	26.3907	26.4326	26.4563	26.5624	26.6672	26.7144	26.7878	26.9431	26.8235	26.6309	26.6938	26.6202	cell part;cytoplasm;cytoplasmic part;cytosol;extracellular membrane-bounded organelle;extracellular organelle;extracellular region part;extracellular vesicular exosome;intracellular membrane-bounded organelle;intracellular organelle;intracellular part;membrane;membrane-bounded organelle;membrane-bounded vesicle;myelin sheath;nucleus;organelle;vesicle	ALFANO_MYC_TARGETS;BERENJENO_TRANSFORMED_BY_RHOA_UP;BIOCARTA_GLYCOLYSIS_PATHWAY;BLALOCK_ALZHEIMERS_DISEASE_DN;BLUM_RESPONSE_TO_SALIRASIB_DN;CHEN_LUNG_CANCER_SURVIVAL;chr10q25;chr7p13;CHYLA_CBFA2T3_TARGETS_UP;DAIRKEE_CANCER_PRONE_RESPONSE_BPA_E2;DARWICHE_PAPILLOMA_RISK_HIGH_UP;DARWICHE_PAPILLOMA_RISK_LOW_UP;DARWICHE_SKIN_TUMOR_PROMOTER_UP;DARWICHE_SQUAMOUS_CELL_CARCINOMA_UP;DEBIASI_APOPTOSIS_BY_RE…	Glycolysis / Gluconeogenesis;Methane metabolism	Cricetulus griseus;Mus musculus		GO:0005634;GO:0005737;GO:0005829;GO:0016020;GO:0031982;GO:0043226;GO:0043229;GO:0043230;GO:0043231;GO:0044464	His_Phos_1	REACT_308431;REACT_314687	ko00010;ko00680	PGAM	SM00855	IPR001345;IPR005952;IPR013078;IPR029033	His_Pase_superF_clade-1;His_PPase_superfam;PG/BPGM_mutase_AS;Phosphogly_mut1	+		353/11_2G12	15	15	75.2	323.31	219	2.55708	0.0438144	0.416988	1.76791	0.142562	*		0.212598	Q3U7Z6;A0A8C2QCM0;Q9DBJ1;Q6NWV5;G3GZW8;G3HM99;Q5NCI4;O70250	Q3U7Z6;A0A8C2QCM0;Q9DBJ1;Q6NWV5;G3GZW8	Phosphoglycerate mutase 1
24.1217	23.9099	24.1839	23.927	NaN	24.2829	24.5579	24.2805	24.4485	24.5885	24.3082	24.6437	24.7541	24.5363	24.9872	24.6859	NaN	24.9941	cell part;chromosomal part;chromosome;intracellular membrane-bounded organelle;intracellular non-membrane-bounded organelle;intracellular organelle;intracellular organelle part;intracellular part;macromolecular complex;membrane-bounded organelle;non-membrane-bounded organelle;nucleosome;nucleus;organelle;organelle part;protein-DNA complex	ATCATGA,MIR-433;BENPORATH_CYCLING_GENES;CHARAFE_BREAST_CANCER_LUMINAL_VS_BASAL_DN;chr1p36;DIAZ_CHRONIC_MEYLOGENOUS_LEUKEMIA_UP;DOANE_RESPONSE_TO_ANDROGEN_DN;ENK_UV_RESPONSE_EPIDERMIS_UP;GRAESSMANN_APOPTOSIS_BY_DOXORUBICIN_DN;GSE10094_LCMV_VS_LISTERIA_IND_EFF_CD4_TCELL_UP;GSE11864_CSF1_VS_CSF1_IFNG_IN_MAC_UP;GSE11924_TFH_VS_TH17_CD4_TCELL_UP;GSE11924_TFH_VS_TH2_CD4_TCELL_UP;GSE13484_12H_UNSTIM_VS_…		Cricetulus griseus;Mus musculus		GO:0000786;GO:0005634;GO:0005694;GO:0032991;GO:0043226;GO:0043229;GO:0043231;GO:0043232;GO:0044464	Linker_histone			H15	SM00526	IPR005818;IPR011991	Histone_H1/H5_H15;WHTH_DNA-bd_dom	+		353/11_2G12	4	4	10	5.701	20	2.55603	0.0433673	-0.386153	1.85705	0.145	*		0.320295	A0A8C2QIA2;G3I486;A2AM63;Q3B7C1;A2AM65;Z4YKA3;Z4YKB8;Q3TEA8	A0A8C2QIA2;G3I486
24.5561	24.6601	24.6933	24.3742	24.6503	24.6154	25.0207	25.3314	24.9898	25.0147	24.9566	24.9849	24.9078	24.7847	24.8575	24.8846	24.8334	24.9214	cell part;centrosome;CRD-mediated mRNA stability complex;cytoplasm;cytoplasmic part;cytoskeletal part;intracellular membrane-bounded organelle;intracellular non-membrane-bounded organelle;intracellular organelle;intracellular organelle part;intracellular part;macromolecular complex;membrane;membrane-bounded organelle;microtubule organizing center;non-membrane-bounded organelle;nuclear part;nucleo…	ADDYA_ERYTHROID_DIFFERENTIATION_BY_HEMIN;ATP_DEPENDENT_DNA_HELICASE_ACTIVITY;ATP_DEPENDENT_HELICASE_ACTIVITY;ATP_DEPENDENT_RNA_HELICASE_ACTIVITY;ATPASE_ACTIVITY;ATPASE_ACTIVITY_COUPLED;AZARE_NEOPLASTIC_TRANSFORMATION_BY_STAT3_DN;AZARE_STAT3_TARGETS;BASAKI_YBX1_TARGETS_UP;BLUM_RESPONSE_TO_SALIRASIB_DN;BONOME_OVARIAN_CANCER_SURVIVAL_SUBOPTIMAL_DEBULKING;BROWNE_HCMV_INFECTION_48HR_UP;BYSTRYKH_HEMATO…		Mus musculus		GO:0005634;GO:0005654;GO:0005730;GO:0005737;GO:0005813;GO:0005815;GO:0016020;GO:0030529;GO:0032991;GO:0043226;GO:0043229;GO:0043231;GO:0043232;GO:0043234;GO:0044464	DEAD;dsrm;HA2;Helicase_C;OB_NTP_bind	REACT_275137;REACT_283225;REACT_305279;REACT_307866;REACT_343658		DEXDc;DSRM;HA2;HELICc	SM00358;SM00487;SM00490;SM00847			+		353/11_2G12	29	29	31.2	172.89	182	3.97604	0	-0.458109	1.90484	0.145349	*		-0.184761	A0A8C2QIP1;A0A087WPL5;E9QNN1;O70133;Q3UR42;A0A0R4J2C3;Q3TF92;Q05BR6;A0A087WRT3;Q3TEB2	A0A8C2QIP1;A0A087WPL5;E9QNN1;O70133	ATP-dependent RNA helicase A
23.785	23.7312	23.6261	NaN	NaN	NaN	NaN	NaN	NaN	25.0466	24.7236	24.7095	24.5925	24.3382	24.4318	24.2768	24.6942	24.5512	cell part;chromatin;chromosomal part;heterochromatin;intracellular membrane-bounded organelle;intracellular organelle;intracellular organelle part;intracellular part;membrane-bounded organelle;nucleus;organelle;organelle part;senescence-associated heterochromatin focus	ACTACCT,MIR-196A,MIR-196B;AMIT_EGF_RESPONSE_480_HELA;ATGCTGC,MIR-103,MIR-107;BENPORATH_ES_1;BENPORATH_ES_CORE_NINE;BENPORATH_ES_CORE_NINE_CORRELATED;BHATTACHARYA_EMBRYONIC_STEM_CELL;BIOPOLYMER_METABOLIC_PROCESS;BONOME_OVARIAN_CANCER_SURVIVAL_SUBOPTIMAL_DEBULKING;BORCZUK_MALIGNANT_MESOTHELIOMA_UP;BURTON_ADIPOGENESIS_PEAK_AT_16HR;CACGTG_V$MYC_Q2;CAGGTG_V$E12_Q6;CAIRO_HEPATOBLASTOMA_CLASSES_UP;CELLU…		Cricetulus griseus;Mus musculus		GO:0005634;GO:0043226;GO:0043229;GO:0043231;GO:0044464	AT_hook	REACT_341685		AT_hook	SM00384	IPR000116;IPR000637;IPR017956;IPR020478	AT_hook_DNA-bd_motif;AT_hook-like;HMGI/HMGY;HMGI/Y_DNA-bd_CS	+		353/11_2G12	3	2	23.6	7.9297	21	3.12917	0.0159574	-1.11247	1.6341	0.151007	*		-0.345774	Q3TE85;Q9QXP3;Q566K0;A0A338P6F6;P17095	Q3TE85;Q9QXP3;Q566K0;A0A338P6F6;P17095	High mobility group protein HMG-I/HMG-Y
27.0535	27.0156	27.0581	26.8399	27.0028	26.9168	27.2719	27.255	27.3241	27.1163	27.1276	27.199	27.0467	27.098	27.1061	26.9513	27.0068	27.2017	cell part;cytoplasm;extracellular membrane-bounded organelle;extracellular organelle;extracellular region part;extracellular vesicular exosome;intracellular non-membrane-bounded organelle;intracellular organelle;intracellular organelle part;intracellular part;membrane;membrane-bounded organelle;membrane-bounded vesicle;non-membrane-bounded organelle;nuclear part;nucleolus;organelle;organelle part…	AAGGGAT,MIR-188;ACEVEDO_NORMAL_TISSUE_ADJACENT_TO_LIVER_TUMOR_DN;ATGTCAC,MIR-489;BENPORATH_MYC_TARGETS_WITH_EBOX;BHATTACHARYA_EMBRYONIC_STEM_CELL;BILBAN_B_CLL_LPL_DN;BILD_E2F3_ONCOGENIC_SIGNATURE;BIOCARTA_EIF_PATHWAY;BIOCARTA_EIF4_PATHWAY;BIOCARTA_MTOR_PATHWAY;CACGTG_V$MYC_Q2;CAIRO_HEPATOBLASTOMA_CLASSES_UP;CHARAFE_BREAST_CANCER_LUMINAL_VS_MESENCHYMAL_DN;CHEOK_RESPONSE_TO_MERCAPTOPURINE_UP;chr17p…	RNA transport	Cricetulus griseus;Mus musculus		GO:0005730;GO:0005737;GO:0016020;GO:0031982;GO:0043226;GO:0043229;GO:0043230;GO:0043232;GO:0044464	DEAD;Helicase_C	REACT_289225;REACT_292264;REACT_292503;REACT_298277;REACT_298772;REACT_305839;REACT_340387	ko03013	DEXDc;HELICc	SM00487;SM00490	IPR000629;IPR001650;IPR011545;IPR014001;IPR014014;IPR027417	DEAD/DEAH_box_helicase_dom;Helicase_ATP-bd;Helicase_C;P-loop_NTPase;RNA_helicase_DEAD_Q_motif;RNA-helicase_DEAD-box_CS	+		353/11_2G12	22	11	56.3	169.69	265	3.14846	0.0166667	-0.234523	1.87234	0.153226	*		-0.147232	Q4FZL1;A0A8C2LQI4;Q5F2A7;A0A8C2LSK1;P60843;Q3UXC2;Q3TGK7;Q3TFG3;G3GY75;Q3TLL6;Q3U8I0;Q78WR5;Q3TSJ4;A0A8C2N543;A0A8C2N1J3;Q99LR0	Q4FZL1;A0A8C2LQI4;Q5F2A7;A0A8C2LSK1;P60843;Q3UXC2;Q3TGK7;Q3TFG3;G3GY75;Q3TLL6;Q3U8I0;Q78WR5	Eukaryotic initiation factor 4A-I
25.7187	25.9754	25.8888	25.4065	25.7243	25.4458	24.8529	25.3565	24.6083	25.2572	25.265	24.9317	25.3986	25.3903	25.4048	25.3101	25.3673	25.2821	cell part;cytoplasm;cytoplasmic part;extracellular membrane-bounded organelle;extracellular organelle;extracellular region part;extracellular vesicular exosome;intracellular membrane-bounded organelle;intracellular non-membrane-bounded organelle;intracellular organelle;intracellular organelle part;intracellular part;membrane-bounded organelle;membrane-bounded vesicle;mitochondrion;non-membrane-bo…	ACEVEDO_LIVER_CANCER_DN;ACEVEDO_NORMAL_TISSUE_ADJACENT_TO_LIVER_TUMOR_DN;AFFAR_YY1_TARGETS_DN;BENPORATH_NANOG_TARGETS;BROWNE_HCMV_INFECTION_14HR_DN;CAMP_UP.V1_DN;CASORELLI_ACUTE_PROMYELOCYTIC_LEUKEMIA_DN;chr6q25;CYTOPLASM;DAVICIONI_RHABDOMYOSARCOMA_PAX_FOXO1_FUSION_UP;DAVICIONI_TARGETS_OF_PAX_FOXO1_FUSIONS_UP;FEVR_CTNNB1_TARGETS_DN;FORTSCHEGGER_PHF8_TARGETS_DN;GGGCGGR_V$SP1_Q6;GSE11057_CD4_EFF_ME…	Benzoate degradation;Butanoate metabolism;Carbon fixation pathways in prokaryotes;Fatty acid metabolism;Glyoxylate and dicarboxylate metabolism;Lysine degradation;Propanoate metabolism;Pyruvate metabolism;Synthesis and degradation of ketone bodies;Terpenoid backbone biosynthesis;Tryptophan metabolism;Two-component system;Valine, leucine and isoleucine degradation	Cricetulus griseus;Mus musculus		GO:0005634;GO:0005654;GO:0005730;GO:0005737;GO:0005739;GO:0031982;GO:0043226;GO:0043229;GO:0043230;GO:0043231;GO:0043232;GO:0044464	Thiolase_C;Thiolase_N		ko00071;ko00072;ko00280;ko00310;ko00362;ko00380;ko00620;ko00630;ko00640;ko00650;ko00720;ko00900;ko02020			IPR002155;IPR016038;IPR016039;IPR020610;IPR020613;IPR020616;IPR020617	Thiolase;Thiolase_AS;Thiolase_C;Thiolase_CS;Thiolase_N;Thiolase-like;Thiolase-like_subgr	+		353/11_2G12	9	9	36.3	67.753	97	2.77987	0.0308219	0.647998	1.5607	0.154412	*		0.313601	G3HGP4;A0A8C2QQ45;G3XA25;Q8CAY6;A0A3B2WAL8;Q8R4V3;Q80X81	G3HGP4;A0A8C2QQ45;G3XA25;Q8CAY6	Acetyl-CoA acetyltransferase, cytosolic
28.1064	28.0935	28.0192	27.8872	27.874	27.9001	27.5368	27.3936	27.5248	27.668	27.7367	27.616	27.8431	27.8753	27.7869	27.6724	27.675	27.6307	cell part;extracellular membrane-bounded organelle;extracellular organelle;extracellular region part;extracellular space;extracellular vesicular exosome;intracellular membrane-bounded organelle;intracellular organelle;intracellular part;membrane-bounded organelle;membrane-bounded vesicle;nucleus;organelle;vesicle	BERENJENO_TRANSFORMED_BY_RHOA_UP;BIOCARTA_FEEDER_PATHWAY;BIOCARTA_GLYCOLYSIS_PATHWAY;BLALOCK_ALZHEIMERS_DISEASE_DN;BLALOCK_ALZHEIMERS_DISEASE_UP;BLUM_RESPONSE_TO_SALIRASIB_DN;BRUINS_UVC_RESPONSE_VIA_TP53_GROUP_D;CAGCTG_V$AP4_Q5;CAGNYGKNAAA_UNKNOWN;CAIRO_HEPATOBLASTOMA_CLASSES_UP;CASORELLI_ACUTE_PROMYELOCYTIC_LEUKEMIA_DN;CHANG_CORE_SERUM_RESPONSE_UP;CHEN_LUNG_CANCER_SURVIVAL;CHIBA_RESPONSE_TO_TSA;…	Carbon fixation in photosynthetic organisms;Fructose and mannose metabolism;Glycolysis / Gluconeogenesis;Inositol phosphate metabolism	Cricetulus griseus;Mus musculus		GO:0005615;GO:0005634;GO:0031982;GO:0043226;GO:0043229;GO:0043230;GO:0043231;GO:0044464	TIM	REACT_308431;REACT_314687	ko00010;ko00051;ko00562;ko00710			IPR000652;IPR013785;IPR020861	Aldolase_TIM;Triosephosphate_isomerase;Triosephosphate_isomerase_AS	+		353/11_2G12	23	23	78.7	323.31	422	3.93196	0	0.400775	1.57967	0.157012	*		0.167937	A0A8C2N272;A0A061IJP1;G3HNV4;P17751;H7BXC3;G3I216;A0A8C2N1B0;A0A8C2LNP0;G3HIL0;A0A8C2L7F4	A0A8C2N272
31.8914	31.9951	31.7074	31.7997	31.9311	31.7751	31.3172	31.338	31.3147	31.4524	31.5008	31.4839	31.6709	31.7697	31.72	31.4204	31.5068	31.4456	adherens junction;anchoring junction;axon;blood microparticle;cell cortex part;cell junction;cell part;cell projection;cell-substrate adherens junction;cell-substrate junction;chromatin;chromosomal part;cortical cytoskeleton;cytoplasm;cytoplasmic part;cytoskeletal part;cytoskeleton;cytosol;extracellular membrane-bounded organelle;extracellular organelle;extracellular region part;extracellular spa…	AAANWWTGC_UNKNOWN;AACTGGA,MIR-145;AACTTT_UNKNOWN;ATGAAGG,MIR-205;BASSO_HAIRY_CELL_LEUKEMIA_DN;BENPORATH_MYC_TARGETS_WITH_EBOX;BERENJENO_TRANSFORMED_BY_RHOA_DN;BROWNE_HCMV_INFECTION_14HR_DN;BROWNE_HCMV_INFECTION_24HR_DN;BROWNE_HCMV_INFECTION_6HR_UP;BRUINS_UVC_RESPONSE_LATE;CAGCTG_V$AP4_Q5;CASORELLI_ACUTE_PROMYELOCYTIC_LEUKEMIA_DN;CAVARD_LIVER_CANCER_MALIGNANT_VS_BENIGN;CCAWWNAAGG_V$SRF_Q4;CHEN_LUN…	Adherens junction;Arrhythmogenic right ventricular cardiomyopathy (ARVC);Bacterial invasion of epithelial cells;Dilated cardiomyopathy;Focal adhesion;Hypertrophic cardiomyopathy (HCM);Leukocyte transendothelial migration;Pathogenic Escherichia coli infection;Phagosome;Phototransduction - fly;Regulation of actin cytoskeleton;Shigellosis;Tight junction;Vibrio cholerae infection;Viral myocarditis	Cricetulus griseus;Mus musculus	Metallothionein-3 complex;Profilin 2 complex	GO:0005615;GO:0005737;GO:0005829;GO:0005856;GO:0005886;GO:0016020;GO:0030529;GO:0031982;GO:0032991;GO:0035097;GO:0042995;GO:0043005;GO:0043226;GO:0043229;GO:0043230;GO:0043232;GO:0043234;GO:0044464	Actin;F-box	REACT_272375;REACT_280010;REACT_280776;REACT_291621;REACT_291802;REACT_298063;REACT_302653;REACT_308832;REACT_313804;REACT_315885;REACT_318927;REACT_320343;REACT_344463;REACT_353475;REACT_358203;REACT_358264;REACT_358608	ko04145;ko04510;ko04520;ko04530;ko04670;ko04745;ko04810;ko05100;ko05110;ko05130;ko05131;ko05410;ko05412;ko05414;ko05416	ACTIN	SM00268	IPR001810;IPR004000;IPR004001;IPR020902	Actin;Actin/actin-like_CS;Actin_CS;F-box_dom	+		353/11_2G12	26	0	71.2	323.31	700	4.90294	0	0.448804	1.61636	0.15894	*		0.187734	P60710;B2RRX1;G3GVD0;P48975;Q3UAF7;Q3UAF6;Q3UAA9;Q3UGS0;Q3U5R4;Q3TIJ9;A0A069C7Y3;Q3UA89;Q61276;A0A8C2M6P1;E9Q1F2;E9Q5F4;E9Q2D1	P60710;B2RRX1;G3GVD0;P48975;Q3UAF7;Q3UAF6;Q3UAA9;Q3UGS0;Q3U5R4;Q3TIJ9;A0A069C7Y3;Q3UA89;Q61276;A0A8C2M6P1;E9Q1F2;E9Q5F4	Actin, cytoplasmic 1;Actin, cytoplasmic 1, N-terminally processed
29.0431	28.9539	28.7813	28.9819	28.9091	28.7992	28.2764	28.1555	27.7593	28.4018	28.4716	28.7712	28.8181	28.7119	28.7959	28.5486	28.6063	28.5812	cell part;chromosomal part;intracellular membrane-bounded organelle;intracellular organelle;intracellular organelle part;intracellular part;macromolecular complex;membrane-bounded organelle;nucleosome;nucleus;organelle;organelle part;protein-DNA complex			Cricetulus griseus		GO:0000786;GO:0005634;GO:0032991;GO:0043226;GO:0043229;GO:0043231;GO:0044464	Histone			H2B;H3	SM00427;SM00428	IPR000164;IPR000558;IPR007125;IPR009072	Histone_core_D;Histone_H2B;Histone_H3/CENP-A;Histone-fold	+		353/11_2G12	3	0	24.4	106.71	92	2.72486	0.0411392	0.605458	1.53037	0.162088	*		0.371029	G3HHM2;G3HTU9;A0A8I4SYN6;A0A8C2LPT0;G3HV67;G3HV32;G3HHB8;A0A8C2QES1;A0A3L7H9U7;G3H7S7;A0A3L7H289	G3HHM2;G3HTU9;A0A8I4SYN6;A0A8C2LPT0;G3HV67;G3HV32
24.0824	24.1771	24.6478	24.585	24.1594	24.6058	24.6201	25.0882	24.8707	24.9964	25.4485	25.2519	25.2808	25.0973	25.3771	25.8179	25.4493	25.8529	cell part;cytoplasmic part;extracellular membrane-bounded organelle;extracellular organelle;extracellular region part;extracellular vesicular exosome;integral to membrane;intracellular;intracellular membrane-bounded organelle;intracellular organelle;intracellular organelle part;intracellular part;intrinsic to membrane;macromolecular complex;membrane;membrane part;membrane-bounded organelle;membra…	APPIERTO_RESPONSE_TO_FENRETINIDE_DN;BLALOCK_ALZHEIMERS_DISEASE_DN;BLUM_RESPONSE_TO_SALIRASIB_DN;BOUDOUKHA_BOUND_BY_IGF2BP2;CAFFAREL_RESPONSE_TO_THC_24HR_5_DN;CHAUHAN_RESPONSE_TO_METHOXYESTRADIOL_DN;CHICAS_RB1_TARGETS_LOW_SERUM;chr7q22;DAIRKEE_TERT_TARGETS_UP;DIAZ_CHRONIC_MEYLOGENOUS_LEUKEMIA_UP;EIF4E_UP;GRADE_COLON_CANCER_UP;GRADE_METASTASIS_DN;GSE10325_BCELL_VS_LUPUS_BCELL_DN;GSE10325_CD4_TCELL_…	Oxidative phosphorylation	Cricetulus griseus;Mus musculus	F0F1 ATP synthase, mitochondrial	GO:0005622;GO:0005634;GO:0005739;GO:0016020;GO:0016469;GO:0031982;GO:0032991;GO:0043226;GO:0043229;GO:0043230;GO:0043231;GO:0043234;GO:0044464	KRAB;WRW	REACT_287909	ko00190	KRAB	SM00349	IPR001909;IPR019344	F1F0-ATPsyn_F_prd;Krueppel-associated_box	+		353/11_2G12	4	4	37.5	14.068	35	2.73583	0.0352564	-0.669701	1.53359	0.164804	*		0.433278	A0A8C2MD74;G3I383;P56135	A0A8C2MD74;G3I383;P56135	ATP synthase subunit f, mitochondrial
25.5525	25.6271	25.8111	25.9138	25.7405	25.9265	25.3896	25.3117	25.3856	25.2896	25.5407	25.5086	25.7025	25.6448	25.6843	25.5349	25.414	25.4412	cell part;cytoplasm;cytoplasmic part;intracellular membrane-bounded organelle;intracellular organelle;intracellular organelle part;intracellular part;membrane-bounded organelle;mitochondrion;nuclear part;nucleoplasm;organelle;organelle part	ACTAYRNNNCCCR_UNKNOWN;AFFAR_YY1_TARGETS_DN;ALCOHOL_METABOLIC_PROCESS;BENPORATH_NANOG_TARGETS;BIOSYNTHETIC_PROCESS;BLALOCK_ALZHEIMERS_DISEASE_UP;BROWNE_HCMV_INFECTION_24HR_DN;BURTON_ADIPOGENESIS_10;CAGGTA_V$AREB6_01;CAGGTG_V$E12_Q6;CAIRO_HEPATOBLASTOMA_UP;CASORELLI_ACUTE_PROMYELOCYTIC_LEUKEMIA_DN;CELLULAR_LIPID_METABOLIC_PROCESS;CHANG_CORE_SERUM_RESPONSE_DN;CHAUHAN_RESPONSE_TO_METHOXYESTRADIOL_DN;…	Terpenoid backbone biosynthesis	Cricetulus griseus;Mus musculus		GO:0005654;GO:0005737;GO:0005739;GO:0043226;GO:0043229;GO:0043231;GO:0044464	polyprenyl_synt	REACT_303828;REACT_345006	ko00900			IPR000092;IPR008949	Isoprenoid_synthase_dom;Polyprenyl_synt	+		353/11_2G12	18	18	54.7	169.4	167	3.13732	0.0163043	0.357603	1.517	0.166667	*		0.165965	A0A8C2QPU8;G3HC39;Q5M8R9;Q4FJN9;Q3US29;Q3TMB3;Q920E5;A0A0G2JDJ5;A0A0G2JEB3;A0A0G2JE82;A0A0G2JEA5	A0A8C2QPU8;G3HC39
26.0719	25.8653	25.5678	24.5976	24.7689	24.9596	NaN	23.8974	23.8504	24.064	23.9526	23.9537	24.3259	24.8748	24.4335	24.0251	24.3909	23.9212	cell part;cytoplasmic part;endoplasmic reticulum;extracellular membrane-bounded organelle;extracellular organelle;extracellular region part;extracellular space;extracellular vesicular exosome;intracellular membrane-bounded organelle;intracellular organelle;intracellular part;lysosome;lytic vacuole;membrane-bounded organelle;membrane-bounded vesicle;organelle;vacuole;vesicle	APPEL_IMATINIB_RESPONSE;CASORELLI_ACUTE_PROMYELOCYTIC_LEUKEMIA_DN;CELLULAR_MACROMOLECULE_METABOLIC_PROCESS;CELLULAR_PROTEIN_METABOLIC_PROCESS;chr20q13;CYTOPLASM;CYTOPLASMIC_PART;DACOSTA_LOW_DOSE_UV_RESPONSE_VIA_ERCC3_XPCS_UP;DELACROIX_RAR_BOUND_ES;ENDOPLASMIC_RETICULUM;ENGELMANN_CANCER_PROGENITORS_UP;GAL_LEUKEMIC_STEM_CELL_UP;GSE11057_CD4_CENT_MEM_VS_PBMC_DN;GSE11057_CD4_EFF_MEM_VS_PBMC_DN;GSE110…	Lysosome	Cricetulus griseus;Mus musculus		GO:0005615;GO:0005764;GO:0005773;GO:0005783;GO:0031982;GO:0043226;GO:0043229;GO:0043230;GO:0043231;GO:0044464	Peptidase_C1	REACT_281604;REACT_303468	ko04142	Pept_C1	SM00645	IPR000668;IPR013128;IPR025661	Pept_asp_AS;Peptidase_C1A;Peptidase_C1A_C	+		353/11_2G12	9	9	43.8	107.34	66	3.06518	0.0185185	1.36156	1.4479	0.184729	*		0.384919	Q9EPP7;Q545I6;Q9ES94;Q9WUU7	Q9EPP7
27.8324	27.8629	27.8327	27.8948	27.8115	27.8324	27.7104	27.6731	27.6887	27.6411	27.7183	27.6366	27.6525	27.6633	27.6444	27.6337	27.6512	27.5933	adherens junction;anchoring junction;basolateral plasma membrane;cell junction;cell part;cell projection;cell surface;cell-substrate adherens junction;cell-substrate junction;cilium;cornified envelope;cytoplasm;cytoplasmic part;cytoskeleton;cytosol;endosome;extracellular membrane-bounded organelle;extracellular organelle;extracellular region part;extracellular space;extracellular vesicular exosom…	AKL_HTLV1_INFECTION_DN;ALFANO_MYC_TARGETS;ANTI_APOPTOSIS;APOPTOSIS_GO;BAE_BRCA1_TARGETS_UP;BAELDE_DIABETIC_NEPHROPATHY_DN;BASSO_HAIRY_CELL_LEUKEMIA_DN;BENPORATH_NANOG_TARGETS;BHATI_G2M_ARREST_BY_2METHOXYESTRADIOL_UP;BILBAN_B_CLL_LPL_DN;BIOCARTA_GCR_PATHWAY;BIOPOLYMER_METABOLIC_PROCESS;BIOPOLYMER_MODIFICATION;BLALOCK_ALZHEIMERS_DISEASE_UP;BONOME_OVARIAN_CANCER_SURVIVAL_OPTIMAL_DEBULKING;BROWNE_HCM…		Cricetulus griseus;Mus musculus		GO:0005615;GO:0005634;GO:0005737;GO:0005764;GO:0005768;GO:0005773;GO:0005829;GO:0005856;GO:0005886;GO:0005929;GO:0009986;GO:0016020;GO:0031982;GO:0032991;GO:0042995;GO:0043226;GO:0043229;GO:0043230;GO:0043231;GO:0043232;GO:0043234;GO:0044464	Annexin	REACT_272716;REACT_317508;REACT_331048;REACT_347934		ANX	SM00335	IPR001464;IPR002388;IPR018252;IPR018502	Annexin;Annexin_repeat;Annexin_repeat_CS;AnnexinI	+		353/11_2G12	27	27	67.6	323.31	503	5.37929	0	0.166398	1.29225	0.208	*		-0.0382929	G3I5L3;A0A061I6Z5;Q4FK88;Q4FJV4;Q3U5N9;B7STB7;P10107;A0A494BBD8;Q3US43	G3I5L3;A0A061I6Z5
28.8615	28.8983	28.9115	28.4665	28.6059	28.3368	28.1674	28.0593	27.7553	28.0771	28.0053	27.9081	28.2471	28.3629	28.2296	28.0847	28.1191	27.9693	axon;cell part;cell projection;centriolar satellite;contractile fiber part;cytoplasmic part;cytoskeletal part;extracellular membrane-bounded organelle;extracellular organelle;extracellular region part;extracellular vesicular exosome;intracellular membrane-bounded organelle;intracellular organelle;intracellular organelle part;intracellular part;M band;macromolecular complex;membrane;membrane-bound…	ABBUD_LIF_SIGNALING_1_UP;ACACTCC,MIR-122A;ACEVEDO_LIVER_CANCER_DN;ACEVEDO_LIVER_TUMOR_VS_NORMAL_ADJACENT_TISSUE_DN;AKL_HTLV1_INFECTION_UP;AKT_UP.V1_UP;AKT_UP_MTOR_DN.V1_UP;ALCOHOL_METABOLIC_PROCESS;BALLIF_DEVELOPMENTAL_DISABILITY_P16_P12_DELETION;BASAKI_YBX1_TARGETS_DN;BIOCARTA_GLYCOLYSIS_PATHWAY;BIOCARTA_MTA3_PATHWAY;BLALOCK_ALZHEIMERS_DISEASE_DN;BOCHKIS_FOXA2_TARGETS;BOYAULT_LIVER_CANCER_SUBCLA…	Carbon fixation in photosynthetic organisms;Fructose and mannose metabolism;Glycolysis / Gluconeogenesis;Pentose phosphate pathway	Cricetulus griseus;Mus musculus		GO:0005739;GO:0005815;GO:0016020;GO:0031982;GO:0032991;GO:0042995;GO:0043005;GO:0043226;GO:0043229;GO:0043230;GO:0043231;GO:0043234;GO:0044464	Glycolytic	REACT_307071;REACT_308431;REACT_314687;REACT_316033	ko00010;ko00030;ko00051;ko00710			IPR000741;IPR013785;IPR029768;IPR029769	Aldolase_I_AS;Aldolase_TIM;FBA_euk-type;FBA_I	+		353/11_2G12	32	31	86.8	323.31	385	3.8008	0	0.684657	1.21401	0.224472	*		0.173354	G3I4H6;Q5FWB7;P05064;A0A061IB69;A6ZI44;Q6NY00;Q9CPQ9;A6ZI46;D3YWI1;A0A0U1RPN8;D3Z510;A6ZI47;A0A0U1RPT5;D3YV98;G3I3X4;G3IK44;P05063;A0A8C2QF81;G3IH03;Q3UER1;Q3TJ66;Q91Y97	G3I4H6;Q5FWB7;P05064;A0A061IB69;A6ZI44;Q6NY00;Q9CPQ9;A6ZI46;D3YWI1	Fructose-bisphosphate aldolase;Fructose-bisphosphate aldolase A
25.263	25.2793	25.3169	25.1893	25.2522	25.2519	25.5573	25.5877	25.5174	25.5404	25.4821	25.6518	25.5004	25.4257	25.4166	25.5564	25.4505	25.5512	cell part;chromatoid body;cytoplasm;cytoplasmic part;cytosol;extracellular membrane-bounded organelle;extracellular organelle;extracellular region part;extracellular vesicular exosome;intracellular membrane-bounded organelle;intracellular non-membrane-bounded organelle;intracellular organelle;intracellular organelle part;intracellular part;macromolecular complex;membrane;membrane-bounded organell…	AAACCAC,MIR-140;AAAGACA,MIR-511;AAAYRNCTG_UNKNOWN;AACTTT_UNKNOWN;AAGCAAT,MIR-137;AAGCACT,MIR-520F;AAGCCAT,MIR-135A,MIR-135B;ACAACTT,MIR-382;ACACTGG,MIR-199A,MIR-199B;ACTGAAA,MIR-30A-3P,MIR-30E-3P;ACTGTAG,MIR-139;AGGTGCA,MIR-500;AGTCTAG,MIR-151;AMUNDSON_GENOTOXIC_SIGNATURE;APRELIKOVA_BRCA1_TARGETS;ATAGGAA,MIR-202;ATGTACA,MIR-493;ATGTCAC,MIR-489;ATGTTAA,MIR-302C;ATP_DEPENDENT_HELICASE_ACTIVITY;ATP_…	RIG-I-like receptor signaling pathway	Cricetulus griseus;Mus musculus		GO:0005634;GO:0005730;GO:0005737;GO:0005829;GO:0016020;GO:0030529;GO:0031982;GO:0032991;GO:0043226;GO:0043229;GO:0043230;GO:0043231;GO:0043232;GO:0044464	DEAD;Helicase_C;UCH	REACT_362602	ko04622	DEXDc;HELICc	SM00487;SM00490	IPR000629;IPR001394;IPR001650;IPR011545;IPR014001;IPR014014;IPR018200;IPR027417;IPR028889	DEAD/DEAH_box_helicase_dom;Helicase_ATP-bd;Helicase_C;Peptidase_C19_UCH;P-loop_NTPase;RNA_helicase_DEAD_Q_motif;RNA-helicase_DEAD-box_CS;USP_CS;USP_dom	+		353/11_2G12	24	24	44.1	248.31	292	5.83006	0	-0.297342	1.19533	0.233564	*		-0.0726569	G3GSH5;Q62167;A0A061HYF2;A0A061HXV1;B7ZWF1;B9EKE9;Q3TQX5;B9EIA2;Q62095;P16381;A0A916LM73;Q3U484;A0A916LM75;A0A8C2LDX1;A0A061I0T2;Q3TUR4;A0A8C2M6B6;A0A8C2QIE7;A0A8C2M8B3;Q3V086;Q61496	G3GSH5;Q62167;A0A061HYF2;A0A061HXV1;B7ZWF1;B9EKE9;Q3TQX5;B9EIA2;Q62095;P16381;A0A916LM73;Q3U484;A0A916LM75;A0A8C2LDX1	ATP-dependent RNA helicase DDX3X;ATP-dependent RNA helicase DDX3Y;Putative ATP-dependent RNA helicase Pl10
23.604	23.6573	23.6209	23.7894	23.6372	23.4105	24.1926	24.0455	24.1671	24.0252	23.9218	23.7531	23.6017	23.6669	23.722	24.288	23.6616	23.6579	cell part;cytoplasm;Elongator holoenzyme complex;histone acetyltransferase complex;intracellular non-membrane-bounded organelle;intracellular organelle;intracellular organelle part;intracellular part;macromolecular complex;non-membrane-bounded organelle;nuclear part;nucleolus;nucleoplasm part;organelle;organelle part;protein complex;transcription elongation factor complex	ACEVEDO_LIVER_CANCER_DN;BENPORATH_CYCLING_GENES;BIOPOLYMER_METABOLIC_PROCESS;CASORELLI_ACUTE_PROMYELOCYTIC_LEUKEMIA_DN;chr8p21;CYTOPLASM;DNA_BINDING;DNA_DIRECTED_RNA_POLYMERASEII_HOLOENZYME;DODD_NASOPHARYNGEAL_CARCINOMA_DN;ENZYME_REGULATOR_ACTIVITY;GGGCGGR_V$SP1_Q6;GOLDRATH_EFF_VS_MEMORY_CD8_TCELL_DN;GRAESSMANN_APOPTOSIS_BY_DOXORUBICIN_DN;GSE10239_KLRG1INT_VS_KLRG1HIGH_EFF_CD8_TCELL_UP;GSE11864_U…		Cricetulus griseus;Mus musculus		GO:0005730;GO:0005737;GO:0008023;GO:0032991;GO:0043226;GO:0043229;GO:0043232;GO:0043234;GO:0044464	Acetyltransf_1;Radical_SAM	REACT_291621		Elp3	SM00729	IPR000182;IPR005910;IPR006638;IPR007197;IPR016181;IPR023404	Acyl_CoA_acyltransferase;Elp3/MiaB/NifB;GNAT_dom;Hist_AcTrfase_ELP3;rSAM;rSAM_horseshoe	+		353/11_2G12	7	7	15.3	23.56	39	3.12882	0.0153061	-0.397661	1.14442	0.245146	*		-0.251201	G3I6L2;A0A286YDB8;Q9CZX0	G3I6L2;A0A286YDB8;Q9CZX0	Elongator complex protein 3
25.353	25.5614	25.3181	25.6781	25.6503	25.7524	25.2532	25.0316	25.4424	24.942	24.9519	24.9775	24.8021	24.898	24.9928	24.7811	25.021	24.9812	cell part;cytoplasmic part;cytoskeletal part;extracellular membrane-bounded organelle;extracellular organelle;extracellular region part;extracellular vesicular exosome;intracellular membrane-bounded organelle;intracellular organelle;intracellular organelle part;intracellular part;macromolecular complex;membrane;membrane-bounded organelle;membrane-bounded vesicle;mitochondrial inner membrane;mitoc…	ABBUD_LIF_SIGNALING_1_UP;ALCALAY_AML_BY_NPM1_LOCALIZATION_DN;BECKER_TAMOXIFEN_RESISTANCE_DN;BERENJENO_ROCK_SIGNALING_NOT_VIA_RHOA_UP;BOYAULT_LIVER_CANCER_SUBCLASS_G123_DN;BROWNE_HCMV_INFECTION_16HR_DN;BURTON_ADIPOGENESIS_6;CAGGTG_V$E12_Q6;CAIRO_HEPATOBLASTOMA_DN;CAIRO_LIVER_DEVELOPMENT_DN;CHEMNITZ_RESPONSE_TO_PROSTAGLANDIN_E2_DN;chr18q21;CYCLIN_D1_UP.V1_DN;DAIRKEE_CANCER_PRONE_RESPONSE_BPA_E2;DEL…	Benzoate degradation;Fatty acid elongation in mitochondria;Fatty acid metabolism;Valine, leucine and isoleucine degradation	Cricetulus griseus;Mus musculus		GO:0005739;GO:0016020;GO:0031982;GO:0032991;GO:0043226;GO:0043229;GO:0043230;GO:0043231;GO:0043234;GO:0044464	DIL;IQ;Myosin_head;Thiolase_C;Thiolase_N		ko00062;ko00071;ko00280;ko00362	IQ;MYSc	SM00015;SM00242	IPR000048;IPR001609;IPR002155;IPR002710;IPR016038;IPR016039;IPR018444;IPR020615;IPR020616;IPR020617;IPR027417	Dil_domain;Dilute;IQ_motif_EF-hand-BS;Myosin_head_motor_dom;P-loop_NTPase;Thiolase;Thiolase_acyl_enz_int_AS;Thiolase_C;Thiolase_N;Thiolase-like;Thiolase-like_subgr	+		353/11_2G12	14	14	39	71.945	80	2.66027	0.0396341	0.452416	1.1418	0.245161	*		-0.187103	A0A8C2LGY3;G3HQI8;Q8BWT1;Q3UKH3;A0A494B9J2	A0A8C2LGY3;G3HQI8;Q8BWT1;Q3UKH3	3-ketoacyl-CoA thiolase, mitochondrial
28.2784	28.1675	28.157	28.0937	28.1586	28.0751	27.5764	27.6883	27.3335	27.771	27.6269	27.6227	27.813	27.8469	27.7474	27.6887	27.6681	27.6636	adherens junction;anchoring junction;cell junction;cell part;cell surface;cell-substrate adherens junction;cell-substrate junction;cytoplasmic part;endoplasmic reticulum;extracellular membrane-bounded organelle;extracellular organelle;extracellular region part;extracellular vesicular exosome;focal adhesion;intracellular membrane-bounded organelle;intracellular organelle;intracellular part;membran…	APRELIKOVA_BRCA1_TARGETS;BAELDE_DIABETIC_NEPHROPATHY_DN;CAMP_UP.V1_UP;CASORELLI_ACUTE_PROMYELOCYTIC_LEUKEMIA_DN;CELLULAR_LOCALIZATION;chr15q15;CRX_NRL_DN.V1_DN;CUI_GLUCOSE_DEPRIVATION;CYSTEINE_TYPE_ENDOPEPTIDASE_ACTIVITY;CYSTEINE_TYPE_PEPTIDASE_ACTIVITY;CYTOPLASM;CYTOPLASMIC_PART;DAIRKEE_TERT_TARGETS_UP;ENDOPEPTIDASE_ACTIVITY;ENDOPLASMIC_RETICULUM;ESTABLISHMENT_OF_CELLULAR_LOCALIZATION;ESTABLISHM…		Cricetulus griseus;Mus musculus		GO:0005634;GO:0005783;GO:0009986;GO:0031982;GO:0043226;GO:0043229;GO:0043230;GO:0043231;GO:0044464	Thioredoxin					IPR005788;IPR005792;IPR012336;IPR013766;IPR017937	Disulphide_isomerase;Prot_disulphide_isomerase;Thioredoxin_CS;Thioredoxin_domain;Thioredoxin-like_fold	+		353/11_2G12	45	19	74.1	323.31	630	5.0307	0	0.55192	1.11413	0.254673	*		0.134827	A0A8C2LPG3;Q91Z81;G3H0U6;F6Q404	A0A8C2LPG3;Q91Z81;G3H0U6
25.0817	25.2376	25.0551	24.9353	25.0348	24.8711	23.2947	24.5463	24.2909	24.4185	24.4746	24.3898	24.5972	24.7093	24.5714	24.7208	24.5774	24.4793	cell part;cytoplasmic part;endoplasmic reticulum;endoplasmic reticulum lumen;endoplasmic reticulum part;intracellular membrane-bounded organelle;intracellular organelle;intracellular organelle lumen;intracellular organelle part;intracellular part;macromolecular complex;membrane;membrane-bounded organelle;membrane-enclosed lumen;mitochondrion;organelle;organelle lumen;organelle part;procollagen-pr…	ACACTCC,MIR-122A;BASAKI_YBX1_TARGETS_DN;BENPORATH_NANOG_TARGETS;BIDUS_METASTASIS_UP;BLALOCK_ALZHEIMERS_DISEASE_DN;BORCZUK_MALIGNANT_MESOTHELIOMA_UP;BRUINS_UVC_RESPONSE_LATE;CADWELL_ATG16L1_TARGETS_DN;CAGCAGG,MIR-370;CHANDRAN_METASTASIS_UP;chr10q21;CYTOPLASM;CYTOPLASMIC_PART;DIAZ_CHRONIC_MEYLOGENOUS_LEUKEMIA_UP;ELVIDGE_HIF1A_AND_HIF2A_TARGETS_DN;ELVIDGE_HIF1A_TARGETS_DN;ELVIDGE_HYPOXIA_BY_DMOG_UP;…	Arginine and proline metabolism	Cricetulus griseus;Mus musculus		GO:0005739;GO:0005783;GO:0016020;GO:0032991;GO:0043226;GO:0043229;GO:0043231;GO:0043234;GO:0044464	2OG-FeII_Oxy;P4Ha_N		ko00330	P4Hc	SM00702	IPR005123;IPR006620;IPR011990;IPR013026;IPR013547;IPR019734	Oxoglu/Fe-dep_dioxygenase;Pro_4_hyd_alph;Pro_4_hyd_alph_N;TPR_repeat;TPR-contain_dom;TPR-like_helical_dom	+		353/11_2G12	21	21	46.4	290.72	178	2.62353	0.0406977	0.80015	1.07289	0.278614	*		0.373412	G3HJ24;A0A8C2QE13;A0A8C2LLS9;A0A8C2LJZ9;Q3TN84;Q3UF16;Q60715;E9Q7B0;Q3TTT2	G3HJ24;A0A8C2QE13;A0A8C2LLS9;A0A8C2LJZ9;Q3TN84;Q3UF16;Q60715	Prolyl 4-hydroxylase subunit alpha-1
23.2545	23.5554	23.6951	23.3122	23.3987	22.9446	23.9601	23.91	24.129	23.6622	23.7935	23.9124	23.8259	22.8839	23.8516	23.8861	23.5261	23.5579	cell part;cytoplasm;cytoplasmic part;cytosol;intracellular membrane-bounded organelle;intracellular organelle;intracellular organelle part;intracellular part;membrane-bounded organelle;nuclear body;nuclear part;nucleoplasm part;nucleus;organelle;organelle part;PML body	AMUNDSON_POOR_SURVIVAL_AFTER_GAMMA_RADIATION_2G;BENPORATH_NANOG_TARGETS;BENPORATH_NOS_TARGETS;BENPORATH_OCT4_TARGETS;BENPORATH_SOX2_TARGETS;BIOPOLYMER_METABOLIC_PROCESS;BIOPOLYMER_MODIFICATION;BLALOCK_ALZHEIMERS_DISEASE_UP;CELLULAR_MACROMOLECULE_METABOLIC_PROCESS;CELLULAR_PROTEIN_METABOLIC_PROCESS;CHARAFE_BREAST_CANCER_LUMINAL_VS_BASAL_UP;chr16p13;CYSTEINE_TYPE_ENDOPEPTIDASE_ACTIVITY;CYSTEINE_TYP…		Cricetulus griseus;Mus musculus		GO:0005634;GO:0005737;GO:0005829;GO:0043226;GO:0043229;GO:0043231;GO:0044464	MATH;UCH;USP7_C2;USP7_ICP0_bdg			MATH	SM00061	IPR001394;IPR002083;IPR008974;IPR018200;IPR024729;IPR028889;IPR029346	MATH;Peptidase_C19_UCH;TRAF-like;USP_C;USP_CS;USP_dom;USP7_ICP0-binding_dom	+		353/11_2G12	11	11	13.9	32.695	43	2.81132	0.03125	-0.534471	1.01182	0.294766	*		-0.305971	A0A061I0A8;A0A8C2MFR0;F8VPX1;A0A061I2E8;A0A8C2MFA7;E9PXY8;Q6A4J8;G3UWR8	A0A061I0A8;A0A8C2MFR0;F8VPX1;A0A061I2E8;A0A8C2MFA7;E9PXY8;Q6A4J8	Ubiquitin carboxyl-terminal hydrolase;Ubiquitin carboxyl-terminal hydrolase 7
27.3396	27.3776	27.3217	27.3699	27.5291	27.4531	27.0041	26.9181	27.0885	27.2901	27.2764	27.1352	27.2868	27.3893	27.3105	27.1207	27.1802	27.2069	adherens junction;anchoring junction;cell junction;cell part;cell-substrate adherens junction;cell-substrate junction;cytoplasmic membrane-bounded vesicle;cytoplasmic part;cytoplasmic vesicle;endoplasmic reticulum;endoplasmic reticulum chaperone complex;endoplasmic reticulum lumen;endoplasmic reticulum part;endoplasmic reticulum-Golgi intermediate compartment;extracellular membrane-bounded organe…	AAAGGGA,MIR-204,MIR-211;AAGGGAT,MIR-188;ACTAYRNNNCCCR_UNKNOWN;ACTWSNACTNY_UNKNOWN;AMINE_METABOLIC_PROCESS;AMINO_ACID_AND_DERIVATIVE_METABOLIC_PROCESS;AMINO_ACID_DERIVATIVE_METABOLIC_PROCESS;BIOCARTA_HIF_PATHWAY;BIOCARTA_VITCB_PATHWAY;BIOPOLYMER_METABOLIC_PROCESS;BIOPOLYMER_MODIFICATION;BLUM_RESPONSE_TO_SALIRASIB_UP;BRUINS_UVC_RESPONSE_LATE;CAGGTG_V$E12_Q6;CAIRO_HEPATOBLASTOMA_CLASSES_UP;CAMP_UP.V…	Protein processing in endoplasmic reticulum	Cricetulus griseus;Mus musculus	(ER)-localized multiprotein complex, Ig heavy chains associated;(ER)-localized multiprotein complex, in absence of Ig heavy chains	GO:0005783;GO:0005886;GO:0016020;GO:0016023;GO:0031982;GO:0032991;GO:0043226;GO:0043229;GO:0043230;GO:0043231;GO:0043234;GO:0044464	Thioredoxin	REACT_285754;REACT_308972;REACT_314625;REACT_347264	ko04141			IPR005788;IPR005792;IPR012336;IPR013766;IPR017937	Disulphide_isomerase;Prot_disulphide_isomerase;Thioredoxin_CS;Thioredoxin_domain;Thioredoxin-like_fold	+		353/11_2G12	36	36	64.2	323.31	489	2.67119	0.0401235	0.279783	0.993657	0.299598	*		0.130331	A0A3L7H9R3;A0A061I0G5;Q8R4U2;P09103;Q3U738;Q3UBY9;Q3TF72;Q3UDR2;Q3THC3;Q3TIM0;Q3TWE3;Q3TGS0;Q3URP6;Q3UJA8;Q3UA23;Q3TT76;G3GXA9;A0A8C2M234;Q3TIQ5;E9Q8G8	A0A3L7H9R3;A0A061I0G5;Q8R4U2;P09103;Q3U738;Q3UBY9;Q3TF72;Q3UDR2;Q3THC3;Q3TIM0;Q3TWE3;Q3TGS0;Q3URP6;Q3UJA8;Q3UA23	Protein disulfide-isomerase
22.2438	22.5478	22.7305	23.3721	22.9031	22.7959	23.2057	23.5698	23.4975	23.7247	24.0142	24.2389	24.4349	23.5397	24.1896	24.0133	23.8804	24.3478	cell part;cell surface;cytoplasmic part;cytoskeleton;endoplasmic reticulum;endoplasmic reticulum membrane;endoplasmic reticulum part;extracellular membrane-bounded organelle;extracellular organelle;extracellular region part;extracellular vesicular exosome;integral to membrane;intracellular membrane-bounded organelle;intracellular non-membrane-bounded organelle;intracellular organelle;intracellula…	ACEVEDO_LIVER_TUMOR_VS_NORMAL_ADJACENT_TISSUE_UP;AMUNDSON_POOR_SURVIVAL_AFTER_GAMMA_RADIATION_8G;BENNETT_SYSTEMIC_LUPUS_ERYTHEMATOSUS;BLALOCK_ALZHEIMERS_DISEASE_UP;BOYAULT_LIVER_CANCER_SUBCLASS_G123_UP;CAIRO_HEPATOBLASTOMA_UP;CASORELLI_ACUTE_PROMYELOCYTIC_LEUKEMIA_DN;CELL_FRACTION;CHEN_HOXA5_TARGETS_9HR_DN;CHIANG_LIVER_CANCER_SUBCLASS_PROLIFERATION_UP;chr12q23;CTATGCA,MIR-153;CTTTGA_V$LEF1_Q2;CTT…	Protein processing in endoplasmic reticulum	Mus musculus		GO:0005783;GO:0005811;GO:0005856;GO:0005886;GO:0009986;GO:0016020;GO:0031982;GO:0043226;GO:0043229;GO:0043230;GO:0043231;GO:0043232;GO:0044464			ko04141					+		353/11_2G12	2	2	24.2	67.829	37	2.85052	0.0211268	-0.942945	0.969267	0.307943	*		0.359147	Q8BMK4	Q8BMK4	Cytoskeleton-associated protein 4
31.4621	31.5519	31.6711	31.4097	31.517	31.7421	31.015	31.0339	31.3336	31.1082	31.3179	31.2646	31.4175	31.5669	31.6185	31.1176	31.1533	31.2944	cell part;cytoplasm;cytoplasmic part;cytoskeleton;cytosol;intracellular membrane-bounded organelle;intracellular non-membrane-bounded organelle;intracellular organelle;intracellular part;membrane-bounded organelle;microtubule cytoskeleton;non-membrane-bounded organelle;nucleus;organelle	ALCALA_APOPTOSIS;BENPORATH_MYC_TARGETS_WITH_EBOX;BERENJENO_TRANSFORMED_BY_RHOA_UP;BIOCARTA_GLYCOLYSIS_PATHWAY;BIOCARTA_MTA3_PATHWAY;BLALOCK_ALZHEIMERS_DISEASE_DN;BRACHAT_RESPONSE_TO_CAMPTOTHECIN_DN;BRACHAT_RESPONSE_TO_METHOTREXATE_DN;BROWNE_HCMV_INFECTION_6HR_UP;BRUINS_UVC_RESPONSE_LATE;BRUINS_UVC_RESPONSE_VIA_TP53_GROUP_A;BRUINS_UVC_RESPONSE_VIA_TP53_GROUP_D;CACGTG_V$MYC_Q2;CAGGTG_V$E12_Q6;CASOR…		Cricetulus griseus		GO:0005634;GO:0005737;GO:0005829;GO:0005856;GO:0043226;GO:0043229;GO:0043231;GO:0043232;GO:0044464	DUF3704;Gp_dh_C;Gp_dh_N			Gp_dh_N	SM00846	IPR006424;IPR016040;IPR020828;IPR020829;IPR020830;IPR020831;IPR022173	DUF3704;GlycerAld/Erythrose_P_DH;GlycerAld_3-P_DH_AS;GlycerAld_3-P_DH_cat;GlycerAld_3-P_DH_NAD(P)-bd;Glyceraldehyde-3-P_DH_1;NAD(P)-bd_dom	+		353/11_2G12	21	6	71.5	323.31	629	3.18318	0.0113636	0.380139	0.963737	0.308938	*		0.182516	A0A8C2LLJ7;P17244;A0A8C2LUJ2;G3HMD1;G3GUM6;A0A8C2QBT1;A0A061IDP2;A0A8C2M479;A0A3L7IKD7;A0A8C2MUB6;A0A8C2MW35;G3GSU4;G3I1S5;A0A8C2M9F8;G3IHW0;G3I6P1;G3GTJ3;A0A061I065;G3I044;G3IJG4;A0A8C2N4X5;G3GTJ4;G3HXF7;G3HKK5;A0A8C2MYD9;G3HYZ5;G3HYZ4;G3GTD6	A0A8C2LLJ7;P17244;A0A8C2LUJ2;G3HMD1;G3GUM6;A0A8C2QBT1
26.136	26.1376	26.2986	26.1147	26.0538	26.2508	25.9273	25.8506	25.8584	25.823	25.7569	25.8088	25.8521	25.8824	25.8742	25.9212	25.8499	25.9242				Cricetulus griseus			Ldh_1_C;Ldh_1_N					IPR001236;IPR001252;IPR001557;IPR010097;IPR015955;IPR016040;IPR022383	Lactate/malate_DH_C;Lactate/malate_DH_N;Lactate_DH/Glyco_Ohase_4_C;L-lactate/malate_DH;Malate_DH_AS;Malate_DH_type1;NAD(P)-bd_dom	+		353/11_2G12	17	1	72.3	221.76	229	4.66491	0	0.327737	0.946817	0.312343	*		0.0464913	G3HA23;A0A8C2MYN1;A0A061I397;A0A0G2JF23;A0A0G2JGY4	G3HA23;A0A8C2MYN1;A0A061I397
25.9722	26.0589	25.9856	25.9899	25.7906	26.0153	25.5038	25.3592	25.9392	25.0625	25.5345	25.17	24.9822	25.3115	25.1934	25.1316	25.3682	25.2313	cell part;cytoplasm;extracellular membrane-bounded organelle;extracellular organelle;extracellular region part;extracellular vesicular exosome;intracellular membrane-bounded organelle;intracellular organelle;intracellular part;membrane-bounded organelle;membrane-bounded vesicle;nucleus;organelle;vesicle	AAAGACA,MIR-511;ACEVEDO_METHYLATED_IN_LIVER_CANCER_DN;AGUIRRE_PANCREATIC_CANCER_COPY_NUMBER_DN;AGUIRRE_PANCREATIC_CANCER_COPY_NUMBER_UP;AMIT_EGF_RESPONSE_480_HELA;ATAAGCT,MIR-21;BONOME_OVARIAN_CANCER_POOR_SURVIVAL_DN;BONOME_OVARIAN_CANCER_SURVIVAL_SUBOPTIMAL_DEBULKING;BROWNE_HCMV_INFECTION_6HR_DN;BRUINS_UVC_RESPONSE_LATE;CACGTG_V$MYC_Q2;chr9p21;DACOSTA_UV_RESPONSE_VIA_ERCC3_DN;DACOSTA_UV_RESPONSE…	Cysteine and methionine metabolism	Cricetulus griseus;Mus musculus		GO:0005634;GO:0005737;GO:0031982;GO:0043226;GO:0043229;GO:0043230;GO:0043231;GO:0044464	PNP_UDP_1	REACT_310863	ko00270			IPR000845;IPR001369;IPR010044;IPR018099	MTAP;Nucleoside_phosphorylase_d;PNP/MTAP;Purine_phosphorylase-2_CS	+		353/11_2G12	13	13	54.4	96.393	90	2.65637	0.0416667	0.54056	0.867889	0.340653	*		-0.225156	A0A8C2MQT0;Q9CQ65;G3I0I7;A0A8C2LDG3;A0A8C2M0H9	A0A8C2MQT0;Q9CQ65;G3I0I7	S-methyl-5-thioadenosine phosphorylase
26.1173	26.3386	26.4267	26.2754	26.3923	26.4959	26.1499	26.0808	26.1204	26.1601	26.1139	26.0927	26.1046	26.1469	26.2333	26.3296	26.165	26.0999	cell part;cytoplasm;intracellular part	AMIT_EGF_RESPONSE_120_MCF10A;ANTI_APOPTOSIS;ANTIOXIDANT_ACTIVITY;APOPTOSIS_GO;BAE_BRCA1_TARGETS_UP;BAUS_TFF2_TARGETS_DN;BLALOCK_ALZHEIMERS_DISEASE_DN;BMI1_DN.V1_DN;BMI1_DN_MEL18_DN.V1_DN;BYSTRYKH_HEMATOPOIESIS_STEM_CELL_AND_BRAIN_QTL_CIS;BYSTRYKH_HEMATOPOIESIS_STEM_CELL_QTL_CIS;CASTELLANO_HRAS_AND_NRAS_TARGETS_UP;CASTELLANO_HRAS_TARGETS_UP;CELL_DEVELOPMENT;CHESLER_BRAIN_HIGHEST_GENETIC_VARIANCE;C…		Cricetulus griseus		GO:0005737;GO:0044464	1-cysPrx_C;AhpC-TSA					IPR000866;IPR012336;IPR019479;IPR024706	AhpC/TSA;Peroxiredoxin_AhpC-typ;Peroxiredoxin_C;Thioredoxin-like_fold	+		353/11_2G12	14	9	86.9	158.51	152	2.5797	0.0430108	0.221387	0.839894	0.344086	*		0.0602414	Q8K3U7;G3HCW9;A0A061I7R6;A0A061IAI6;A0A8C2LMR2	Q8K3U7;G3HCW9;A0A061I7R6
28.3161	28.4054	28.5071	28.5289	28.6657	28.6918	28.0953	28.1589	28.2401	28.1088	28.1178	28.1754	28.0572	28.1367	28.1583	28.0587	28.1352	28.0801	cell part;cell surface;coated pit;coated vesicle;cyclin-dependent protein kinase activating kinase holoenzyme complex;cytoplasm;cytoplasmic membrane-bounded vesicle;cytoplasmic part;cytoplasmic vesicle;cytosol;early endosome;endosome;extracellular membrane-bounded organelle;extracellular organelle;extracellular region part;extracellular space;extracellular vesicular exosome;intracellular membrane…	ACAACCT,MIR-453;ACATTCC,MIR-1,MIR-206;ACEVEDO_LIVER_CANCER_WITH_H3K27ME3_UP;AGGAAGC,MIR-516-3P;APOPTOSIS_GO;BENPORATH_ES_1;BENPORATH_MYC_TARGETS_WITH_EBOX;BERENJENO_TRANSFORMED_BY_RHOA_UP;BILD_MYC_ONCOGENIC_SIGNATURE;BLALOCK_ALZHEIMERS_DISEASE_DN;BROWN_MYELOID_CELL_DEVELOPMENT_DN;BURTON_ADIPOGENESIS_2;BUYTAERT_PHOTODYNAMIC_THERAPY_STRESS_UP;BYSTRYKH_HEMATOPOIESIS_STEM_CELL_QTL_TRANS;CACGTG_V$MYC_…	ko05152;RNA degradation;Type I diabetes mellitus	Cricetulus griseus;Mus musculus		GO:0005615;GO:0005737;GO:0005739;GO:0005768;GO:0005829;GO:0005886;GO:0009986;GO:0016020;GO:0016023;GO:0031982;GO:0032991;GO:0043226;GO:0043229;GO:0043230;GO:0043231;GO:0043234;GO:0043235;GO:0044464	Cpn60_TCP1	REACT_292308	ko03018;ko04940;ko05152			IPR001844;IPR002423;IPR017998;IPR018370;IPR027409;IPR027413	Chaperone_TCP-1;Chaperonin_Cpn60_CS;Chaprnin_Cpn60;Cpn60/TCP-1;GroEL-like_apical_dom;GROEL-like_equatorial	+		353/11_2G12	43	43	72	323.31	547	3.78604	0	0.369797	0.837183	0.344883	*		-0.0449845	A0A061IE32;P18687;G3HL13;P63038;D3Z2F2;D3Z7J9;G3H1E7;A0A061HXF0;G3IEZ0;A0A061I0L5;G3IKK4;A0A061I2Y2;G3I1J0;A0A061I4D3;G3I6C6;A0A8C2MUQ3	A0A061IE32;P18687;G3HL13;P63038	60 kDa heat shock protein, mitochondrial
28.0394	28.1523	28.1671	28.0684	28.0236	28.072	27.8796	27.991	27.8671	27.9863	27.9159	27.889	27.9674	27.9094	27.9595	28.0279	27.9166	28.0362	cell part;cytoplasmic membrane-bounded vesicle;cytoplasmic part;cytoplasmic vesicle;endoplasmic reticulum;endoplasmic reticulum chaperone complex;endoplasmic reticulum lumen;endoplasmic reticulum part;endoplasmic reticulum-Golgi intermediate compartment;extracellular membrane-bounded organelle;extracellular organelle;extracellular region part;extracellular vesicular exosome;intracellular membrane…	AATGTGA,MIR-23A,MIR-23B;ACEVEDO_LIVER_CANCER_UP;ACEVEDO_LIVER_TUMOR_VS_NORMAL_ADJACENT_TISSUE_UP;BLALOCK_ALZHEIMERS_DISEASE_DN;BLALOCK_ALZHEIMERS_DISEASE_INCIPIENT_DN;BRUINS_UVC_RESPONSE_LATE;BURTON_ADIPOGENESIS_5;CAIRO_HEPATOBLASTOMA_CLASSES_UP;CASORELLI_ACUTE_PROMYELOCYTIC_LEUKEMIA_DN;CELLULAR_MACROMOLECULE_METABOLIC_PROCESS;CELLULAR_PROTEIN_METABOLIC_PROCESS;CHEN_NEUROBLASTOMA_COPY_NUMBER_GAIN…	Protein processing in endoplasmic reticulum	Cricetulus griseus;Mus musculus		GO:0005783;GO:0005886;GO:0016020;GO:0016023;GO:0031982;GO:0032991;GO:0043226;GO:0043229;GO:0043230;GO:0043231;GO:0043234;GO:0044464	Thioredoxin		ko04141			IPR012336;IPR013766;IPR017937	Thioredoxin_CS;Thioredoxin_domain;Thioredoxin-like_fold	+		353/11_2G12	20	20	56.4	323.31	384	3.29709	0.0121951	0.165655	0.809736	0.358539	*		0.0480076	A0A8C2MHW6;A0A8C2MCQ6;G3HB04;F7DBQ0;Q3TML0;Q3TJL8;Q3THH1;Q922R8;Q9DAB4	A0A8C2MHW6;A0A8C2MCQ6;G3HB04
26.2844	26.3675	26.3583	26.2025	26.0989	26.1931	26.0391	25.8845	26.0021	26.0167	26.0009	25.8826	25.8442	25.9331	25.8639	25.9649	26.0045	25.8627	cell part;cytoplasmic part;intracellular membrane-bounded organelle;intracellular organelle;intracellular part;membrane-bounded organelle;mitochondrion;myelin sheath;nucleus;organelle	AEROBIC_RESPIRATION;BENPORATH_MYC_TARGETS_WITH_EBOX;BENPORATH_NANOG_TARGETS;BENPORATH_SOX2_TARGETS;BIOCARTA_KREB_PATHWAY;BLALOCK_ALZHEIMERS_DISEASE_DN;BURTON_ADIPOGENESIS_5;CAMP_UP.V1_UP;CARBOHYDRATE_METABOLIC_PROCESS;CARBOXYLIC_ACID_METABOLIC_PROCESS;CATABOLIC_PROCESS;CATION_BINDING;CATTTCA,MIR-203;CELLULAR_CARBOHYDRATE_METABOLIC_PROCESS;CELLULAR_CATABOLIC_PROCESS;CELLULAR_RESPIRATION;chr22q13;C…	Carbon fixation pathways in prokaryotes;Citrate cycle (TCA cycle);Glyoxylate and dicarboxylate metabolism	Cricetulus griseus;Mus musculus		GO:0005634;GO:0005739;GO:0043226;GO:0043229;GO:0043231;GO:0044464	Aconitase;Aconitase_C	REACT_333358	ko00020;ko00630;ko00720			IPR000573;IPR001030;IPR006248;IPR015928;IPR015931;IPR015932;IPR015937;IPR018136	Acnase/IPM_dHydase_lsu_aba_1/3;Acoase/IPM_deHydtase;Acoase/IPM_deHydtase_lsu_aba;Aconitase/3IPM_dehydase_swvl;Aconitase/IPMdHydase_lsu_aba_2;Aconitase_4Fe-4S_BS;Aconitase_mito-like;AconitaseA/IPMdHydase_ssu_swvl	+		353/11_2G12	37	18	50.8	323.31	350	3.55476	0.00714286	0.279824	0.795313	0.368028	*		-0.0587702	G3II47;A0A8C2QP39;Q99KI0;A0A2R8VJW0;A0A2R8W744	G3II47;A0A8C2QP39;Q99KI0	Aconitate hydratase, mitochondrial
23.5717	23.8812	23.9354	23.7088	23.7979	23.8725	24.1137	24.2401	24.3793	24.2656	24.197	24.2001	24.4123	24.0546	24.3169	24.3807	24.3866	24.454	cell part;cytoplasmic part;eukaryotic 43S preinitiation complex;eukaryotic 48S preinitiation complex;eukaryotic translation initiation factor 3 complex;eukaryotic translation initiation factor 3 complex, eIF3m;intracellular part;macromolecular complex;protein complex;ribonucleoprotein complex;translation preinitiation complex	ACEVEDO_LIVER_TUMOR_VS_NORMAL_ADJACENT_TISSUE_UP;BAELDE_DIABETIC_NEPHROPATHY_DN;BILANGES_SERUM_AND_RAPAMYCIN_SENSITIVE_GENES;CAIRO_HEPATOBLASTOMA_CLASSES_UP;CHAUHAN_RESPONSE_TO_METHOXYESTRADIOL_DN;chr11p13;CREIGHTON_ENDOCRINE_THERAPY_RESISTANCE_1;DIAZ_CHRONIC_MEYLOGENOUS_LEUKEMIA_UP;DODD_NASOPHARYNGEAL_CARCINOMA_DN;FEVR_CTNNB1_TARGETS_DN;GAVIN_FOXP3_TARGETS_CLUSTER_T7;GAZDA_DIAMOND_BLACKFAN_ANEMI…		Cricetulus griseus;Mus musculus		GO:0030529;GO:0032991;GO:0043234;GO:0044464	PCI			PINT	SM00088	IPR000717;IPR011991;IPR016024;IPR027528	ARM-type_fold;eIF3m;PCI_dom;WHTH_DNA-bd_dom	+		353/11_2G12	8	8	31	73.705	80	4.25179	0	-0.438039	0.764322	0.380952	*		0.101544	G3GZB1;Q99JX4;A2A702;A0A8C2MVM5;A2A701	G3GZB1;Q99JX4;A2A702;A0A8C2MVM5;A2A701	Eukaryotic translation initiation factor 3 subunit M
25.9977	25.9857	25.9912	25.9183	25.8245	25.8788	25.5694	25.6799	25.5824	25.5681	25.528	25.3193	25.477	25.6076	25.3739	25.3979	25.4852	25.3712	cell part;contractile fiber;contractile fiber part;cytoplasm;cytoplasmic mRNA processing body;cytoplasmic part;cytosol;extracellular membrane-bounded organelle;extracellular organelle;extracellular region part;extracellular vesicular exosome;intracellular membrane-bounded organelle;intracellular non-membrane-bounded organelle;intracellular organelle;intracellular organelle part;intracellular part…	ACEVEDO_LIVER_CANCER_UP;BAELDE_DIABETIC_NEPHROPATHY_DN;BIOCARTA_PROTEASOME_PATHWAY;chr14q13;DAIRKEE_CANCER_PRONE_RESPONSE_BPA_E2;FERRANDO_T_ALL_WITH_MLL_ENL_FUSION_DN;FEVR_CTNNB1_TARGETS_DN;GCM_CBFB;GCM_PSME1;GNF2_APEX1;GNF2_G22P1;GOLUB_ALL_VS_AML_UP;GRADE_METASTASIS_DN;GSE10325_BCELL_VS_LUPUS_BCELL_DN;GSE10325_CD4_TCELL_VS_LUPUS_CD4_TCELL_DN;GSE10325_MYELOID_VS_LUPUS_MYELOID_DN;GSE13306_RA_VS_UN…	Proteasome	Cricetulus griseus;Mus musculus	20S proteasome;immunoproteasome	GO:0000502;GO:0005634;GO:0005654;GO:0005737;GO:0005829;GO:0005844;GO:0030529;GO:0031982;GO:0032991;GO:0043226;GO:0043229;GO:0043230;GO:0043231;GO:0043232;GO:0043234;GO:0044464	Proteasome;Proteasome_A_N	REACT_274287;REACT_275686;REACT_275732;REACT_278878;REACT_289441;REACT_294625;REACT_297888;REACT_299120;REACT_301078;REACT_308964;REACT_310780;REACT_315933;REACT_321346;REACT_326233;REACT_329431;REACT_334737;REACT_336463;REACT_336745;REACT_337766;REACT_341044;REACT_341075;REACT_342086;REACT_342636;REACT_343561;REACT_343568;REACT_345193;REACT_347264;REACT_351311;REACT_353777;REACT_359269;REACT_359…	ko03050	Proteasome_A_N	SM00948	IPR000426;IPR001353;IPR023332;IPR029055	Ntn_hydrolases_N;Proteasome_asu_N;Proteasome_sua/b;Proteasome_suA-type	+		353/11_2G12	9	9	42.3	39.807	108	4.36734	0	0.391524	0.749348	0.383117	*		-0.0890404	A0A061I2E1;A0A061I019;Q9QUM9;A0A8C2LFK8;E0CXB1;G3I3X6;A0A8C2MYV6;A0A8C2MCL6;A0A8C2LGA7;A0A8C2LBX7;A0A061I109;E0CYT2	A0A061I2E1;A0A061I019;Q9QUM9;A0A8C2LFK8;E0CXB1	Proteasome subunit alpha type-6
24.0121	23.9284	23.918	23.8295	23.9265	23.9445	23.8464	23.5884	23.7309	23.8333	23.7391	23.7492	23.8109	23.652	23.6906	23.5442	23.6472	23.7042	cell part;cytoplasmic part;intracellular membrane-bounded organelle;intracellular organelle;intracellular part;membrane;membrane-bounded organelle;microbody;mitochondrion;organelle;peroxisome	AMIT_EGF_RESPONSE_40_MCF10A;BCAT_GDS748_DN;BOYAULT_LIVER_CANCER_SUBCLASS_G6_UP;BRUINS_UVC_RESPONSE_LATE;CHIANG_LIVER_CANCER_SUBCLASS_CTNNB1_UP;CHIANG_LIVER_CANCER_SUBCLASS_INTERFERON_DN;CHIANG_LIVER_CANCER_SUBCLASS_UNANNOTATED_UP;chr9q32;COLINA_TARGETS_OF_4EBP1_AND_4EBP2;CUI_TCF21_TARGETS_2_DN;GAZDA_DIAMOND_BLACKFAN_ANEMIA_PROGENITOR_DN;GOBERT_OLIGODENDROCYTE_DIFFERENTIATION_DN;GSE12366_GC_BCELL_…		Cricetulus griseus;Mus musculus		GO:0005739;GO:0005777;GO:0016020;GO:0042579;GO:0043226;GO:0043229;GO:0043231;GO:0044464	adh_short;SCP2					IPR002198;IPR002347;IPR003033;IPR016040	DH_sc/Rdtase_SDR;Glc/ribitol_DH;NAD(P)-bd_dom;SCP2_sterol-bd_dom	+		353/11_2G12	8	8	39.9	35.091	50	2.59611	0.0416667	0.178625	0.722174	0.396168	*		-0.0730365	A0A061IFU4;A0A8C2MKT2;G3HPK0;Q2TPA8;Q9D015;Q99JH2;B1AX78	A0A061IFU4;A0A8C2MKT2;G3HPK0
21.5067	21.4309	NaN	21.7674	NaN	NaN	22.42	NaN	22.4347	NaN	22.2324	22.6742	22.5856	NaN	21.968	NaN	21.7026	NaN	cell part;intracellular organelle part;intracellular part;macromolecular complex;membrane;membrane part;nuclear part;nuclear pore;organelle part;pore complex;protein complex	AZARE_NEOPLASTIC_TRANSFORMATION_BY_STAT3_DN;AZARE_STAT3_TARGETS;chr9q34;FOURNIER_ACINAR_DEVELOPMENT_LATE_2;GCM_BECN1;GCM_RING1;GSE11864_UNTREATED_VS_CSF1_IFNG_PAM3CYS_IN_MAC_DN;GSE13229_IMM_VS_MATURE_NKCELL_UP;GSE17721_CTRL_VS_CPG_24H_BMDM_DN;GSE17721_CTRL_VS_GARDIQUIMOD_1H_BMDM_DN;GSE17721_LPS_VS_POLYIC_0.5H_BMDM_UP;GSE17721_PAM3CSK4_VS_GADIQUIMOD_8H_BMDM_UP;GSE17974_1H_VS_72H_UNTREATED_IN_VITRO…	RNA transport	Cricetulus griseus;Mus musculus		GO:0005643;GO:0016020;GO:0032991;GO:0043234;GO:0044464	Nup188	REACT_272921;REACT_280637;REACT_329153;REACT_341634;REACT_360954	ko03013			IPR016024;IPR018864	ARM-type_fold;Nucleoporin_Nup188	+		353/11_2G12	2	2	1.5	5.598	13	2.85058	0.0214286	-0.871992	0.688197	0.408445	*		-0.354911	A0A8C2MUP8;A0A8C2MUP0;Q6ZQH8;A0A8C2MWV6;F2Z4A7;J3JSA4;F7BCN9;A2AWI5;G3IGZ0;G3IL93	A0A8C2MUP8;A0A8C2MUP0;Q6ZQH8;A0A8C2MWV6;F2Z4A7;J3JSA4;F7BCN9;A2AWI5;G3IGZ0;G3IL93	Nucleoporin NUP188 homolog
24.8115	24.6835	24.8548	24.6615	24.458	24.9052	25.3116	25.1162	25.1751	25.0553	25.0181	25.3162	25.0263	24.9589	25.2891	25.1524	24.7255	25.0855	actin cytoskeleton;cell part;cell projection part;cytoplasm;cytoskeleton;extracellular membrane-bounded organelle;extracellular organelle;extracellular region part;extracellular vesicular exosome;filopodium tip;intermediate filament cytoskeleton;intracellular membrane-bounded organelle;intracellular non-membrane-bounded organelle;intracellular organelle;intracellular part;membrane-bounded organel…	ACID_AMINO_ACID_LIGASE_ACTIVITY;AGCYRWTTC_UNKNOWN;ALFANO_MYC_TARGETS;ATAGGAA,MIR-202;ATGTTTC,MIR-494;BENPORATH_EED_TARGETS;BENPORATH_MYC_MAX_TARGETS;BIOPOLYMER_CATABOLIC_PROCESS;BIOPOLYMER_METABOLIC_PROCESS;BRUINS_UVC_RESPONSE_LATE;CAGCTG_V$AP4_Q5;CATABOLIC_PROCESS;CCAWNWWNNNGGC_UNKNOWN;CCTGTGA,MIR-513;CELLULAR_CATABOLIC_PROCESS;CELLULAR_MACROMOLECULE_CATABOLIC_PROCESS;CELLULAR_MACROMOLECULE_META…	Ubiquitin mediated proteolysis	Cricetulus griseus;Mus musculus		GO:0005634;GO:0005737;GO:0005856;GO:0031982;GO:0043226;GO:0043229;GO:0043230;GO:0043231;GO:0043232;GO:0044464	UBA;UQ_con		ko04120	UBA	SM00165	IPR000449;IPR000608;IPR009060;IPR015940;IPR016135;IPR023313	UBA/transl_elong_EF1B_N_euk;UBA/Ts_N;UBA-like;UBQ-conjugat_E2;UBQ-conjugating_AS;UBQ-conjugating_enzyme/RWD	+		353/11_2G12	6	6	56.5	89.056	71	3.37371	0.0131579	-0.43635	0.680399	0.409278	*		-0.125792	Q6ZWQ6;G3IBF7;P61087;A0A8C2QMJ4;A0A0J9YU07;Q3TL77;A0A8C2MTF6;A0A0J9YUI1;D3Z4U3;A0A8C2MTF4;Q3V3R8;A0A0J9YUR9;F8WIC2	Q6ZWQ6;G3IBF7;P61087;A0A8C2QMJ4;A0A0J9YU07;Q3TL77;A0A8C2MTF6;A0A0J9YUI1;D3Z4U3;A0A8C2MTF4;Q3V3R8	Ubiquitin-conjugating enzyme E2 K
25.4211	25.4693	25.3996	25.4605	25.6983	25.4711	25.123	25.227	24.8244	25.2155	25.0945	24.9455	25.2046	25.2009	25.1543	25.1968	25.1455	25.0578	cell part;cytoplasmic part;endoplasmic reticulum lumen;endoplasmic reticulum part;extracellular membrane-bounded organelle;extracellular organelle;extracellular region part;extracellular vesicular exosome;intracellular organelle lumen;intracellular organelle part;intracellular part;membrane-bounded organelle;membrane-bounded vesicle;membrane-enclosed lumen;organelle;organelle lumen;organelle part…	ACCAAAG,MIR-9;ANTI_APOPTOSIS;APOPTOSIS_GO;BENPORATH_NANOG_TARGETS;CELL_DEVELOPMENT;chr6p24;CYTOPLASM;CYTOPLASMIC_PART;ENDOPLASMIC_RETICULUM;FIGUEROA_AML_METHYLATION_CLUSTER_5_DN;GOLDRATH_NAIVE_VS_MEMORY_CD8_TCELL_DN;GSE17721_12H_VS_24H_POLYIC_BMDM_UP;GSE17721_CPG_VS_GARDIQUIMOD_4H_BMDM_DN;GSE17721_CTRL_VS_CPG_4H_BMDM_UP;GSE17721_CTRL_VS_GARDIQUIMOD_24H_BMDM_DN;GSE17721_CTRL_VS_GARDIQUIMOD_6H_BMDM…	Protein processing in endoplasmic reticulum	Cricetulus griseus;Mus musculus		GO:0031982;GO:0043226;GO:0043230;GO:0044464	Thioredoxin	REACT_303468;REACT_342454	ko04141			IPR005788;IPR012336;IPR013766;IPR017937	Disulphide_isomerase;Thioredoxin_CS;Thioredoxin_domain;Thioredoxin-like_fold	+		353/11_2G12	16	16	51.7	182.5	178	3.46832	0.00694444	0.414981	0.645353	0.423318	*		0.0883032	A0A8C2MW96;G3HD97;A0A8C2N4D5;E9PXX7;Q3TEE8;Q91W90;A0A0R4J1Y7;Q3UBW8;Q3UWX1	A0A8C2MW96;G3HD97;A0A8C2N4D5;E9PXX7;Q3TEE8;Q91W90;A0A0R4J1Y7;Q3UBW8	Thioredoxin domain-containing protein 5
24.9355	24.7281	24.9695	24.7759	25.0416	24.9126	23.8407	24.4086	24.1594	24.436	24.4471	24.3231	24.6127	24.4109	24.4331	24.2095	24.4183	24.3587	cell part;cytoplasm;extracellular membrane-bounded organelle;extracellular organelle;extracellular region part;extracellular vesicular exosome;intracellular membrane-bounded organelle;intracellular organelle;intracellular organelle part;intracellular part;macromolecular complex;membrane;membrane-bounded organelle;membrane-bounded vesicle;nuclear part;nucleoplasm;nucleus;organelle;organelle part;p…	AGUIRRE_PANCREATIC_CANCER_COPY_NUMBER_UP;BENPORATH_MYC_MAX_TARGETS;BENPORATH_SOX2_TARGETS;CAFFAREL_RESPONSE_TO_THC_24HR_5_DN;CATTTCA,MIR-203;CHENG_IMPRINTED_BY_ESTRADIOL;chr19q13;FUJII_YBX1_TARGETS_DN;GCM_AIP;GCM_ANP32B;GCM_CBFB;GCM_CSNK2B;GCM_DDX5;GCM_FANCC;GCM_HDAC1;GCM_MSN;GCM_PFN1;GCM_RAF1;GCM_SMARCC1;GCM_SMARCD1;GCM_VAV1;GGGAGGRR_V$MAZ_Q6;GGGCGGR_V$SP1_Q6;GGGTGGRR_V$PAX4_03;GGGYGTGNY_UNKNOWN…		Cricetulus griseus;Mus musculus		GO:0005634;GO:0005654;GO:0005737;GO:0016020;GO:0030529;GO:0031982;GO:0032991;GO:0043226;GO:0043229;GO:0043230;GO:0043231;GO:0044464		REACT_307866;REACT_340895		RRM	SM00360	IPR000504;IPR000980;IPR006536;IPR012677	HnRNP-L_PTB;Nucleotide-bd_a/b_plait;RRM_dom;SH2	+		353/11_2G12	12	12	34.5	136.65	104	3.75964	0	0.624733	0.624567	0.430471	*		0.138058	A0A8C2L9U2;G5E924;A0A8C2L885;Q8R081;G3UY38;A0A8C2L9T3;Q3UMT7;A0A061HW75;A0A061HVQ9;A0A061HY86;G3HJB6;Q9CVU5;A0A061HW68;Q8BI42;G3UY56	A0A8C2L9U2;G5E924;A0A8C2L885;Q8R081;G3UY38;A0A8C2L9T3;Q3UMT7;A0A061HW75;A0A061HVQ9	Heterogeneous nuclear ribonucleoprotein L
25.592	25.6693	25.5471	25.7319	25.8627	25.6547	25.1167	25.3327	25.2988	25.4097	25.2406	25.1856	25.1229	25.3373	25.022	25.2792	25.1792	25.1953	cell part;cytoplasm;cytoplasmic part;extracellular membrane-bounded organelle;extracellular organelle;extracellular region part;extracellular vesicular exosome;intracellular membrane-bounded organelle;intracellular organelle;intracellular organelle part;intracellular part;membrane-bounded organelle;membrane-bounded vesicle;mitochondrion;nuclear part;nucleoplasm;nucleus;organelle;organelle part;ve…	ACEVEDO_LIVER_CANCER_DN;BECKER_TAMOXIFEN_RESISTANCE_UP;BERENJENO_TRANSFORMED_BY_RHOA_DN;BURTON_ADIPOGENESIS_6;chr8q21;CYTOPLASM;CYTOPLASMIC_PART;DIAZ_CHRONIC_MEYLOGENOUS_LEUKEMIA_UP;GAUSSMANN_MLL_AF4_FUSION_TARGETS_F_UP;GSE10239_NAIVE_VS_DAY4.5_EFF_CD8_TCELL_DN;GSE10239_NAIVE_VS_KLRG1INT_EFF_CD8_TCELL_DN;GSE11864_CSF1_IFNG_VS_CSF1_PAM3CYS_IN_MAC_UP;GSE11864_CSF1_PAM3CYS_VS_CSF1_IFNG_PAM3CYS_IN_MA…		Cricetulus griseus;Mus musculus		GO:0005634;GO:0005654;GO:0005737;GO:0005739;GO:0031982;GO:0043226;GO:0043229;GO:0043230;GO:0043231;GO:0044464	adh_short	REACT_321673				IPR002198;IPR002347;IPR016040	DH_sc/Rdtase_SDR;Glc/ribitol_DH;NAD(P)-bd_dom	+		353/11_2G12	9	9	38.3	198.05	69	4.20645	0	0.412262	0.582999	0.454414	*		-0.0747093	A0A061IDQ5;A0A061ICQ4;A0A8C2MHH5;Q4FJK0;Q9CQ62;G3HPA0	A0A061IDQ5;A0A061ICQ4;A0A8C2MHH5
25.1217	25.184	25.2885	25.0818	25.1838	25.0599	24.7628	24.8564	24.8182	24.5275	24.6912	24.6507	24.4357	24.7395	24.6586	24.7647	24.7597	24.2855	cell part;intracellular non-membrane-bounded organelle;intracellular organelle;intracellular organelle part;intracellular part;macromolecular complex;non-membrane-bounded organelle;nuclear part;nucleolus;organelle;organelle part;protein complex;ribonucleoprotein complex;spliceosomal complex	ACEVEDO_LIVER_TUMOR_VS_NORMAL_ADJACENT_TISSUE_UP;ALFANO_MYC_TARGETS;BARRIER_COLON_CANCER_RECURRENCE_UP;BLALOCK_ALZHEIMERS_DISEASE_DN;BLALOCK_ALZHEIMERS_DISEASE_INCIPIENT_DN;BUYTAERT_PHOTODYNAMIC_THERAPY_STRESS_DN;CAIRO_HEPATOBLASTOMA_CLASSES_UP;CASORELLI_ACUTE_PROMYELOCYTIC_LEUKEMIA_DN;CHIARADONNA_NEOPLASTIC_TRANSFORMATION_KRAS_UP;chr12q24;DIAZ_CHRONIC_MEYLOGENOUS_LEUKEMIA_UP;FAELT_B_CLL_WITH_VH_…	Ribosome biogenesis in eukaryotes;Spliceosome	Cricetulus griseus;Mus musculus		GO:0005681;GO:0005730;GO:0030529;GO:0032991;GO:0043226;GO:0043229;GO:0043232;GO:0043234;GO:0044464	Ribosomal_L7Ae	REACT_271571;REACT_307866	ko03008;ko03040			IPR002415;IPR004037;IPR004038;IPR018492;IPR029064	H/ACA_rnp_Nhp2_euk;L30e-like;Ribosomal_L7Ae/L30e/S12e/Gad45;Ribosomal_L7Ae/L8/Nhp2;Ribosomal_L7Ae_CS	+		353/11_2G12	6	6	52.3	24.405	61	4.56859	0	0.435488	0.56191	0.475636	*		-0.110518	A0A8C2QKX5;Q9D0T1;A0A916LLW7;A0A8C2MLV1;G3IJJ0;A0A8C2N3H5;G3IFH7;A0A061HYJ3;A0A8C2MN91;A0A061HY69	A0A8C2QKX5;Q9D0T1;A0A916LLW7;A0A8C2MLV1;G3IJJ0;A0A8C2N3H5	NHP2-like protein 1;NHP2-like protein 1, N-terminally processed
26.1054	26.0543	26.0154	26.1912	26.2401	26.205	25.8647	25.8981	25.7992	26.0014	26.0044	25.9195	25.9261	25.9862	25.9581	25.9955	25.9445	25.9165	A band;actin cytoskeleton;actin filament bundle;actomyosin;actomyosin contractile ring;adherens junction;anchoring junction;axon;cell cortex;cell cortex part;cell division site part;cell junction;cell leading edge;cell part;cell projection;cell projection part;cell-cell adherens junction;cell-cell contact zone;cell-cell junction;cell-substrate adherens junction;cell-substrate junction;cleavage fu…	AAANWWTGC_UNKNOWN;AAAYRNCTG_UNKNOWN;AACTTT_UNKNOWN;AATGTGA,MIR-23A,MIR-23B;ACACTGG,MIR-199A,MIR-199B;ACCAAAG,MIR-9;ACEVEDO_METHYLATED_IN_LIVER_CANCER_DN;ACTIN_BINDING;ACTIN_CYTOSKELETON;ACTIN_CYTOSKELETON_ORGANIZATION_AND_BIOGENESIS;ACTIN_FILAMENT_BASED_MOVEMENT;ACTIN_FILAMENT_BASED_PROCESS;ACTIN_FILAMENT_BINDING;ADENYL_NUCLEOTIDE_BINDING;ADENYL_RIBONUCLEOTIDE_BINDING;ADP_BINDING;AFFAR_YY1_TARGET…	Tight junction;Viral myocarditis	Cricetulus griseus;Mus musculus		GO:0005576;GO:0005634;GO:0005654;GO:0005737;GO:0005794;GO:0005829;GO:0005856;GO:0005938;GO:0016020;GO:0030427;GO:0031252;GO:0031982;GO:0032991;GO:0042995;GO:0043005;GO:0043226;GO:0043229;GO:0043230;GO:0043231;GO:0043232;GO:0043234;GO:0043235;GO:0044464	ApoL;IQ;Myosin_head;Myosin_N;Myosin_tail_1	REACT_302653;REACT_324616;REACT_344463	ko04530;ko05416	IQ;MYSc	SM00015;SM00242	IPR000048;IPR001609;IPR002928;IPR004009;IPR008405;IPR016024;IPR027401;IPR027417	ApoL;ARM-type_fold;IQ_motif_EF-hand-BS;Myosin_head_motor_dom;Myosin_N;Myosin_tail;Myosin-like_IQ_dom;P-loop_NTPase	+		353/11_2G12	83	12	46.9	323.31	910	2.93438	0.015873	0.220675	0.552503	0.481572	*		0.039951	A0A3L7I2J9;A0A061IEH1;A0A061IJ24;A0A061IL44;A0A8C2MIA3;G3IH63;A0A061IFH1;Q3UFT0;Q811J9;Q99JJ3;Q7TQJ6;Q8BIE2;A0A2R8W6V7;Q14B05;F2Z494;Q8BIM8;O89055;Q7TQH2;A0A8C2LRR3;G3UW82;B1AR69;Q2TAW4;A0A8C2MXV9;Q6P8P3;A0A3L7GMK7;A0A8C2NAH0;B2RWX0;Q5BKR0;A0A8C2LFK5;A0A061I5I0;A0A8C2LXG4;Q3UUB1;Q8BLW0;A0A8C2MNE4;G3GZ40;A0A8C2MD23;A0A8C2QM36;B2RWW8;A0A8C2M8Q0;Q91Z83;A0A8C2MZ53;A0A8C2MZP8;Q02566;P13541;A2AQP0;P135…	A0A3L7I2J9;A0A061IEH1;A0A061IJ24;A0A061IL44;A0A8C2MIA3;G3IH63;A0A061IFH1
29.3385	29.3176	29.1844	29.592	29.6307	29.5158	28.9267	28.8089	28.9466	29.172	29.1077	29.1336	29.0793	29.189	29.074	29.0681	29.1095	29.0066	adherens junction;anchoring junction;axon;axon part;cell body;cell junction;cell leading edge;cell part;cell periphery;cell projection;cell projection part;cell surface;cell-cell adherens junction;cell-cell junction;cell-substrate adherens junction;cell-substrate junction;C-fiber;cilium;cilium part;contractile fiber;contractile fiber part;costamere;cytoplasm;cytoplasmic part;cytoskeletal part;cyt…	AAAGACA,MIR-511;AACTTT_UNKNOWN;AAGCCAT,MIR-135A,MIR-135B;ACEVEDO_FGFR1_TARGETS_IN_PROSTATE_CANCER_MODEL_DN;ACEVEDO_FGFR1_TARGETS_IN_PROSTATE_CANCER_MODEL_UP;ACEVEDO_LIVER_CANCER_DN;ACEVEDO_LIVER_CANCER_UP;ACEVEDO_METHYLATED_IN_LIVER_CANCER_DN;ACOSTA_PROLIFERATION_INDEPENDENT_MYC_TARGETS_DN;ADDYA_ERYTHROID_DIFFERENTIATION_BY_HEMIN;AKT_UP.V1_DN;AKT_UP_MTOR_DN.V1_DN;ALK_DN.V1_DN;ALK_DN.V1_UP;AMIT_SE…	Amyotrophic lateral sclerosis (ALS);Arrhythmogenic right ventricular cardiomyopathy (ARVC);Dilated cardiomyopathy;Hypertrophic cardiomyopathy (HCM)	Cricetulus griseus;Mus musculus		GO:0005615;GO:0005622;GO:0005634;GO:0005654;GO:0005737;GO:0005739;GO:0005777;GO:0005829;GO:0005856;GO:0005886;GO:0005929;GO:0009986;GO:0016010;GO:0016020;GO:0030427;GO:0031252;GO:0031982;GO:0032991;GO:0042579;GO:0042995;GO:0043005;GO:0043025;GO:0043226;GO:0043229;GO:0043230;GO:0043231;GO:0043232;GO:0043234;GO:0044297;GO:0044464;GO:0045202	DUF1388;Filament;Filament_head;Glutenin_hmw	REACT_291081;REACT_309838;REACT_324616;REACT_331187;REACT_331823;REACT_345486;REACT_346453	ko05014;ko05410;ko05412;ko05414			IPR001664;IPR002957;IPR003054;IPR006821;IPR009053;IPR010790;IPR018039;IPR027692;IPR027697;IPR027698;IPR027699;IPR027700;IPR027701;IPR027703	Alpha-Inx;DES;DUF1388;GFAP;IF;Intermed_filament_DNA-bd;Intermediate_filament_CS;Keratin_I;Keratin_II;NF-L;NF-M;Prefoldin;PRPH/Plasticin;Vimentin	+		353/11_2G12	57	8	85.8	323.31	1030	2.92052	0.0192308	0.413905	0.548039	0.48686	*		0.0718098	G3HHR3;P20152;Q3U6S1;Q5FWJ3;Q3V2S4;Q3TFD9;A0A8C2M6E9;A0A0A6YWC8;Q3TWV0;Q3UD36;Q3UAX1;A4IF59;A2AKJ2;P31001;G3I621;Q3V2C6;Q3V1K9;P15331;G3X981;G3IJR3;G5E846;A0A8C2MU06;A0A2R8W6R6;A0A8C2QE07;G3IH98;CON__P08729;A0A8C2M6I2;P11679;Q9DCV7;A0A8C2LW45;P03995;CON__Q3KNV1;G3HLL7;G3HES2;CON__Q9DCV7;A0A8C2MF16;CON__P05787;A0A061I7Q7;A0A3L7H902;A0A8C2QGM8;CON__O95678;E9Q1Z0;Q148Q7;Q8BIS2;A0A8C2LU52;G3IIF1;CON_…	G3HHR3;P20152;Q3U6S1;Q5FWJ3;Q3V2S4;Q3TFD9;A0A8C2M6E9;A0A0A6YWC8;Q3TWV0;Q3UD36;Q3UAX1	Vimentin
24.0498	24.1156	24.1793	24.1548	23.9716	24.0818	24.2893	24.2248	24.3414	24.3862	24.3493	24.4615	24.2017	24.0913	24.2285	24.3335	24.228	24.5123	cell part;cytoplasm;cytoplasmic part;intracellular membrane-bounded organelle;intracellular non-membrane-bounded organelle;intracellular organelle;intracellular organelle lumen;intracellular organelle part;intracellular part;membrane;membrane-bounded organelle;membrane-enclosed lumen;mitochondrial matrix;mitochondrial nucleoid;mitochondrial part;mitochondrion;non-membrane-bounded organelle;nucleo…	ACEVEDO_LIVER_CANCER_DN;ACEVEDO_NORMAL_TISSUE_ADJACENT_TO_LIVER_TUMOR_DN;BLALOCK_ALZHEIMERS_DISEASE_UP;BURTON_ADIPOGENESIS_PEAK_AT_2HR;CACGTG_V$MYC_Q2;CAMP_UP.V1_UP;chr19p13;CYTOPLASM;CYTOPLASMIC_PART;GAVIN_FOXP3_TARGETS_CLUSTER_T7;GSE11864_CSF1_VS_CSF1_IFNG_IN_MAC_DN;GSE11864_UNTREATED_VS_CSF1_IFNG_IN_MAC_DN;GSE13493_DP_VS_CD4INTCD8POS_THYMOCYTE_DN;GSE14308_NAIVE_CD4_TCELL_VS_NATURAL_TREG_DN;GSE…		Cricetulus griseus;Mus musculus		GO:0005737;GO:0005739;GO:0016020;GO:0043226;GO:0043229;GO:0043231;GO:0043232;GO:0044464	AAA;LON;Lon_C			AAA;LON	SM00382;SM00464	IPR003111;IPR003593;IPR003959;IPR004815;IPR008268;IPR008269;IPR014721;IPR015947;IPR020568;IPR027065;IPR027417;IPR027503	AAA+_ATPase;ATPase_AAA_core;Lon_bac/euk-typ;Lon_Prtase;Lonm_euk;Pept_S16_C;Pept_S16_N;Peptidase_S16_AS;P-loop_NTPase;PUA-like_domain;Ribosomal_S5_D2-typ_fold;Ribosomal_S5_D2-typ_fold_subgr	+		353/11_2G12	21	21	37.3	221.77	181	3.59914	0.00735294	-0.249914	0.547696	0.486878	*		-0.0762008	G3HCJ1;A0A8C2MTD3;A0A8C2QMP5;Q3V2D0;Q8CGK3;Q56A16	G3HCJ1;A0A8C2MTD3;A0A8C2QMP5;Q3V2D0;Q8CGK3	Lon protease homolog, mitochondrial
27.5815	27.5195	27.4143	27.4436	27.4333	27.4477	27.2051	27.309	27.2858	27.1044	27.0223	27.1734	27.161	27.1267	27.1815	27.0638	27.0702	27.17				Cricetulus griseus			Annexin			ANX	SM00335	IPR001464;IPR002392;IPR015473;IPR018252;IPR018502	Annexin;Annexin_repeat;Annexin_repeat_CS;Annexins_V;AnnexinV	+		353/11_2G12	19	10	49.5	323.31	326	3.66265	0	0.289989	0.53345	0.495929	*		-0.0544732	A0A061IML2;G3I5A4;A0A0G2JGQ0	A0A061IML2;G3I5A4
26.003	25.8683	25.707	25.8003	25.9249	25.8976	25.4538	25.3034	25.5364	25.7019	25.6449	25.6304	25.7617	25.817	25.6337	25.4719	25.5552	25.553	cell part;cytoplasmic part;endoplasmic reticulum;intracellular membrane-bounded organelle;intracellular organelle;intracellular part;membrane;membrane-bounded organelle;organelle;plasma membrane	chr15q13;FONTAINE_FOLLICULAR_THYROID_ADENOMA_UP;FONTAINE_THYROID_TUMOR_UNCERTAIN_MALIGNANCY_UP;FORTSCHEGGER_PHF8_TARGETS_UP;GARY_CD5_TARGETS_DN;GSE10856_CTRL_VS_TNFRSF6B_IN_MACROPHAGE_DN;GSE13485_DAY1_VS_DAY21_YF17D_VACCINE_PBMC_DN;GSE14308_TH1_VS_TH17_UP;GSE14308_TH17_VS_INDUCED_TREG_DN;GSE14769_40MIN_VS_360MIN_LPS_BMDM_UP;GSE14769_UNSTIM_VS_40MIN_LPS_BMDM_UP;GSE14769_UNSTIM_VS_60MIN_LPS_BMDM_UP…		Cricetulus griseus;Mus musculus		GO:0005783;GO:0005886;GO:0016020;GO:0043226;GO:0043229;GO:0043231;GO:0044464	Mesd					IPR019330	Mesoderm_development_cand-2	+		353/11_2G12	10	10	44.7	98.138	88	2.86434	0.0217391	0.321711	0.509894	0.521305	*		0.0869404	G3I9P1;Q9ERE7;D3YVR4	G3I9P1;Q9ERE7	LDLR chaperone MESD
25.6252	25.7374	25.4991	25.8533	25.8772	25.8552	24.4583	24.7656	24.5249	24.2353	24.3532	24.308	24.46	24.3616	24.4522	24.3487	24.1427	24.3333	cell part;cytoplasmic part;endoplasmic reticulum;endoplasmic reticulum lumen;endoplasmic reticulum membrane;endoplasmic reticulum part;intracellular membrane-bounded organelle;intracellular organelle;intracellular organelle lumen;intracellular organelle part;intracellular part;membrane;membrane part;membrane-bounded organelle;membrane-enclosed lumen;organelle;organelle lumen;organelle membrane;or…	AMUNDSON_POOR_SURVIVAL_AFTER_GAMMA_RADIATION_2G;BERENJENO_TRANSFORMED_BY_RHOA_DN;BERTUCCI_MEDULLARY_VS_DUCTAL_BREAST_CANCER_DN;BROWNE_HCMV_INFECTION_48HR_DN;BYSTRYKH_HEMATOPOIESIS_STEM_CELL_QTL_TRANS;CALCIUM_ION_BINDING;CATION_BINDING;CELLULAR_MACROMOLECULE_METABOLIC_PROCESS;CELLULAR_PROTEIN_METABOLIC_PROCESS;CHICAS_RB1_TARGETS_CONFLUENT;chr7p11;CYTOPLASM;CYTOPLASMIC_PART;ENDOPLASMIC_RETICULUM;GG…		Cricetulus griseus;Mus musculus		GO:0005783;GO:0016020;GO:0043226;GO:0043229;GO:0043231;GO:0044464	EF-hand_5;FKBP_C	REACT_275351		EFh	SM00054	IPR001179;IPR002048;IPR011992;IPR018247;IPR023566	EF_Hand_1_Ca_BS;EF_hand_dom;EF-hand-dom_pair;PPIase_FKBP;PPIase_FKBP_dom	+		353/11_2G12	15	15	26.7	49.149	76	6.88786	0	1.30034	0.470928	0.553503	*		-0.0911589	G3HMQ0;Q9Z247	G3HMQ0;Q9Z247	Peptidyl-prolyl cis-trans isomerase FKBP9
22.7191	22.202	22.2086	NaN	NaN	NaN	NaN	NaN	NaN	23.5484	23.8187	23.5696	23.5429	23.3441	23.5407	23.8985	23.3303	23.3996	cell part;integral to membrane;intrinsic to membrane;membrane part	ATF2_S_UP.V1_DN;ATGCTGC,MIR-103,MIR-107;BRUNEAU_SEPTATION_VENTRICULAR;CAGGTG_V$E12_Q6;CAIRO_HEPATOBLASTOMA_CLASSES_UP;chr3p25;DARWICHE_PAPILLOMA_RISK_HIGH_UP;DARWICHE_PAPILLOMA_RISK_LOW_DN;DARWICHE_SKIN_TUMOR_PROMOTER_UP;DARWICHE_SQUAMOUS_CELL_CARCINOMA_UP;DELACROIX_RAR_BOUND_ES;DEURIG_T_CELL_PROLYMPHOCYTIC_LEUKEMIA_UP;ESC_J1_UP_EARLY.V1_UP;GCANCTGNY_V$MYOD_Q6;GGGCGGR_V$SP1_Q6;GOBERT_OLIGODENDROC…		Cricetulus griseus;Mus musculus		GO:0044464	DUF3456;EGF_CA			EGF;EGF_CA;FU	SM00179;SM00181;SM00261	IPR000152;IPR000742;IPR001881;IPR002049;IPR006212;IPR009030;IPR013032;IPR018097;IPR021852	DUF3456;EGF_Ca-bd_CS;EGF_laminin;EGF-like_Ca-bd_dom;EGF-like_CS;EGF-type_Asp/Asn_hydroxyl_site;EG-like_dom;Furin_repeat;Growth_fac_rcpt_N_dom	+		353/11_2G12	4	4	13.8	41.889	26	2.56591	0.0447368	-1.26898	0.444469	0.569155	*		-0.136233	G3GX32;A8C1T7;Q91XD7	G3GX32
23.9592	24.2013	24.1832	24.2814	24.5198	24.5003	23.842	23.7498	23.7907	23.8847	24.0114	23.5587	23.9565	23.9243	24.1472	23.6921	23.5725	24.1792	cell part;intracellular membrane-bounded organelle;intracellular organelle;intracellular organelle part;intracellular part;membrane-bounded organelle;nuclear part;nucleoplasm;nucleus;organelle;organelle part	AAAYRNCTG_UNKNOWN;BENPORATH_NANOG_TARGETS;BENPORATH_SOX2_TARGETS;BIDUS_METASTASIS_DN;BROCKE_APOPTOSIS_REVERSED_BY_IL6;BROWNE_HCMV_INFECTION_12HR_DN;BROWNE_HCMV_INFECTION_24HR_DN;BROWNE_HCMV_INFECTION_2HR_UP;BROWNE_HCMV_INFECTION_30MIN_DN;BROWNE_HCMV_INFECTION_8HR_DN;CAGCTG_V$AP4_Q5;CASORELLI_ACUTE_PROMYELOCYTIC_LEUKEMIA_DN;CHEMNITZ_RESPONSE_TO_PROSTAGLANDIN_E2_DN;CHICAS_RB1_TARGETS_SENESCENT;chr1…		Cricetulus griseus;Mus musculus		GO:0005634;GO:0005654;GO:0043226;GO:0043229;GO:0043231;GO:0044464	VIT;VIT_2			VIT;VWA	SM00327;SM00609	IPR002035;IPR013694	VIT;VWF_A	+		353/11_2G12	10	7	17.2	21.443	33	2.87809	0.0220588	0.467957	0.414424	0.602541	*		0.105744	A0A8C2QM92;A0A061I762;G3IMX9;Q99KC8	A0A8C2QM92;A0A061I762;G3IMX9
28.1192	28.1943	28.1036	28.0561	28.2507	28.1276	27.2428	27.5469	27.3645	27.545	27.4736	27.5365	27.4501	27.5999	27.5229	27.6049	27.4953	27.3723	cell part;cell surface;cytoplasm;extracellular matrix;extracellular membrane-bounded organelle;extracellular organelle;extracellular region part;extracellular space;extracellular vesicular exosome;intracellular;intracellular membrane-bounded organelle;intracellular organelle;intracellular part;membrane-bounded organelle;membrane-bounded vesicle;nucleus;organelle;proteinaceous extracellular matrix…	AKL_HTLV1_INFECTION_UP;ANASTASSIOU_CANCER_MESENCHYMAL_TRANSITION_SIGNATURE;APOPTOSIS_GO;BASSO_B_LYMPHOCYTE_NETWORK;BASSO_CD40_SIGNALING_UP;BOYLAN_MULTIPLE_MYELOMA_D_CLUSTER_DN;BOYLAN_MULTIPLE_MYELOMA_D_DN;CAGCTG_V$AP4_Q5;CELL_DEVELOPMENT;CHANG_IMMORTALIZED_BY_HPV31_UP;CHAUHAN_RESPONSE_TO_METHOXYESTRADIOL_DN;CHEN_METABOLIC_SYNDROM_NETWORK;chr22q12;CREIGHTON_ENDOCRINE_THERAPY_RESISTANCE_1;CTGCAGY_U…		Cricetulus griseus;Mus musculus		GO:0005578;GO:0005615;GO:0005622;GO:0005634;GO:0005737;GO:0009986;GO:0031012;GO:0031982;GO:0043226;GO:0043229;GO:0043230;GO:0043231;GO:0044464	Gal-bind_lectin			Gal-bind_lectin;GLECT	SM00276;SM00908	IPR001079;IPR013320;IPR015535	ConA-like_dom;Galectin_1;Galectin_CRD	+		353/11_2G12	10	10	94.1	323.31	145	6.50363	0	0.690355	0.408575	0.605679	*		0.0559963	P48538;G3I4Z7;A0A8C2MBK1;P16045;A0A2R8VHJ0	P48538;G3I4Z7;A0A8C2MBK1;P16045	Galectin-1
23.9393	23.9488	24.0813	23.8347	23.9943	24.1843	24.1093	24.6164	24.3903	24.3665	24.1924	24.4309	24.208	24.1525	24.4911	24.3273	24.2052	24.2479	cell part;cytoplasm;extracellular membrane-bounded organelle;extracellular organelle;extracellular region part;extracellular vesicular exosome;intracellular part;membrane-bounded organelle;membrane-bounded vesicle;organelle;vesicle	ACEVEDO_LIVER_CANCER_UP;ACEVEDO_LIVER_TUMOR_VS_NORMAL_ADJACENT_TISSUE_UP;BASSO_HAIRY_CELL_LEUKEMIA_DN;BRUINS_UVC_RESPONSE_LATE;BUYTAERT_PHOTODYNAMIC_THERAPY_STRESS_DN;CAIRO_LIVER_DEVELOPMENT_UP;CHEN_METABOLIC_SYNDROM_NETWORK;chr5q23;CHYLA_CBFA2T3_TARGETS_UP;CYTOPLASM;DARWICHE_PAPILLOMA_RISK_HIGH_UP;DARWICHE_PAPILLOMA_RISK_LOW_UP;DARWICHE_SKIN_TUMOR_PROMOTER_UP;DARWICHE_SQUAMOUS_CELL_CARCINOMA_UP;…		Cricetulus griseus;Mus musculus		GO:0005737;GO:0031982;GO:0043226;GO:0043230;GO:0044464	Pro_isomerase					IPR002130;IPR020892;IPR024936;IPR029000	Cyclophilin-like_dom;Cyclophilin-type_PPIase;Cyclophilin-type_PPIase_CS;Cyclophilin-type_PPIase_dom	+		353/11_2G12	3	3	19	19.067	25	2.58962	0.0434783	-0.353852	0.403536	0.610885	*		-0.0789576	G3HKB0;A0A8C2QEK9;Q3UC73;P30412	G3HKB0;A0A8C2QEK9;Q3UC73;P30412	Peptidyl-prolyl cis-trans isomerase;Peptidyl-prolyl cis-trans isomerase C
25.7175	25.9196	25.9987	26.0872	26.1673	26.1123	25.5289	25.4262	25.6567	25.4179	25.486	25.5218	25.4525	25.5911	25.5264	25.3368	25.4762	25.3755	cell part;cytoplasm;cytoplasmic part;extracellular membrane-bounded organelle;extracellular organelle;extracellular region part;extracellular vesicular exosome;intracellular membrane-bounded organelle;intracellular organelle;intracellular organelle part;intracellular part;macromolecular complex;membrane;membrane-bounded organelle;membrane-bounded vesicle;microbody;mitochondrion;nuclear part;nucle…	ACEVEDO_METHYLATED_IN_LIVER_CANCER_DN;BENPORATH_SUZ12_TARGETS;BERENJENO_TRANSFORMED_BY_RHOA_DN;BIOSYNTHETIC_PROCESS;BLALOCK_ALZHEIMERS_DISEASE_DN;BURTON_ADIPOGENESIS_5;BURTON_ADIPOGENESIS_6;CADWELL_ATG16L1_TARGETS_UP;CAIRO_HEPATOBLASTOMA_DN;CELLULAR_LIPID_METABOLIC_PROCESS;CHIANG_LIVER_CANCER_SUBCLASS_PROLIFERATION_DN;chr1p32;COULOUARN_TEMPORAL_TGFB1_SIGNATURE_DN;CYTOPLASM;CYTOPLASMIC_PART;DAZARD…	Peroxisome;PPAR signaling pathway;Primary bile acid biosynthesis	Cricetulus griseus;Mus musculus		GO:0005654;GO:0005737;GO:0005739;GO:0005777;GO:0016020;GO:0031982;GO:0032991;GO:0042579;GO:0043226;GO:0043229;GO:0043230;GO:0043231;GO:0043234;GO:0044464	SCP2;Thiolase_C;Thiolase_N	REACT_297709;REACT_306137;REACT_325766	ko00120;ko03320;ko04146			IPR003033;IPR016038;IPR016039;IPR020613;IPR020615;IPR020616;IPR020617	SCP2_sterol-bd_dom;Thiolase_acyl_enz_int_AS;Thiolase_C;Thiolase_CS;Thiolase_N;Thiolase-like;Thiolase-like_subgr	+		353/11_2G12	15	15	34.6	127.02	87	4.17146	0	0.494197	0.402908	0.611628	*		-0.0464891	G3GW11;P32020;A0A061IHE3	G3GW11
22.2094	21.9022	21.6214	NaN	NaN	NaN	23.4269	23.5766	23.0403	23.0117	22.8965	22.9257	23.4702	23.2442	23.3527	23.4907	22.7812	23.3458	cell part;cytoplasmic part;cytosol;extracellular membrane-bounded organelle;extracellular organelle;extracellular region part;extracellular space;extracellular vesicular exosome;intracellular non-membrane-bounded organelle;intracellular organelle;intracellular organelle part;intracellular part;membrane;membrane-bounded organelle;membrane-bounded vesicle;non-membrane-bounded organelle;nuclear part…	ACEVEDO_LIVER_CANCER_UP;ACOSTA_PROLIFERATION_INDEPENDENT_MYC_TARGETS_DN;BOQUEST_STEM_CELL_CULTURED_VS_FRESH_UP;BOYAULT_LIVER_CANCER_SUBCLASS_G3_DN;BRUINS_UVC_RESPONSE_VIA_TP53_GROUP_A;CAIRO_LIVER_DEVELOPMENT_DN;CAMP_UP.V1_UP;CHARAFE_BREAST_CANCER_LUMINAL_VS_MESENCHYMAL_UP;CHIANG_LIVER_CANCER_SUBCLASS_CTNNB1_UP;CHIANG_LIVER_CANCER_SUBCLASS_PROLIFERATION_DN;chr1q21;CORRE_MULTIPLE_MYELOMA_DN;COULOUA…		Cricetulus griseus;Mus musculus		GO:0005615;GO:0005730;GO:0005829;GO:0016020;GO:0031982;GO:0043226;GO:0043229;GO:0043230;GO:0043232;GO:0044464	SBP56					IPR008826	Se-bd	+		353/11_2G12	6	6	17.6	9.3219	28	3.3017	0.0125	-1.2353	0.38397	0.626274	*		0.134542	A0A8C2MSJ2;A0A2Z6L8N0;A0A8C2QL70;A0A2Z6LI78;G3UYY2;A0A0R4J135;Q63836;P17563;G3H302;D6RHN2;G3UWK0	A0A8C2MSJ2;A0A2Z6L8N0;A0A8C2QL70;A0A2Z6LI78
25.1224	25.0271	24.8859	25.1368	25.415	25.2586	24.6781	24.7191	24.8094	24.6682	24.8962	24.6313	24.5416	24.8865	24.7299	24.668	24.6333	24.6477	cell part;cell surface;cytoplasmic part;endoplasmic reticulum;endoplasmic reticulum lumen;endoplasmic reticulum part;extracellular region;intracellular membrane-bounded organelle;intracellular organelle;intracellular organelle lumen;intracellular organelle part;intracellular part;membrane;membrane-bounded organelle;membrane-enclosed lumen;organelle;organelle lumen;organelle part;plasma membrane;r…	ACEVEDO_METHYLATED_IN_LIVER_CANCER_DN;ALONSO_METASTASIS_UP;CALCIUM_ION_BINDING;CARBOHYDRATE_BINDING;CATION_BINDING;CELL_PROLIFERATION_GO_0008283;CELLULAR_MACROMOLECULE_METABOLIC_PROCESS;CELLULAR_PROTEIN_METABOLIC_PROCESS;CHEMNITZ_RESPONSE_TO_PROSTAGLANDIN_E2_DN;CHOW_RASSF1_TARGETS_DN;chr4p16;CREIGHTON_ENDOCRINE_THERAPY_RESISTANCE_3;CREIGHTON_ENDOCRINE_THERAPY_RESISTANCE_5;DAVICIONI_TARGETS_OF_PAX…		Cricetulus griseus;Mus musculus		GO:0005576;GO:0005783;GO:0005886;GO:0009986;GO:0016020;GO:0031982;GO:0043226;GO:0043229;GO:0043231;GO:0044464	Alpha-2-MRAP_C;Alpha-2-MRAP_N					IPR009066;IPR010483	Alpha_2_MRAP_C;MG_RAP_rcpt_1	+		353/11_2G12	12	12	30.5	41.99	90	3.12908	0.015625	0.407261	0.346444	0.659311	*		-0.0492153	G3GWB3;A0A8C2MNG9;Q6PB52;Q6PEM5;Q5D0B0;Q6ZY49;Q52KI7;Q3TL96;Q8K295;A0A1S6GWI9;P55302;Q8C252;F6WMD1	G3GWB3;A0A8C2MNG9;Q6PB52;Q6PEM5;Q5D0B0;Q6ZY49;Q52KI7;Q3TL96;Q8K295;A0A1S6GWI9;P55302;Q8C252	Alpha-2-macroglobulin receptor-associated protein
25.9912	25.9143	25.8089	25.0127	25.2239	25.1851	NaN	23.8069	24.1877	24.6229	24.6707	24.8274	24.683	24.7318	24.5986	24.6412	24.3126	24.3896	cell part;centriole;cytoplasm;cytoplasmic membrane-bounded vesicle;cytoplasmic part;cytoplasmic vesicle;cytoskeletal part;extracellular membrane-bounded organelle;extracellular organelle;extracellular region part;extracellular vesicular exosome;intracellular membrane-bounded organelle;intracellular non-membrane-bounded organelle;intracellular organelle;intracellular organelle part;intracellular p…	ACEVEDO_FGFR1_TARGETS_IN_PROSTATE_CANCER_MODEL_UP;ACTIN_CYTOSKELETON;ACTIN_CYTOSKELETON_ORGANIZATION_AND_BIOGENESIS;ACTIN_FILAMENT_BASED_PROCESS;ACTIN_POLYMERIZATION_AND_OR_DEPOLYMERIZATION;BASSO_CD40_SIGNALING_UP;BERENJENO_TRANSFORMED_BY_RHOA_UP;BROWN_MYELOID_CELL_DEVELOPMENT_UP;BRUINS_UVC_RESPONSE_VIA_TP53_GROUP_A;BURTON_ADIPOGENESIS_8;CELLULAR_MACROMOLECULE_METABOLIC_PROCESS;CELLULAR_PROTEIN_M…		Cricetulus griseus;Mus musculus		GO:0005634;GO:0005654;GO:0005730;GO:0005737;GO:0016023;GO:0031982;GO:0043226;GO:0043229;GO:0043230;GO:0043231;GO:0043232;GO:0044464	Gelsolin			GEL	SM00262	IPR007122;IPR007123;IPR029006;IPR029917	ADF-H/Gelsolin-like_dom;CapG;Gelsolin-like_dom;Villin/Gelsolin	+		353/11_2G12	13	13	62.8	237.05	84	2.69013	0.040625	1.09958	0.3183	0.689512	*		0.136368	A0A8C2LBR7;A0A8C2LHC8;G3HPZ5;Q99LB4;Q3UJ44;Q3TNN6;P24452;D3YTL5;D3YU77;D3YZN3;D3Z4K5	A0A8C2LBR7;A0A8C2LHC8;G3HPZ5;Q99LB4;Q3UJ44;Q3TNN6;P24452	Macrophage-capping protein
26.2102	26.2702	26.2616	26.4665	26.3959	26.3792	25.8976	26.1841	26.2345	26.0095	25.9684	26.0061	26.0411	26.129	26.0235	26.0916	25.8119	25.8893	apical plasma membrane;cell part;cytoplasmic part;cytosol;extracellular membrane-bounded organelle;extracellular organelle;extracellular region part;extracellular space;extracellular vesicular exosome;intracellular part;membrane part;membrane-bounded organelle;membrane-bounded vesicle;organelle;plasma membrane part;vesicle	AAGCCAT,MIR-135A,MIR-135B;ALCOHOL_METABOLIC_PROCESS;ALDO_KETO_REDUCTASE_ACTIVITY;BAELDE_DIABETIC_NEPHROPATHY_UP;BENPORATH_MYC_TARGETS_WITH_EBOX;CARBOHYDRATE_METABOLIC_PROCESS;CELLULAR_CARBOHYDRATE_METABOLIC_PROCESS;CHEN_METABOLIC_SYNDROM_NETWORK;chr1p33;CHUNG_BLISTER_CYTOTOXICITY_UP;DAIRKEE_TERT_TARGETS_UP;DANG_BOUND_BY_MYC;ELECTRON_CARRIER_ACTIVITY;FARMER_BREAST_CANCER_APOCRINE_VS_BASAL;FARMER_B…	Caprolactam degradation;Glycerolipid metabolism;Glycolysis / Gluconeogenesis	Cricetulus griseus;Mus musculus		GO:0005615;GO:0005829;GO:0031982;GO:0043226;GO:0043230;GO:0044464	Aldo_ket_red		ko00010;ko00561;ko00930			IPR001395;IPR018170;IPR020471;IPR023210	Aldo/ket_red;Aldo/ket_reductase_CS;Aldo/keto_reductase_subgr;NADP_OxRdtase_dom	+		353/11_2G12	15	15	67	129.15	145	2.74287	0.0324675	0.280615	0.308973	0.697949	*		-0.0522718	O70473;G3GYP7;Q540D7;Q3UJW9;Q9JII6;Q80XJ7;B1AXW3;Q810X5	O70473;G3GYP7;Q540D7;Q3UJW9;Q9JII6;Q80XJ7	Alcohol dehydrogenase [NADP(+)]
27.9308	27.6012	27.7468	27.5182	26.941	27.5646	26.6937	26.6089	26.8404	26.6079	26.481	26.6558	26.7915	26.745	26.9272	26.5884	26.4544	26.7307				Mus musculus			C1-set;V-set			IG;IGc1;IGv	SM00406;SM00407;SM00409			+		353/11_2G12	7	7	80.4	323.31	148	4.01327	0	0.902481	0.30282	0.699797	*		0.0582301	G53456;A0A097PUD0;A0A097PUG4	G53456;A0A097PUD0;A0A097PUG4
23.5159	23.6175	23.823	23.3253	23.4153	23.5206	24.0552	23.8584	24.5441	24.4346	24.2713	24.793	24.3789	24.3191	24.2084	24.106	24.0048	24.3047	cell part;cytoplasm;intracellular part	ACACTGG,MIR-199A,MIR-199B;BILANGES_SERUM_SENSITIVE_VIA_TSC2;BLALOCK_ALZHEIMERS_DISEASE_INCIPIENT_UP;BLALOCK_ALZHEIMERS_DISEASE_UP;BROWNE_HCMV_INFECTION_1HR_DN;BROWNE_HCMV_INFECTION_48HR_DN;BUCKANOVICH_T_LYMPHOCYTE_HOMING_ON_TUMOR_UP;BYSTRYKH_HEMATOPOIESIS_STEM_CELL_AND_BRAIN_QTL_TRANS;BYSTRYKH_HEMATOPOIESIS_STEM_CELL_QTL_TRANS;CAGTATT,MIR-200B,MIR-200C,MIR-429;CAIRO_HEPATOBLASTOMA_CLASSES_UP;CASO…	RNA transport	Cricetulus griseus;Mus musculus		GO:0005737;GO:0044464	GTP_EFTU;GTP_EFTU_D2;GTP_EFTU_D4;IF-2	REACT_292264	ko03013			IPR000795;IPR004161;IPR009000;IPR023115;IPR027417;IPR029459	EF_GTP-bd_dom;EFTU-type;P-loop_NTPase;TIF_IF2_dom3;Transl_B-barrel;Transl_elong_EFTu/EF1A_2	+		353/11_2G12	18	18	24.8	102.28	98	3.33003	0.0128205	-0.789838	0.304159	0.700661	*		-0.105805	A0A8C2LV21;Q05D44;G3HHL3;Q8BYY7;Q7TPC0;Q6A002;Q8BYX3	A0A8C2LV21;Q05D44;G3HHL3	Eukaryotic translation initiation factor 5B
27.3211	27.4627	27.4115	26.7964	26.9467	27.0791	26.6281	26.5091	26.6881	26.3471	26.293	26.1665	26.3126	26.4236	26.431	26.3066	26.4515	26.3535	apical part of cell;axon part;axon terminus;cell body;cell part;cell projection part;cell surface;clathrin-coated vesicle;coated vesicle;cytoplasmic membrane-bounded vesicle;cytoplasmic part;cytoplasmic vesicle;endoplasmic reticulum;extracellular membrane-bounded organelle;extracellular organelle;extracellular region part;extracellular space;extracellular vesicular exosome;Golgi apparatus;intrace…	ACOSTA_PROLIFERATION_INDEPENDENT_MYC_TARGETS_UP;BLALOCK_ALZHEIMERS_DISEASE_UP;CAIRO_HEPATOBLASTOMA_CLASSES_DN;chr12q24;CONCANNON_APOPTOSIS_BY_EPOXOMICIN_DN;DAIRKEE_TERT_TARGETS_UP;DAVICIONI_MOLECULAR_ARMS_VS_ERMS_UP;DIAZ_CHRONIC_MEYLOGENOUS_LEUKEMIA_UP;FLECHNER_BIOPSY_KIDNEY_TRANSPLANT_REJECTED_VS_OK_DN;GRUETZMANN_PANCREATIC_CANCER_DN;GSE10325_LUPUS_BCELL_VS_LUPUS_MYELOID_UP;GSE10325_LUPUS_CD4_TC…		Cricetulus griseus;Mus musculus		GO:0005615;GO:0005634;GO:0005783;GO:0005794;GO:0009986;GO:0016020;GO:0016023;GO:0031982;GO:0043025;GO:0043226;GO:0043229;GO:0043230;GO:0043231;GO:0044297;GO:0044464;GO:0045177	PBP					IPR001858;IPR008914	Phosphotidylethanolamine-bd_CS;PtdEtn-bd_prot_PEBP	+		353/11_2G12	13	13	79.7	289.3	190	3.45701	0.0135135	0.730929	0.28903	0.711653	*		-0.0588487	G3GU60;A0A8C2MPJ6;A0A8C2QJI9;Q5EBQ2;D3Z1V4;P70296;D6RHS6;Q3TGC5;A0A8C2QP17;G3H1K3	G3GU60;A0A8C2MPJ6
25.8085	25.8593	26.0671	25.634	25.5522	25.9697	26.182	26.2089	26.1684	26.1965	26.1481	26.6283	26.1655	26.1091	26.3833	26.3883	26.3129	26.5785	cell part;cytoplasm;intracellular part;membrane	ABRAMSON_INTERACT_WITH_AIRE;ACEVEDO_NORMAL_TISSUE_ADJACENT_TO_LIVER_TUMOR_UP;BOYLAN_MULTIPLE_MYELOMA_C_D_UP;CAIRO_HEPATOBLASTOMA_CLASSES_UP;CCACACA,MIR-147;chr12q24;DANG_REGULATED_BY_MYC_DN;FOURNIER_ACINAR_DEVELOPMENT_LATE_2;GSE10239_KLRG1INT_VS_KLRG1HIGH_EFF_CD8_TCELL_UP;GSE14308_TH1_VS_TH17_DN;GSE14308_TH2_VS_TH17_UP;GSE22886_NAIVE_BCELL_VS_BLOOD_PLASMA_CELL_DN;GSE22886_NAIVE_CD4_TCELL_VS_12H_A…		Cricetulus griseus;Mus musculus		GO:0005737;GO:0016020;GO:0044464	DUF3554;HEAT			ARM	SM00185	IPR011989;IPR016024;IPR021133;IPR022716;IPR026827	ARM-like;ARM-type_fold;DUF3554;ECM29/GCN1;HEAT_type_2	+		353/11_2G12	32	0	17.8	144.13	280	2.61024	0.0431034	-0.440241	0.281397	0.71737	*		0.0675793	A0A061I4X0;A0A8C2QDW4;G3GU75;Q8CHH7;Q6PGM5;Q8BIX2;Q640Q4;Q6NV94;Q8BTM7	A0A061I4X0;A0A8C2QDW4;G3GU75;Q8CHH7
26.0318	26.2532	26.3879	26.1602	25.9161	26.3414	25.9941	25.7407	25.7764	25.8321	25.8589	25.7929	25.9161	25.5662	25.846	25.698	25.885	25.8289	cell part;cytoplasmic part;extracellular membrane-bounded organelle;extracellular organelle;extracellular region part;extracellular vesicular exosome;intracellular membrane-bounded organelle;intracellular organelle;intracellular organelle lumen;intracellular organelle part;intracellular part;membrane;membrane-bounded organelle;membrane-bounded vesicle;membrane-enclosed lumen;mitochondrial inner m…	ACETYLTRANSFERASE_ACTIVITY;ACEVEDO_LIVER_CANCER_DN;ALCALAY_AML_BY_NPM1_LOCALIZATION_DN;BLALOCK_ALZHEIMERS_DISEASE_DN;BOYAULT_LIVER_CANCER_SUBCLASS_G3_DN;CAIRO_HEPATOBLASTOMA_DN;CASORELLI_ACUTE_PROMYELOCYTIC_LEUKEMIA_DN;chr11q22;CYTOPLASM;CYTOPLASMIC_PART;DEURIG_T_CELL_PROLYMPHOCYTIC_LEUKEMIA_DN;DIAZ_CHRONIC_MEYLOGENOUS_LEUKEMIA_UP;DURCHDEWALD_SKIN_CARCINOGENESIS_UP;ENK_UV_RESPONSE_EPIDERMIS_DN;FL…	Benzoate degradation;Butanoate metabolism;Carbon fixation pathways in prokaryotes;Fatty acid metabolism;Glyoxylate and dicarboxylate metabolism;Lysine degradation;Propanoate metabolism;Pyruvate metabolism;Synthesis and degradation of ketone bodies;Terpenoid backbone biosynthesis;Tryptophan metabolism;Two-component system;Valine, leucine and isoleucine degradation	Cricetulus griseus;Mus musculus		GO:0005739;GO:0016020;GO:0031982;GO:0043226;GO:0043229;GO:0043230;GO:0043231;GO:0044464	Thiolase_C;Thiolase_N	REACT_286913;REACT_305961;REACT_331447	ko00071;ko00072;ko00280;ko00310;ko00362;ko00380;ko00620;ko00630;ko00640;ko00650;ko00720;ko00900;ko02020			IPR002155;IPR016038;IPR016039;IPR020610;IPR020613;IPR020615;IPR020616;IPR020617	Thiolase;Thiolase_acyl_enz_int_AS;Thiolase_AS;Thiolase_C;Thiolase_CS;Thiolase_N;Thiolase-like;Thiolase-like_subgr	+		353/11_2G12	15	15	53.5	189.15	144	2.74413	0.0328947	0.349248	0.275463	0.724222	*		-0.0424712	G3I0C8;A0A061I881;Q3TQP7;Q8QZT1	G3I0C8
23.146	23.1322	23.1645	NaN	NaN	NaN	NaN	NaN	NaN	23.7501	23.6277	23.8807	23.8083	23.45	23.9009	24.085	23.8326	23.9893	cell part;cytoplasmic part;endoplasmic reticulum lumen;endoplasmic reticulum part;Golgi apparatus;integral to membrane;integral to nuclear inner membrane;integral to organelle membrane;intracellular membrane-bounded organelle;intracellular organelle;intracellular organelle lumen;intracellular organelle part;intracellular part;intrinsic to membrane;intrinsic to nuclear inner membrane;intrinsic to …	AGUIRRE_PANCREATIC_CANCER_COPY_NUMBER_DN;BENPORATH_NANOG_TARGETS;BILD_E2F3_ONCOGENIC_SIGNATURE;CASTELLANO_NRAS_TARGETS_UP;CHEMNITZ_RESPONSE_TO_PROSTAGLANDIN_E2_DN;CHEN_METABOLIC_SYNDROM_NETWORK;CHIARADONNA_NEOPLASTIC_TRANSFORMATION_CDC25_DN;chr3p23;chr3p25;CTGTTAC,MIR-194;CYTOPLASM;CYTOPLASMIC_PART;DURCHDEWALD_SKIN_CARCINOGENESIS_DN;GGGCGGR_V$SP1_Q6;GOLGI_APPARATUS;GRADE_COLON_CANCER_UP;GSE10325_…		Cricetulus griseus;Mus musculus		GO:0005794;GO:0016020;GO:0043226;GO:0043229;GO:0043231;GO:0044464	DUF1625					IPR012430	TMEM43_fam	+		353/11_2G12	5	5	17.6	17.277	31	2.92243	0.0195312	-0.605275	0.274191	0.724297	*		0.0914936	A0A8C2QC81;G3GS14;Q9DBS1	A0A8C2QC81;G3GS14;Q9DBS1	Transmembrane protein 43
23.904	23.8853	23.7907	NaN	NaN	NaN	NaN	NaN	NaN	24.3168	24.4636	24.4007	24.0208	24.4672	24.5286	24.3742	24.162	NaN	cell part;cytoplasm;cytoplasmic part;cytoskeletal part;endosomal part;endosome membrane;extracellular membrane-bounded organelle;extracellular organelle;extracellular region part;extracellular vesicular exosome;intracellular;intracellular organelle part;intracellular part;late endosome membrane;lysosomal membrane;membrane;membrane-bounded organelle;membrane-bounded vesicle;midbody;organelle;organ…	AAAGGGA,MIR-204,MIR-211;ACEVEDO_LIVER_CANCER_UP;AGTCAGC,MIR-345;ATCATGA,MIR-433;BETA_TUBULIN_BINDING;BRUINS_UVC_RESPONSE_LATE;BUYTAERT_PHOTODYNAMIC_THERAPY_STRESS_UP;CACTGTG,MIR-128A,MIR-128B;CAGCTTT,MIR-320;CAGGTG_V$E12_Q6;CAGTATT,MIR-200B,MIR-200C,MIR-429;CCANNAGRKGGC_UNKNOWN;chr3p26;CHROMOSOME_SEGREGATION;CUI_TCF21_TARGETS_2_DN;CYTOPLASM;CYTOSKELETAL_PART;CYTOSKELETAL_PROTEIN_BINDING;CYTOSKELE…		Cricetulus griseus;Mus musculus		GO:0005622;GO:0005737;GO:0016020;GO:0030496;GO:0031982;GO:0043226;GO:0043230;GO:0044464	Arf			ARF	SM00177	IPR005225;IPR006689;IPR024156;IPR027417	P-loop_NTPase;Small_GTPase_ARF;Small_GTPase_ARF/SAR;Small_GTP-bd_dom	+		353/11_2G12	7	0	43.5	33.538	26	3.19623	0.0119048	-0.533713	0.260558	0.745694	*		-0.0831738	A0A0N4SVB8;Q9DAB3;A0A061HWS9;Q9CQW2	A0A0N4SVB8;Q9DAB3;A0A061HWS9;Q9CQW2	ADP-ribosylation factor-like protein 8B
26.0599	26.3062	26.1942	26.6331	26.6284	26.3683	25.7559	25.6428	25.8236	25.9686	26.0225	25.8627	25.7641	25.8207	25.695	25.9127	25.9321	25.688	cell part;cytoplasm;extracellular membrane-bounded organelle;extracellular organelle;extracellular region part;extracellular vesicular exosome;intracellular organelle part;intracellular part;macromolecular complex;membrane-bounded organelle;membrane-bounded vesicle;nuclear part;nucleoplasm;organelle;organelle part;ribonucleoprotein complex;vesicle;viral nucleocapsid;virion part	AGTTCTC,MIR-146A,MIR-146B;ALCALAY_AML_BY_NPM1_LOCALIZATION_DN;AMUNDSON_POOR_SURVIVAL_AFTER_GAMMA_RADIATION_2G;BIDUS_METASTASIS_UP;BIOPOLYMER_CATABOLIC_PROCESS;BIOPOLYMER_METABOLIC_PROCESS;BLALOCK_ALZHEIMERS_DISEASE_DN;BOYLAN_MULTIPLE_MYELOMA_C_CLUSTER_UP;BOYLAN_MULTIPLE_MYELOMA_C_UP;BYSTRYKH_HEMATOPOIESIS_STEM_CELL_QTL_TRANS;CACGTG_V$MYC_Q2;CAGNYGKNAAA_UNKNOWN;CAGTATT,MIR-200B,MIR-200C,MIR-429;CA…		Cricetulus griseus;Mus musculus		GO:0005654;GO:0005737;GO:0030529;GO:0031982;GO:0032991;GO:0043226;GO:0043230;GO:0044464	CBFNT;RRM_1	REACT_278878;REACT_307866;REACT_340895		RRM	SM00360	IPR000504;IPR012677	Nucleotide-bd_a/b_plait;RRM_dom	+		353/11_2G12	10	8	30.4	20.034	60	3.0851	0.02	0.519	0.258926	0.746657	*		-0.0438999	Q60668;A0A8C2M4Z4;A0A8C2M303;F6ZV59;G3I782;G5E8G0;A0A8C2MBW6;G3X9W0;F6SHF3;Q3UXC8;E9Q5B6;F7A465;Q9D3U4;A0A8C2LKJ1;G3I339;A0A916LM08;A0A0G2JFL4	Q60668;A0A8C2M4Z4;A0A8C2M303;F6ZV59;G3I782;G5E8G0;A0A8C2MBW6;G3X9W0;F6SHF3;Q3UXC8;E9Q5B6	Heterogeneous nuclear ribonucleoprotein D0
24.5881	24.5234	24.5234	24.8253	24.7243	24.4461	NaN	24.2508	24.3703	23.9424	24.0688	24.1193	24.0784	24.105	24.1975	23.9795	24.1941	24.0637	cell part;cytoplasmic part;extracellular membrane-bounded organelle;extracellular organelle;extracellular region part;extracellular vesicular exosome;intracellular membrane-bounded organelle;intracellular organelle;intracellular part;membrane-bounded organelle;membrane-bounded vesicle;mitochondrion;organelle;vesicle	ACOSTA_PROLIFERATION_INDEPENDENT_MYC_TARGETS_UP;ALFANO_MYC_TARGETS;BAELDE_DIABETIC_NEPHROPATHY_DN;BAKKER_FOXO3_TARGETS_DN;BERENJENO_TRANSFORMED_BY_RHOA_DN;BLALOCK_ALZHEIMERS_DISEASE_DN;BROWNE_HCMV_INFECTION_10HR_DN;BROWNE_HCMV_INFECTION_14HR_DN;BROWNE_HCMV_INFECTION_30MIN_DN;BROWNE_HCMV_INFECTION_6HR_DN;BRUINS_UVC_RESPONSE_LATE;BRUINS_UVC_RESPONSE_VIA_TP53_GROUP_A;CASORELLI_ACUTE_PROMYELOCYTIC_LE…		Cricetulus griseus;Mus musculus		GO:0005739;GO:0031982;GO:0043226;GO:0043229;GO:0043230;GO:0043231;GO:0044464	Glyoxalase_2					IPR029068	Glyas_Bleomycin-R_OHBP_Dase	+		353/11_2G12	10	10	44.1	75.954	85	3.07569	0.0192308	0.454781	0.257907	0.74833	*		-0.0472874	A0A8C2MFV6;G3HTG9;E9Q197;Q9CPV4;Q7TMP4;F6ZTG3;E9Q055;E9Q2R6;F7BB55	A0A8C2MFV6;G3HTG9
20.4045	20.3911	NaN	NaN	NaN	NaN	NaN	NaN	NaN	20.9767	21.0538	NaN	NaN	20.9699	21.0307	21.0205	21.8244	NaN														+		353/11_2G12	2	2	4.3	6.3567	6	2.3987	0.05	-0.617431	0.252698	0.757612	*		0.196184	A0A8C2LPU1	A0A8C2LPU1
26.2321	26.4849	25.9477	26.157	26.4011	25.9742	25.5448	25.9212	25.7461	25.6528	25.405	25.5017	25.6904	25.8483	25.5088	25.8835	25.581	25.6043	actin cytoskeleton;cell cortex part;cell part;cortical actin cytoskeleton;cortical cytoskeleton;cytoplasm;cytoplasmic part;cytoskeletal part;cytoskeleton;extracellular membrane-bounded organelle;extracellular organelle;extracellular region part;extracellular vesicular exosome;intracellular non-membrane-bounded organelle;intracellular organelle;intracellular organelle part;intracellular part;membr…	AAANWWTGC_UNKNOWN;ACTIN_CYTOSKELETON_ORGANIZATION_AND_BIOGENESIS;ACTIN_FILAMENT_BASED_PROCESS;ACTIN_POLYMERIZATION_AND_OR_DEPOLYMERIZATION;ARGGGTTAA_UNKNOWN;BAELDE_DIABETIC_NEPHROPATHY_DN;BAKKER_FOXO3_TARGETS_UP;BROWN_MYELOID_CELL_DEVELOPMENT_UP;BURTON_ADIPOGENESIS_8;CAGGTG_V$E12_Q6;CELLULAR_MACROMOLECULE_METABOLIC_PROCESS;chr20p12;CHYLA_CBFA2T3_TARGETS_UP;CTGCAGY_UNKNOWN;CYTOSKELETON_ORGANIZATIO…		Cricetulus griseus;Mus musculus		GO:0005737;GO:0005856;GO:0031982;GO:0043226;GO:0043229;GO:0043230;GO:0043232;GO:0044464	Cofilin_ADF			ADF	SM00102	IPR002108;IPR017904;IPR029006;IPR029924	ADF/Cofilin/Destrin;ADF-H;ADF-H/Gelsolin-like_dom;Dstn	+		353/11_2G12	8	8	51.5	68.064	82	3.18621	0.0116279	0.570918	0.243715	0.76831	*		0.0574303	G3GVX2;Q4FK36;Q9R0P5	G3GVX2;Q4FK36;Q9R0P5	Destrin
22.3932	22.3143	22.6016	NaN	NaN	NaN	23.0341	23.1425	23.2575	23.2943	23.4593	23.511	23.1978	23.0108	23.4483	23.4121	23.3847	23.6463	cell part;cytoplasmic part;integral to membrane;intracellular membrane-bounded organelle;intracellular non-membrane-bounded organelle;intracellular organelle;intracellular organelle part;intracellular part;intrinsic to membrane;membrane;membrane part;membrane-bounded organelle;mitochondrial inner membrane;mitochondrial membrane;mitochondrial nucleoid;mitochondrial part;mitochondrion;non-membrane-…	BYSTRYKH_HEMATOPOIESIS_STEM_CELL_QTL_TRANS;CACGTG_V$MYC_Q2;chr1p36;COLINA_TARGETS_OF_4EBP1_AND_4EBP2;CUI_TCF21_TARGETS_2_UP;GCNP_SHH_UP_LATE.V1_DN;GSE13493_DP_VS_CD4INTCD8POS_THYMOCYTE_DN;GSE15659_NAIVE_VS_PTPRC_NEG_CD4_TCELL_UP;GSE15659_RESTING_TREG_VS_NONSUPPRESSIVE_TCELL_UP;GSE17721_0.5H_VS_12H_CPG_BMDM_UP;GSE17721_LPS_VS_CPG_6H_BMDM_DN;GSE17721_PAM3CSK4_VS_GADIQUIMOD_12H_BMDM_UP;GSE17721_POLY…		Cricetulus griseus;Mus musculus		GO:0005739;GO:0016020;GO:0043226;GO:0043229;GO:0043231;GO:0043232;GO:0044464	AAA;DUF3523			AAA	SM00382	IPR003593;IPR003959;IPR021911;IPR027417	AAA+_ATPase;ATPase_AAA_core;DUF3523;P-loop_NTPase	+		353/11_2G12	4	4	7.6	4.6198	25	3.64389	0	-0.846784	0.237895	0.775093	*		0.0668675	A0A061IF61;G3I432;A0A061IE58;Q925I1;H3BK90	A0A061IF61;G3I432;A0A061IE58;Q925I1	ATPase family AAA domain-containing protein 3
25.1438	25.1925	25.1551	25.1564	25.0903	24.9372	25.4391	25.2133	25.3179	25.7062	25.6301	25.5124	25.4084	25.7063	25.4268	25.5855	25.5526	25.4327	anchored to membrane;cell part;cell surface;chylomicron;extracellular matrix;extracellular membrane-bounded organelle;extracellular organelle;extracellular region;extracellular region part;extracellular space;extracellular vesicular exosome;intrinsic to membrane;macromolecular complex;membrane;membrane part;membrane-bounded organelle;membrane-bounded vesicle;organelle;plasma lipoprotein particle;…	ACOSTA_PROLIFERATION_INDEPENDENT_MYC_TARGETS_UP;AKT_UP.V1_DN;AKT_UP_MTOR_DN.V1_DN;BAELDE_DIABETIC_NEPHROPATHY_DN;BENPORATH_EED_TARGETS;BENPORATH_ES_WITH_H3K27ME3;BENPORATH_PRC2_TARGETS;BENPORATH_SUZ12_TARGETS;BILBAN_B_CLL_LPL_UP;BIOCARTA_PPARA_PATHWAY;BLALOCK_ALZHEIMERS_DISEASE_UP;BOQUEST_STEM_CELL_CULTURED_VS_FRESH_UP;BORLAK_LIVER_CANCER_EGF_UP;BURTON_ADIPOGENESIS_10;BURTON_ADIPOGENESIS_6;BURTON…	Alzheimer's disease;Glycerolipid metabolism;PPAR signaling pathway	Cricetulus griseus;Mus musculus		GO:0005576;GO:0005615;GO:0005886;GO:0009986;GO:0016020;GO:0031012;GO:0031982;GO:0032991;GO:0043226;GO:0043230;GO:0044464	Lipase;PLAT	REACT_295031;REACT_314625	ko00561;ko03320;ko05010	LH2	SM00308	IPR000734;IPR001024;IPR002330;IPR008976;IPR013818;IPR016272;IPR029058	AB_hydrolase;Lipase_LIPH;Lipase_LipOase;Lipase_N;Lipo_Lipase;PLAT/LH2_dom;TAG_lipase	+		353/11_2G12	14	14	35.1	176.72	176	2.74801	0.0333333	-0.35727	0.223194	0.783152	*		0.0488917	A0A061IKA1;G3H6V7;A0A3L7IKX6;P11152;Q3UC81;Q8C562;Q4FJQ8;Q3UCZ2;Q3UCH4;Q3UC44;Q3UB54;Q3U841;Q3U784;Q3U5U0;Q3UB98;Q3UAX2;Q3UCD4;Q8R4V8;Q3U6S8;Q3U715;Q3UBE9;Q3U9P4;Q3U831	A0A061IKA1;G3H6V7;A0A3L7IKX6;P11152;Q3UC81;Q8C562;Q4FJQ8;Q3UCZ2;Q3UCH4;Q3UC44;Q3UB54;Q3U841;Q3U784;Q3U5U0;Q3UB98;Q3UAX2;Q3UCD4;Q8R4V8;Q3U6S8;Q3U715;Q3UBE9	Lipoprotein lipase
24.9351	25.1021	25.1792	24.8824	25.0297	24.7726	24.4865	24.8226	24.3242	24.6069	24.3927	24.1734	24.5287	24.7767	24.5793	24.3323	24.8467	24.1608	cell part;Cul2-RING ubiquitin ligase complex;Cul5-RING ubiquitin ligase complex;cullin-RING ubiquitin ligase complex;cytoplasmic part;cytoplasmic ubiquitin ligase complex;elongin complex;extracellular membrane-bounded organelle;extracellular organelle;extracellular region part;extracellular vesicular exosome;intracellular organelle part;intracellular part;macromolecular complex;membrane-bounded o…	AGUIRRE_PANCREATIC_CANCER_COPY_NUMBER_DN;BIOPOLYMER_METABOLIC_PROCESS;CELLULAR_COMPONENT_ASSEMBLY;CHICAS_RB1_TARGETS_LOW_SERUM;chr16p12;ENK_UV_RESPONSE_KERATINOCYTE_UP;GENTILE_UV_HIGH_DOSE_DN;GENTILE_UV_HIGH_DOSE_UP;GRADE_COLON_CANCER_UP;GRADE_METASTASIS_DN;GSE14000_TRANSLATED_RNA_VS_MRNA_4H_LPS_DC_DN;GSE36476_YOUNG_VS_OLD_DONOR_MEMORY_CD4_TCELL_16H_TSST_ACT_UP;GSE3982_BASOPHIL_VS_CENT_MEMORY_CD4…	Pathways in cancer;Renal cell carcinoma;Ubiquitin mediated proteolysis	Cricetulus griseus;Mus musculus	Ubiquitin E3 ligase (Neurl2, Tceb1, Tceb2, Cul5, Rbx1)	GO:0000151;GO:0008023;GO:0031982;GO:0032991;GO:0043226;GO:0043230;GO:0043234;GO:0044464	ubiquitin	REACT_276107;REACT_282911;REACT_315215;REACT_326102;REACT_343568	ko04120;ko05200;ko05211	UBQ	SM00213	IPR000626;IPR029071	Ubiquitin-like;Ubiquitin-rel_dom	+		353/11_2G12	6	6	68.9	78.966	39	3.03809	0.0175439	0.515777	0.199314	0.80299	*		0.0696996	A0A3B2WBM3;A0A8C2MCD5;G3IFA9;P62869;G3HNN6;A0A8C2MXM7;G3H2J4;G3GS83;Q9D7T5;G3IGW5;A0A061IDU7	A0A3B2WBM3;A0A8C2MCD5;G3IFA9;P62869	Transcription elongation factor B polypeptide 2
25.571	25.483	25.5309	25.5047	25.55	25.4579	25.23	25.1841	25.3821	25.3151	25.2588	25.2283	25.3075	25.4201	25.2285	25.2877	25.2513	25.2216	cell part;cytoplasm;cytoplasmic part;intracellular membrane-bounded organelle;intracellular organelle;intracellular organelle lumen;intracellular organelle part;intracellular part;membrane;membrane-bounded organelle;membrane-enclosed lumen;mitochondrial inner membrane;mitochondrial matrix;mitochondrial membrane;mitochondrial part;mitochondrion;organelle;organelle inner membrane;organelle lumen;or…	ACEVEDO_LIVER_CANCER_DN;ACEVEDO_LIVER_TUMOR_VS_NORMAL_ADJACENT_TISSUE_DN;ACEVEDO_NORMAL_TISSUE_ADJACENT_TO_LIVER_TUMOR_DN;AMINE_CATABOLIC_PROCESS;AMINE_METABOLIC_PROCESS;AMINO_ACID_AND_DERIVATIVE_METABOLIC_PROCESS;AMINO_ACID_CATABOLIC_PROCESS;AMINO_ACID_METABOLIC_PROCESS;ATGCTGC,MIR-103,MIR-107;BAE_BRCA1_TARGETS_DN;BENPORATH_NANOG_TARGETS;BLALOCK_ALZHEIMERS_DISEASE_DN;CARBOXYLIC_ACID_METABOLIC_PR…	Alanine, aspartate and glutamate metabolism;Arginine and proline metabolism;D-Glutamine and D-glutamate metabolism;Nitrogen metabolism;Proximal tubule bicarbonate reclamation	Mus musculus		GO:0005737;GO:0005739;GO:0016020;GO:0043226;GO:0043229;GO:0043231;GO:0044464	ELFV_dehydrog;ELFV_dehydrog_N	REACT_309077	ko00250;ko00330;ko00471;ko00910;ko04964	ELFV_dehydrog	SM00839			+		353/11_2G12	21	21	49.1	177.42	175	4.62657	0	0.249855	0.188912	0.811903	*		0.0197293	A0A8C2MML4;P26443;Q3TSQ7;F7CFA5	A0A8C2MML4;P26443;Q3TSQ7	Glutamate dehydrogenase 1, mitochondrial
22.861	22.8973	22.9847	22.8123	22.3731	23.0202	23.7143	23.685	24.3556	23.7122	23.9482	24.0919	23.9307	23.6184	23.8792	23.7962	23.9885	23.9529	cell part;cytoplasmic part;integral to membrane;intracellular membrane-bounded organelle;intracellular organelle;intracellular organelle part;intracellular part;intrinsic to membrane;membrane;membrane part;membrane-bounded organelle;mitochondrial inner membrane;mitochondrial membrane;mitochondrial part;mitochondrion;myelin sheath;organelle;organelle inner membrane;organelle membrane;organelle part	ACEVEDO_LIVER_CANCER_WITH_H3K9ME3_DN;ACTIVE_TRANSMEMBRANE_TRANSPORTER_ACTIVITY;AGTCAGC,MIR-345;AMINE_TRANSMEMBRANE_TRANSPORTER_ACTIVITY;AMINE_TRANSPORT;AMINO_ACID_TRANSMEMBRANE_TRANSPORTER_ACTIVITY;AMINO_ACID_TRANSPORT;AMUNDSON_POOR_SURVIVAL_AFTER_GAMMA_RADIATION_2G;BILD_E2F3_ONCOGENIC_SIGNATURE;BLALOCK_ALZHEIMERS_DISEASE_DN;BROWNE_HCMV_INFECTION_14HR_DN;BROWNE_HCMV_INFECTION_30MIN_DN;BROWNE_HCMV…		Cricetulus griseus;Mus musculus		GO:0005739;GO:0016020;GO:0043226;GO:0043229;GO:0043231;GO:0044464	EF-hand_6;Mito_carr	REACT_292308;REACT_308431		EFh	SM00054	IPR002048;IPR002067;IPR011992;IPR018108;IPR018247;IPR023395	EF_Hand_1_Ca_BS;EF_hand_dom;EF-hand-dom_pair;Mit_carrier;Mitochondrial_sb/sol_carrier;Mt_carrier_dom	+		353/11_2G12	9	7	24.9	47.216	82	4.69151	0	-1.0931	0.18469	0.816984	*		-0.0568819	G3GUB3;A0A8C2LM56;Q8BH59	G3GUB3;A0A8C2LM56;Q8BH59	Calcium-binding mitochondrial carrier protein Aralar1
26.0581	26.0624	26.0028	26.0667	26.0729	25.9896	25.8875	25.8509	25.9134	25.7781	25.8987	25.8443	25.8008	26.012	25.8492	25.8346	25.7479	25.8139	cell part;extracellular membrane-bounded organelle;extracellular organelle;extracellular region part;extracellular vesicular exosome;intracellular membrane-bounded organelle;intracellular organelle;intracellular part;membrane-bounded organelle;membrane-bounded vesicle;myelin sheath;nucleus;organelle;vesicle	ACEVEDO_LIVER_CANCER_DN;ACEVEDO_LIVER_CANCER_WITH_H3K27ME3_DN;ACEVEDO_LIVER_TUMOR_VS_NORMAL_ADJACENT_TISSUE_DN;ACEVEDO_NORMAL_TISSUE_ADJACENT_TO_LIVER_TUMOR_DN;ANATOMICAL_STRUCTURE_DEVELOPMENT;BENPORATH_NANOG_TARGETS;BENPORATH_OCT4_TARGETS;BLUM_RESPONSE_TO_SALIRASIB_UP;BRAIN_DEVELOPMENT;BRUINS_UVC_RESPONSE_VIA_TP53_GROUP_D;BYSTRYKH_HEMATOPOIESIS_STEM_CELL_QTL_TRANS;CENTRAL_NERVOUS_SYSTEM_DEVELOPM…	Glycine, serine and threonine metabolism;Methane metabolism	Cricetulus griseus;Mus musculus		GO:0005634;GO:0031982;GO:0043226;GO:0043229;GO:0043230;GO:0043231;GO:0044464	2-Hacid_dh;2-Hacid_dh_C;PAS_3	REACT_306239	ko00260;ko00680	PAS	SM00091	IPR000014;IPR006139;IPR006140;IPR006236;IPR011598;IPR013655;IPR016040;IPR029009;IPR029752;IPR029753	ASB_dom;bHLH_dom;D-isomer_2_OHA_DH_cat_dom;D-isomer_DH_CS;D-isomer_DH_CS1;D-isomer_DH_NAD-bd;NAD(P)-bd_dom;PAS;PAS_fold_3;PGDH	+		353/11_2G12	19	19	46.3	280.47	244	4.54468	0	0.179942	0.181816	0.820507	*		-0.0190789	G3HP75;Q61753;F6ZSB7;A0A8C2MQZ2;A0A061IAX2;Q8C5X4;G3I2H3;A0A061IE07	G3HP75;Q61753	D-3-phosphoglycerate dehydrogenase
24.7283	24.5802	24.661	24.1476	24.224	24.3731	NaN	23.6832	NaN	23.9191	23.8191	23.627	NaN	23.8529	23.8564	23.7018	NaN	NaN	cell junction;cell part;cell-cell junction;cytoplasm;gap junction;intracellular membrane-bounded organelle;intracellular organelle;intracellular part;membrane-bounded organelle;nucleus;organelle	AAAGACA,MIR-511;AACWWCAANK_UNKNOWN;ACCAAAG,MIR-9;ACTACCT,MIR-196A,MIR-196B;ACTTTAT,MIR-142-5P;ANATOMICAL_STRUCTURE_DEVELOPMENT;ANATOMICAL_STRUCTURE_MORPHOGENESIS;BENPORATH_ES_1;BENPORATH_NANOG_TARGETS;BENPORATH_SOX2_TARGETS;BIOPOLYMER_METABOLIC_PROCESS;BOYAULT_LIVER_CANCER_SUBCLASS_G23_UP;BREDEMEYER_RAG_SIGNALING_VIA_ATM_NOT_VIA_NFKB_UP;BROWNE_HCMV_INFECTION_10HR_DN;BROWNE_HCMV_INFECTION_20HR_DN;…	Tight junction	Cricetulus griseus;Mus musculus		GO:0005634;GO:0005737;GO:0043226;GO:0043229;GO:0043231;GO:0044464	CSD;Y_phosphatase		ko04530	CSP	SM00357	IPR000242;IPR000387;IPR002059;IPR011129;IPR012340;IPR019844;IPR029021	Cold_shock_prot;Cold-shock_CS;CSP_DNA-bd;NA-bd_OB-fold;Prot-tyrosine_phosphatase-like;Tyr/Dual-sp_Pase;Tyr_Pase_rcpt/non-rcpt	+		353/11_2G12	4	4	40.8	106.89	41	3.07907	0.0196078	0.690251	0.18044	0.822961	*		0.0415956	A0A8C2MGZ1;A0A8C2M9T2;Q68G78;A0A061HZE4;Q9JKB3;Q64369;Q61478;G3I5W9;Q8BPG0	A0A8C2MGZ1;A0A8C2M9T2;Q68G78;A0A061HZE4;Q9JKB3;Q64369;Q61478	Y-box-binding protein 3
26.5489	26.4832	26.4074	26.5117	26.5759	26.5997	26.336	26.2185	26.4445	26.1425	26.2076	26.3309	26.1464	26.3144	26.2745	26.2895	26.1998	26.3127	cell part;cytoplasmic part;fumarate reductase complex;intracellular membrane-bounded organelle;intracellular organelle;intracellular organelle part;intracellular part;macromolecular complex;membrane;membrane part;membrane-bounded organelle;mitochondrial inner membrane;mitochondrial membrane;mitochondrial membrane part;mitochondrial part;mitochondrial respiratory chain complex II;mitochondrion;mye…	AEROBIC_RESPIRATION;AGUIRRE_PANCREATIC_CANCER_COPY_NUMBER_UP;BIOCARTA_ETC_PATHWAY;BIOCARTA_KREB_PATHWAY;BLALOCK_ALZHEIMERS_DISEASE_DN;BLALOCK_ALZHEIMERS_DISEASE_INCIPIENT_DN;BRUECKNER_TARGETS_OF_MIRLET7A3_UP;BURTON_ADIPOGENESIS_6;CARBOHYDRATE_METABOLIC_PROCESS;CASORELLI_ACUTE_PROMYELOCYTIC_LEUKEMIA_DN;CATABOLIC_PROCESS;CELLULAR_CARBOHYDRATE_METABOLIC_PROCESS;CELLULAR_CATABOLIC_PROCESS;CELLULAR_RE…	Alzheimer's disease;Citrate cycle (TCA cycle);Huntington's disease;Oxidative phosphorylation;Parkinson's disease	Cricetulus griseus;Mus musculus	Succinate dehydrogenase complex II (EC 1.3.5.1), mitochondrial	GO:0005739;GO:0016020;GO:0032991;GO:0043226;GO:0043229;GO:0043231;GO:0043234;GO:0044464	FAD_binding_2;Succ_DH_flav_C	REACT_278797;REACT_333358	ko00020;ko00190;ko05010;ko05012;ko05016			IPR003952;IPR003953;IPR011281;IPR014006;IPR015939;IPR027477	FAD_bind_dom;FRD_SDH_FAD_BS;Fum_Rdtase/Succ_DH_flav-like_C;Succ_DH/fumarate_Rdtase_cat;Succ_DH_flav_su_fwd;Succ_Dhase_FrdA_Gneg	+		353/11_2G12	24	24	45.9	323.31	272	2.95911	0.016129	0.241097	0.178935	0.823567	*		-0.0238091	G3IFX1;A0A3L7I877;Q8K2B3;A0A1Y7VJ55;Q6IWE1	G3IFX1;A0A3L7I877;Q8K2B3	Succinate dehydrogenase [ubiquinone] flavoprotein subunit, mitochondrial
25.0131	24.9968	24.894	24.8659	24.9561	24.8099	24.439	24.5221	NaN	24.4666	24.2499	24.3983	24.413	24.608	24.343	24.3624	24.4495	24.0983	cell part;cytoplasm;cytoplasmic part;extracellular membrane-bounded organelle;extracellular organelle;extracellular region part;extracellular vesicular exosome;intracellular membrane-bounded organelle;intracellular organelle;intracellular organelle part;intracellular part;macromolecular complex;membrane;membrane-bounded organelle;membrane-bounded vesicle;mitochondrial inner membrane;mitochondrial…	BENPORATH_MYC_MAX_TARGETS;BURTON_ADIPOGENESIS_6;chr2p11;CTTTGA_V$LEF1_Q2;CYTOPLASM;CYTOPLASMIC_PART;DANG_BOUND_BY_MYC;DIAZ_CHRONIC_MEYLOGENOUS_LEUKEMIA_UP;DOUGLAS_BMI1_TARGETS_UP;GSE11924_TH2_VS_TH17_CD4_TCELL_UP;GSE14308_INDUCED_VS_NATURAL_TREG_UP;GSE14308_NAIVE_CD4_TCELL_VS_NATURAL_TREG_UP;GSE14350_TREG_VS_TEFF_DN;GSE1460_DP_THYMOCYTE_VS_THYMIC_STROMAL_CELL_UP;GSE17721_0.5H_VS_8H_CPG_BMDM_UP;GS…	Citrate cycle (TCA cycle);Propanoate metabolism	Cricetulus griseus;Mus musculus	Succinyl-CoA synthetase, ADP-forming;Succinyl-CoA synthetase, GDP-forming	GO:0005737;GO:0005739;GO:0005886;GO:0016020;GO:0031982;GO:0032991;GO:0043226;GO:0043229;GO:0043230;GO:0043231;GO:0043234;GO:0044464;GO:0045239	CoA_binding;Ligase_CoA	REACT_333358	ko00020;ko00640	CoA_binding	SM00881	IPR003781;IPR005810;IPR005811;IPR016040;IPR016102;IPR017440	Cit_synth/succinyl-CoA_lig_AS;CoA_lig_alpha;CoA_ligase;CoA-bd;NAD(P)-bd_dom;Succinyl-CoA_synth-like	+		353/11_2G12	9	9	33.9	78.098	53	5.16831	0	0.507461	0.165015	0.838433	*		-0.0361397	G3HQ05;A0A8C2LLF2;Q9WUM5;A0A0N4SVU4	G3HQ05;A0A8C2LLF2
25.034	24.738	25.3462	24.8481	24.9716	24.478	23.781	24.0705	NaN	24.2711	23.5878	NaN	23.8935	23.6222	NaN	23.9847	24.574	NaN	cell part;clathrin-coated vesicle;coated vesicle;cytoplasm;cytoplasmic membrane-bounded vesicle;cytoplasmic part;cytoplasmic vesicle;cytosol;early endosome;early endosome membrane;early phagosome;endocytic vesicle;endosomal part;endosome;endosome membrane;extracellular membrane-bounded organelle;extracellular organelle;extracellular region part;extracellular vesicular exosome;extrinsic to membran…	AGUIRRE_PANCREATIC_CANCER_COPY_NUMBER_DN;ATGTCAC,MIR-489;BENPORATH_MYC_MAX_TARGETS;BLALOCK_ALZHEIMERS_DISEASE_DN;BONOME_OVARIAN_CANCER_SURVIVAL_SUBOPTIMAL_DEBULKING;chr6q21;CYTOPLASM;DANG_BOUND_BY_MYC;DAZARD_RESPONSE_TO_UV_SCC_UP;DE_YY1_TARGETS_DN;DIAZ_CHRONIC_MEYLOGENOUS_LEUKEMIA_UP;ESTABLISHMENT_OF_LOCALIZATION;GOLDRATH_ANTIGEN_RESPONSE;GOLDRATH_EFF_VS_MEMORY_CD8_TCELL_UP;GSE10325_CD4_TCELL_VS_…		Cricetulus griseus;Mus musculus		GO:0005737;GO:0005768;GO:0005829;GO:0016020;GO:0016023;GO:0030904;GO:0031982;GO:0032991;GO:0043226;GO:0043229;GO:0043230;GO:0043231;GO:0043234;GO:0044464	PX	REACT_295052		PX	SM00312	IPR001683	Phox	+		353/11_2G12	4	3	33.1	23.81	10	3.02656	0.0172414	0.975075	0.136903	0.874898	*		0.0910168	A0A8C2QMR2;Q78ZM0;Q9CU14;Q9CSC2;D3Z6Z0;O70492;D3Z789;A0A8C2MTF8;A0A8C2M2F5;A0A061I2R7;A0A8C2M3H8	A0A8C2QMR2;Q78ZM0;Q9CU14;Q9CSC2;D3Z6Z0;O70492;D3Z789;A0A8C2MTF8	Sorting nexin-3
28.6397	28.6701	28.6063	28.6278	28.7873	28.5931	28.4893	28.5739	28.3223	28.4796	28.5111	28.3175	28.3814	28.4127	28.3943	28.4693	28.4957	28.4473	adherens junction;anchoring junction;blood microparticle;cell body;cell junction;cell part;cell-substrate adherens junction;cell-substrate junction;cytoplasm;cytoplasmic membrane-bounded vesicle;cytoplasmic part;cytoplasmic vesicle;cytosol;extracellular membrane-bounded organelle;extracellular organelle;extracellular region part;extracellular space;extracellular vesicular exosome;focal adhesion;i…	ACEVEDO_LIVER_CANCER_UP;ACEVEDO_LIVER_TUMOR_VS_NORMAL_ADJACENT_TISSUE_UP;ACTTTAT,MIR-142-5P;ADDYA_ERYTHROID_DIFFERENTIATION_BY_HEMIN;ALCALA_APOPTOSIS;ALFANO_MYC_TARGETS;ALK_DN.V1_DN;ALONSO_METASTASIS_UP;AMUNDSON_RESPONSE_TO_ARSENITE;ANTI_APOPTOSIS;APOPTOSIS_GO;APPIERTO_RESPONSE_TO_FENRETINIDE_UP;BARRIER_CANCER_RELAPSE_NORMAL_SAMPLE_DN;BENPORATH_CYCLING_GENES;BENPORATH_EED_TARGETS;BENPORATH_ES_1;B…	Antigen processing and presentation;Endocytosis;MAPK signaling pathway;Measles;Protein processing in endoplasmic reticulum;Spliceosome;Toxoplasmosis	Cricetulus griseus;Mus musculus	Cyclin D1-associated protein complex;Hsp110-Hsc70-Hsp25 complex;Metallothionein-3 complex;Profilin 1 complex;Profilin 2 complex	GO:0000151;GO:0005615;GO:0005622;GO:0005634;GO:0005681;GO:0005730;GO:0005737;GO:0005829;GO:0005886;GO:0016020;GO:0016023;GO:0030529;GO:0031982;GO:0032991;GO:0043226;GO:0043229;GO:0043230;GO:0043231;GO:0043232;GO:0043234;GO:0044297;GO:0044464	HSP70	REACT_272921;REACT_278474;REACT_278878;REACT_288168;REACT_303468;REACT_307866;REACT_319523;REACT_342454	ko03040;ko04010;ko04141;ko04144;ko04612;ko05145;ko05162			IPR013126;IPR018181;IPR029047;IPR029048	Heat_shock_70_CS;Hsp_70_fam;HSP70_C;HSP70_peptide-bd	+		353/11_2G12	38	27	68.7	323.31	603	2.57408	0.0452128	0.205107	0.126727	0.886035	*		-0.0154893	P19378;P63017;Q3UBA6;Q3TEK2;Q3TH56;A0A061I5D1;Q3U9L2;Q504P4;Q3TF16;Q3TQ13;Q3TZJ3;Q3ULM1;Q3TRH3;Q3UDS0;Q3KQJ4;Q3TB63;Q3TH04;A0A8C2LMU2;Q3UXU1;A0A8C2MMX8;G3IDL7;A0A8C2L7R0;G3IGQ3;Q3UBR0;G3IDL8;D3Z5E2;A0A061IJM5;G3IDC2;A0A8C2LYW5;A0A8C2L7P0;G3HZE5;A0A8C2LC82;B2CSK2;Q3TU85;A1L347;A0A3L7ILG0;Q61696;A1E2B8;G3HZE7;Q3TAI8;P16627;P17879;A0A8C2LAB1;G3HZE6;A0A8C2QDA5;G3IGQ2;Q61698;Q9QWU1;Q9QZ38;G3ILE5;A0A06…	P19378;P63017;Q3UBA6;Q3TEK2;Q3TH56;A0A061I5D1;Q3U9L2;Q504P4;Q3TF16;Q3TQ13;Q3TZJ3;Q3ULM1;Q3TRH3;Q3UDS0;Q3KQJ4;Q3TB63;Q3TH04;A0A8C2LMU2;Q3UXU1	Heat shock cognate 71 kDa protein
28.0088	27.9642	27.851	28.0989	28.0691	28.0494	27.3953	27.3073	27.5272	27.62	27.5556	27.6861	27.4867	27.572	27.6204	27.5712	27.4364	27.5277	cell part;cytoplasm;cytoplasmic part;eukaryotic translation elongation factor 1 complex;intracellular non-membrane-bounded organelle;intracellular organelle;intracellular organelle part;intracellular part;macromolecular complex;non-membrane-bounded organelle;nuclear part;nucleolus;organelle;organelle part;protein complex	AGUIRRE_PANCREATIC_CANCER_COPY_NUMBER_UP;BENPORATH_EED_TARGETS;BLALOCK_ALZHEIMERS_DISEASE_UP;CAIRO_HEPATOBLASTOMA_CLASSES_UP;CASORELLI_APL_SECONDARY_VS_DE_NOVO_DN;CHOW_RASSF1_TARGETS_DN;chr8q24;CYTOPLASM;CYTOPLASMIC_PART;DACOSTA_UV_RESPONSE_VIA_ERCC3_UP;DAIRKEE_CANCER_PRONE_RESPONSE_BPA_E2;DARWICHE_PAPILLOMA_RISK_HIGH_UP;DARWICHE_PAPILLOMA_RISK_LOW_UP;DARWICHE_SKIN_TUMOR_PROMOTER_DN;DARWICHE_SQUA…		Mus musculus		GO:0005730;GO:0005737;GO:0032991;GO:0043226;GO:0043229;GO:0043232;GO:0043234;GO:0044464	EF-1_beta_acid;EF1_GNE			EF1_GNE	SM00888			+		353/11_2G12	17	2	63	323.31	191	4.53382	0	0.491656	0.122364	0.888734	*		0.0204725	A0A8C2M7H7;A0A8C2M350;A0A8C2M5E8;A0A0R4J1L2;F6ZFU0;D3Z7N2	A0A8C2M7H7;A0A8C2M350;A0A8C2M5E8;A0A0R4J1L2;F6ZFU0
22.2255	21.9199	22.4699	22.7888	22.0051	NaN	NaN	NaN	23.1182	24.197	23.9412	23.9449	23.7961	24.0154	23.8391	24.3375	23.5341	23.683	cell part;cytoplasmic part;endoplasmic reticulum membrane;endoplasmic reticulum part;extracellular matrix;extracellular region part;integral to membrane;intracellular organelle part;intracellular part;intrinsic to membrane;membrane;membrane part;organelle membrane;organelle part;proteinaceous extracellular matrix	AACTTT_UNKNOWN;BENPORATH_NANOG_TARGETS;BENPORATH_SOX2_TARGETS;BLALOCK_ALZHEIMERS_DISEASE_DN;BURTON_ADIPOGENESIS_6;chr11q11;DIAZ_CHRONIC_MEYLOGENOUS_LEUKEMIA_UP;ELLWOOD_MYC_TARGETS_UP;GATTGGY_V$NFY_Q6_01;GCM_RAB10;GRADE_COLON_CANCER_UP;GSE10239_MEMORY_VS_DAY4.5_EFF_CD8_TCELL_DN;GSE11924_TH1_VS_TH2_CD4_TCELL_DN;GSE12845_NAIVE_VS_DARKZONE_GC_TONSIL_BCELL_DN;GSE14308_TH1_VS_NAIVE_CD4_TCELL_UP;GSE1430…	Biosynthesis of unsaturated fatty acids;Steroid hormone biosynthesis	Cricetulus griseus;Mus musculus		GO:0005578;GO:0016020;GO:0031012;GO:0044464	adh_short	REACT_292148	ko00140;ko01040			IPR002198;IPR002347;IPR016040;IPR020904	DH_sc/Rdtase_SDR;Glc/ribitol_DH;NAD(P)-bd_dom;Sc_DH/Rdtase_CS	+		353/11_2G12	4	4	21.2	16.373	26	3.06328	0.0181818	-1.51849	0.106888	0.900427	*		0.0672145	G3HWX8;Q9CSR6;Q0VGQ1;O70503	G3HWX8
24.4264	24.4496	24.5008	24.3999	24.4939	24.3461	24.7368	24.5648	24.5831	24.5557	24.5536	24.5538	24.7208	24.5854	24.5345	24.597	24.587	24.585	cell part;COPI vesicle coat;cytoplasmic part;cytoplasmic vesicle part;cytosol;Golgi apparatus;Golgi apparatus part;intracellular membrane-bounded organelle;intracellular organelle;intracellular organelle part;intracellular part;macromolecular complex;membrane coat;membrane part;membrane-bounded organelle;organelle;organelle part;protein complex;vesicle coat	ACEVEDO_LIVER_CANCER_UP;ACEVEDO_LIVER_TUMOR_VS_NORMAL_ADJACENT_TISSUE_UP;CAFFAREL_RESPONSE_TO_THC_24HR_5_DN;CELLULAR_LOCALIZATION;chr3q23;COATED_MEMBRANE;COATED_VESICLE;COATED_VESICLE_MEMBRANE;CREIGHTON_ENDOCRINE_THERAPY_RESISTANCE_5;CYTOPLASM;CYTOPLASMIC_MEMBRANE_BOUND_VESICLE;CYTOPLASMIC_PART;CYTOPLASMIC_VESICLE;CYTOPLASMIC_VESICLE_MEMBRANE;CYTOPLASMIC_VESICLE_PART;DIAZ_CHRONIC_MEYLOGENOUS_LEUK…		Cricetulus griseus;Mus musculus	Coatomer complex;Coatomer-Arf1 complex	GO:0005794;GO:0005829;GO:0032991;GO:0043226;GO:0043229;GO:0043231;GO:0043234;GO:0044464	Coatomer_WDAD;WD40	REACT_284363		WD40	SM00320	IPR001680;IPR006692;IPR011044;IPR015943;IPR017986;IPR020472	Coatomer_WD-assoc_reg;G-protein_beta_WD-40_rep;Quino_amine_DH_bsu;WD40/YVTN_repeat-like_dom;WD40_repeat;WD40_repeat_dom	+		353/11_2G12	24	24	36.4	175.6	155	2.65947	0.0391566	-0.15518	0.0986786	0.905867	*		0.0103038	A0A8C2L9G7;G3GSW3;O55029	A0A8C2L9G7;G3GSW3;O55029	Coatomer subunit beta
24.1611	24.3406	24.2905	24.4106	24.2751	24.268	24.1815	24.0592	24.0261	23.9759	24.0158	24.1614	24.3047	23.8457	23.9655	24.2347	24.0986	24.0869	cell part;cytoplasmic part;intracellular membrane-bounded organelle;intracellular organelle;intracellular part;membrane;membrane-bounded organelle;mitochondrion;organelle	ACEVEDO_LIVER_CANCER_WITH_H3K9ME3_DN;CGTSACG_V$PAX3_B;chr6q25;DODD_NASOPHARYNGEAL_CARCINOMA_DN;DODD_NASOPHARYNGEAL_CARCINOMA_UP;DUTERTRE_ESTRADIOL_RESPONSE_6HR_UP;GGGCGGR_V$SP1_Q6;GSE10239_MEMORY_VS_KLRG1HIGH_EFF_CD8_TCELL_DN;GSE10239_MEMORY_VS_KLRG1INT_EFF_CD8_TCELL_DN;GSE11057_CD4_EFF_MEM_VS_PBMC_UP;GSE11057_PBMC_VS_MEM_CD4_TCELL_DN;GSE11864_CSF1_PAM3CYS_VS_CSF1_IFNG_PAM3CYS_IN_MAC_UP;GSE11864_…	One carbon pool by folate	Cricetulus griseus;Mus musculus		GO:0005739;GO:0016020;GO:0043226;GO:0043229;GO:0043231;GO:0044464	FTHFS;THF_DHG_CYH;THF_DHG_CYH_C		ko00670			IPR000559;IPR000672;IPR016040;IPR020628;IPR020630;IPR020631;IPR027417	Formate_THF_ligase;Formate_THF_ligase_CS;NAD(P)-bd_dom;P-loop_NTPase;THF_DH/CycHdrlase;THF_DH/CycHdrlase_cat_dom;THF_DH/CycHdrlase_NAD-bd_dom	+		353/11_2G12	22	22	34.3	85.5	175	3.01284	0.0169492	0.221012	0.0936394	0.914122	*		0.0193628	G3GU10;Q3V3R1	G3GU10;Q3V3R1	Monofunctional C1-tetrahydrofolate synthase, mitochondrial
23.5388	23.487	23.7463	23.9697	23.9808	23.9315	24.2116	24.0612	24.3437	24.2593	24.3142	24.5093	24.3146	24.1531	24.2666	24.5914	24.1813	24.2789	cell part;intracellular non-membrane-bounded organelle;intracellular organelle;intracellular organelle part;intracellular part;membrane;non-membrane-bounded organelle;nuclear part;nucleolus;organelle;organelle part	ALFANO_MYC_TARGETS;BASAKI_YBX1_TARGETS_DN;BENPORATH_EED_TARGETS;BERENJENO_TRANSFORMED_BY_RHOA_UP;BROWNE_HCMV_INFECTION_8HR_UP;BUYTAERT_PHOTODYNAMIC_THERAPY_STRESS_UP;CAIRO_HEPATOBLASTOMA_CLASSES_UP;chr16p13;DACOSTA_UV_RESPONSE_VIA_ERCC3_COMMON_UP;DACOSTA_UV_RESPONSE_VIA_ERCC3_UP;DODD_NASOPHARYNGEAL_CARCINOMA_DN;GARCIA_TARGETS_OF_FLI1_AND_DAX1_DN;GARGALOVIC_RESPONSE_TO_OXIDIZED_PHOSPHOLIPIDS_BLUE_…		Cricetulus griseus;Mus musculus		GO:0005730;GO:0016020;GO:0043226;GO:0043229;GO:0043232;GO:0044464	Ribosomal_L1					IPR016094;IPR023674;IPR028364	Ribosomal_L1/biogenesis;Ribosomal_L1_2-a/b-sand;Ribosomal_L1-like	+		353/11_2G12	10	10	32.1	82.232	125	3.05244	0.0178571	-0.507545	0.058824	0.949196	*		0.014417	G3GWL7;Q9CSF9;Q3TN25;Q3TGI9;Q3TAJ5;Q3TS64;Q3TLJ3;Q3TH37;Q3UL54;Q1PG84;Q8BVY0	G3GWL7
26.5241	26.7877	26.743	26.5843	26.6655	26.5953	26.7902	26.8589	26.8165	26.9425	26.908	26.8392	26.828	26.8868	26.8834	26.7614	26.8994	26.8649	cell part;cytoplasm;cytoplasmic part;extracellular membrane-bounded organelle;extracellular organelle;extracellular region part;extracellular vesicular exosome;Golgi apparatus part;Golgi stack;intracellular organelle part;intracellular part;lysosomal membrane;membrane;membrane-bounded organelle;membrane-bounded vesicle;midbody;myelin sheath;organelle;organelle membrane;organelle part;plasma membr…	ACEVEDO_LIVER_CANCER_WITH_H3K9ME3_DN;AGUIRRE_PANCREATIC_CANCER_COPY_NUMBER_UP;BERNARD_PPAPDC1B_TARGETS_DN;BILBAN_B_CLL_LPL_UP;BMI1_DN_MEL18_DN.V1_DN;BOYAULT_LIVER_CANCER_SUBCLASS_G3_UP;CAHOY_NEURONAL;chr17q21;CREIGHTON_ENDOCRINE_THERAPY_RESISTANCE_3;CTCAAGA,MIR-526B;CUI_TCF21_TARGETS_2_DN;FORTSCHEGGER_PHF8_TARGETS_DN;GAZDA_DIAMOND_BLACKFAN_ANEMIA_ERYTHROID_UP;GCCATNTTG_V$YY1_Q6;GCM_MAPK10;GEORGES…	Vasopressin-regulated water reabsorption	Cricetulus griseus;Mus musculus		GO:0005737;GO:0005886;GO:0016020;GO:0030496;GO:0031982;GO:0043226;GO:0043230;GO:0044464	AAA;CDC48_2;CDC48_N	REACT_322343	ko04962	AAA;CDC48_2;CDC48_N	SM00382;SM01072;SM01073	IPR003338;IPR003593;IPR003959;IPR003960;IPR004201;IPR009010;IPR027417;IPR029067	AAA+_ATPase;Asp_de-COase-like_dom;ATPase_AAA_core;ATPase_AAA_CS;CDC4_N-term_subdom;Cdc48_dom2;CDC48_domain_2-like;P-loop_NTPase	+		353/11_2G12	46	46	65.9	323.31	507	2.88608	0.0223881	-0.209211	0.0597001	0.95088	*		-0.00521723	P18708;P46460;G3UX86;G3IPS2;G3IPX9;G3IQ91;G3IQ27	P18708;P46460	Vesicle-fusing ATPase
28.6091	28.6799	28.7231	28.4231	28.5289	28.5104	27.8701	27.8868	27.9202	27.6344	27.4269	27.342	27.6968	27.5183	27.8238	27.6621	27.6209	27.6614	cell part;cytoplasm;cytoplasmic part;extracellular membrane-bounded organelle;extracellular organelle;extracellular region part;extracellular vesicular exosome;intracellular membrane-bounded organelle;intracellular organelle;intracellular organelle lumen;intracellular organelle part;intracellular part;membrane;membrane-bounded organelle;membrane-bounded vesicle;membrane-enclosed lumen;mitochondri…	AMUNDSON_RESPONSE_TO_ARSENITE;BASSO_B_LYMPHOCYTE_NETWORK;BENPORATH_MYC_MAX_TARGETS;BLALOCK_ALZHEIMERS_DISEASE_DN;BUYTAERT_PHOTODYNAMIC_THERAPY_STRESS_UP;CACGTG_V$MYC_Q2;CATGTAA,MIR-496;CCGNMNNTNACG_UNKNOWN;CEBALLOS_TARGETS_OF_TP53_AND_MYC_UP;CELLULAR_MACROMOLECULE_METABOLIC_PROCESS;CELLULAR_PROTEIN_METABOLIC_PROCESS;CHANDRAN_METASTASIS_UP;CHAPERONE_BINDING;CHENG_RESPONSE_TO_NICKEL_ACETATE;chr2q33…		Cricetulus griseus;Mus musculus		GO:0005737;GO:0005739;GO:0016020;GO:0031982;GO:0043226;GO:0043229;GO:0043230;GO:0043231;GO:0044464	Cpn10			Cpn10	SM00883	IPR011032;IPR018369;IPR020818	Chaperonin_Cpn10;Chaprnonin_Cpn10_CS;GroES-like	+		353/11_2G12	8	7	65.7	43.614	67	4.92152	0	0.899008	0.0523144	0.955351	*		-0.0161861	A0A8C2MAZ3;A0A8C2M570;A0A061ID29;G3HYJ8;Q4KL76;Q64433;Q9JI95;A0A8C2LJH4;A0A061IBR4	A0A8C2MAZ3;A0A8C2M570;A0A061ID29;G3HYJ8;Q4KL76;Q64433	10 kDa heat shock protein, mitochondrial
24.3147	24.3897	24.5204	24.3807	24.4203	24.5267	24.8495	24.7875	24.9471	24.7178	24.8365	24.7916	24.8329	24.724	24.7799	24.8646	24.7722	25.0013	cell part;cytoplasm;intracellular membrane-bounded organelle;intracellular non-membrane-bounded organelle;intracellular organelle;intracellular organelle part;intracellular part;macromolecular complex;membrane;membrane-bounded organelle;NLS-dependent protein nuclear import complex;non-membrane-bounded organelle;nuclear part;nucleocytoplasmic shuttling complex;nucleolus;nucleus;organelle;organelle…	ABRAMSON_INTERACT_WITH_AIRE;BENPORATH_ES_CORE_NINE_CORRELATED;BENPORATH_MYC_MAX_TARGETS;BHAT_ESR1_TARGETS_NOT_VIA_AKT1_UP;BHAT_ESR1_TARGETS_VIA_AKT1_UP;BILD_MYC_ONCOGENIC_SIGNATURE;BIOPOLYMER_METABOLIC_PROCESS;CAIRO_HEPATOBLASTOMA_CLASSES_UP;CELLULAR_LOCALIZATION;chr17p13;CYTOPLASM;DOUGLAS_BMI1_TARGETS_UP;DUTERTRE_ESTRADIOL_RESPONSE_6HR_UP;ESTABLISHMENT_OF_CELLULAR_LOCALIZATION;ESTABLISHMENT_OF_L…		Cricetulus griseus;Mus musculus	Parvulin-associated pre-rRNP complex	GO:0005634;GO:0005730;GO:0005737;GO:0016020;GO:0031074;GO:0032991;GO:0043226;GO:0043229;GO:0043231;GO:0043232;GO:0043234;GO:0044464	DNA_pol_phi					IPR007015;IPR016024	ARM-type_fold;DNA_pol_V	+		353/11_2G12	46	46	46	323.31	460	5.18435	0	-0.396239	0.0528908	0.955978	*		0.00750446	A0A8C2N074;G3HSA2;A0JLT5;Q3U2W2;Q7TPV4;Q3TLF6	A0A8C2N074;G3HSA2
27.2971	27.037	27.1744	27.6945	27.4758	27.475	28.7202	28.6603	28.2551	28.3038	28.3064	28.0898	28.5558	28.3459	28.4558	28.3105	28.3899	28.3463	cell part;cytoplasm;extracellular membrane-bounded organelle;extracellular organelle;extracellular region part;extracellular vesicular exosome;intracellular organelle part;intracellular part;membrane-bounded organelle;membrane-bounded vesicle;nuclear part;nucleoplasm;organelle;organelle part;vesicle	AACTTT_UNKNOWN;ACEVEDO_LIVER_CANCER_UP;ACEVEDO_LIVER_TUMOR_VS_NORMAL_ADJACENT_TISSUE_UP;AFFAR_YY1_TARGETS_DN;ATF2_UP.V1_UP;BERTUCCI_INVASIVE_CARCINOMA_DUCTAL_VS_LOBULAR_DN;BOQUEST_STEM_CELL_CULTURED_VS_FRESH_DN;BROWNE_HCMV_INFECTION_1HR_UP;BROWNE_HCMV_INFECTION_4HR_UP;BURTON_ADIPOGENESIS_5;BUYTAERT_PHOTODYNAMIC_THERAPY_STRESS_DN;CADWELL_ATG16L1_TARGETS_UP;CELL_FRACTION;chr8q21;COLINA_TARGETS_OF_4…	PPAR signaling pathway	Cricetulus griseus;Mus musculus		GO:0005654;GO:0005737;GO:0031982;GO:0043226;GO:0043230;GO:0044464	Lipocalin	REACT_27166;REACT_309805;REACT_316390	ko03320			IPR000463;IPR000566;IPR011038;IPR012674	Calycin;Calycin-like;Fatty_acid-bd;Lipocln_cytosolic_FA-bd_dom	+		353/11_2G12	12	12	68.2	323.31	115	4.62087	0	-1.03031	0.0374621	0.971317	*		0.0114304	G3I4E8;Q542H7;P04117;A0A0A6YW05;A0A0A6YXB9;Q99M00;G3I4E9;A0A8C2QK14;A0A0A6YXI2;P24526;O08716	G3I4E8;Q542H7;P04117	Fatty acid-binding protein, adipocyte
22.6169	22.3584	22.5945	22.6077	22.3558	22.5488	22.8551	22.9505	NaN	22.6534	22.7438	22.9144	23.0569	22.3148	22.8622	23.0144	22.7584	23.0142	adherens junction;anchoring junction;cell junction;cell part;cell-substrate adherens junction;cell-substrate junction;centrosome;cytoplasm;cytoplasmic part;cytoskeletal part;cytosol;focal adhesion;Golgi apparatus;intracellular membrane-bounded organelle;intracellular non-membrane-bounded organelle;intracellular organelle;intracellular organelle part;intracellular part;membrane-bounded organelle;m…	ACOSTA_PROLIFERATION_INDEPENDENT_MYC_TARGETS_UP;ALFANO_MYC_TARGETS;ANTI_APOPTOSIS;APOPTOSIS_GO;BENPORATH_EED_TARGETS;BENPORATH_ES_WITH_H3K27ME3;BHAT_ESR1_TARGETS_VIA_AKT1_UP;BRUINS_UVC_RESPONSE_LATE;CACGTG_V$MYC_Q2;CAIRO_HEPATOBLASTOMA_CLASSES_UP;CAMP_UP.V1_UP;CASORELLI_ACUTE_PROMYELOCYTIC_LEUKEMIA_DN;CELL_DEVELOPMENT;CHEOK_RESPONSE_TO_MERCAPTOPURINE_AND_HD_MTX_DN;chr17q11;DNA_BINDING;DODD_NASOPH…		Mus musculus		GO:0005634;GO:0005730;GO:0005737;GO:0005794;GO:0005813;GO:0005815;GO:0005829;GO:0043226;GO:0043229;GO:0043231;GO:0043232;GO:0044464	AATF-Che1;TRAUB	REACT_289095						+		353/11_2G12	7	7	21.2	36.066	37	2.603	0.0426136	-0.309762	0.0345243	0.974771	*		0.0133779	A0A8C2LGP0;A0A8C2LHT3;Q9JKX4;Q3URN5	A0A8C2LGP0;A0A8C2LHT3
22.9288	22.9516	22.9933	22.7227	NaN	NaN	NaN	23.1816	23.2571	23.1919	23.2454	23.4706	23.0691	23.2015	23.2379	23.5788	23.1636	23.4092	cell part;cytoplasmic part;extracellular membrane-bounded organelle;extracellular organelle;extracellular region part;extracellular vesicular exosome;intracellular membrane-bounded organelle;intracellular organelle;intracellular organelle part;intracellular part;membrane-bounded organelle;membrane-bounded vesicle;mitochondrion;nuclear part;nucleoplasm;organelle;organelle part;vesicle	AACTTT_UNKNOWN;AMINE_METABOLIC_PROCESS;AMINO_ACID_AND_DERIVATIVE_METABOLIC_PROCESS;AMINO_ACID_METABOLIC_PROCESS;AROMATIC_COMPOUND_METABOLIC_PROCESS;BOCHKIS_FOXA2_TARGETS;BONOME_OVARIAN_CANCER_SURVIVAL_OPTIMAL_DEBULKING;BROWNE_HCMV_INFECTION_20HR_DN;BROWNE_HCMV_INFECTION_48HR_DN;CACGTG_V$MYC_Q2;CARBOXYLIC_ACID_METABOLIC_PROCESS;CCTGAGT,MIR-510;CHARAFE_BREAST_CANCER_LUMINAL_VS_MESENCHYMAL_UP;CHIANG…	Inositol phosphate metabolism;Propanoate metabolism;Valine, leucine and isoleucine degradation	Cricetulus griseus;Mus musculus		GO:0005654;GO:0005739;GO:0031982;GO:0043226;GO:0043229;GO:0043230;GO:0043231;GO:0044464	Aldedh	REACT_305961	ko00280;ko00562;ko00640			IPR010061;IPR015590;IPR016160;IPR016161;IPR016163	Ald_DH/histidinol_DH;Ald_DH_C;Ald_DH_CS_CYS;Aldehyde_DH_dom;MeMal-semiAld_DH	+		353/11_2G12	5	5	15.8	97.4	31	2.63084	0.0411765	-0.370219	0.0266699	0.980126	*		0.00738519	Q8K0L1;A0A8C2N1P2;Q9EQ20;G3HNI4;A0A1Y7VJ32;Q1LZK2	Q8K0L1;A0A8C2N1P2;Q9EQ20;G3HNI4	Methylmalonate-semialdehyde dehydrogenase [acylating], mitochondrial
28.1063	28.1482	28.2144	28.17	28.23	28.1786	27.9149	27.8577	28.0053	27.8466	27.8355	28.0173	27.8965	27.9166	28.0169	27.7887	27.9147	27.9604	cell part;extracellular membrane-bounded organelle;extracellular organelle;extracellular region part;extracellular vesicular exosome;intracellular membrane-bounded organelle;intracellular organelle;intracellular organelle part;intracellular part;membrane-bounded organelle;membrane-bounded vesicle;myelin sheath;nuclear part;nucleoplasm;nucleus;organelle;organelle part;vesicle	ACATTCC,MIR-1,MIR-206;BAE_BRCA1_TARGETS_DN;BROWNE_HCMV_INFECTION_18HR_DN;BROWNE_HCMV_INFECTION_24HR_DN;BURTON_ADIPOGENESIS_6;CHARAFE_BREAST_CANCER_LUMINAL_VS_BASAL_DN;chr3p14;DAIRKEE_CANCER_PRONE_RESPONSE_BPA_E2;DAIRKEE_TERT_TARGETS_UP;DEURIG_T_CELL_PROLYMPHOCYTIC_LEUKEMIA_UP;GARY_CD5_TARGETS_UP;GNF2_CASP1;GOLDRATH_NAIVE_VS_MEMORY_CD8_TCELL_UP;GOTZMANN_EPITHELIAL_TO_MESENCHYMAL_TRANSITION_DN;GRAD…	Biosynthesis of ansamycins;Carbon fixation in photosynthetic organisms;Pentose phosphate pathway	Cricetulus griseus;Mus musculus		GO:0005634;GO:0005654;GO:0031982;GO:0043226;GO:0043229;GO:0043230;GO:0043231;GO:0044464	Transket_pyr;Transketolase_C;Transketolase_N	REACT_272977;REACT_328939	ko00030;ko00710;ko01051	Transket_pyr	SM00861	IPR005474;IPR005475;IPR005476;IPR009014;IPR020826;IPR029061	THDP-binding;Transketo_C/Pyr-ferredox_oxred;Transketolase_BS;Transketolase_C;Transketolase_N;Transketolase-like_Pyr-bd	+		353/11_2G12	39	39	66.9	323.31	520	4.38696	0	0.26173	0.0208607	0.98567	*		0.00273323	G3GUU5;P40142;A0A286YE28;E0CY51	G3GUU5;P40142	Transketolase
24.5501	24.4369	24.538	23.8818	24.2858	24.3909	24.7228	24.7112	24.6836	24.836	24.7384	24.8972	24.8714	24.5967	24.8066	24.8584	24.7275	24.7099	cell part;cytoplasm;cytoplasmic part;eukaryotic 43S preinitiation complex;eukaryotic 48S preinitiation complex;eukaryotic translation initiation factor 3 complex;eukaryotic translation initiation factor 3 complex, eIF3m;extracellular membrane-bounded organelle;extracellular organelle;extracellular region part;extracellular vesicular exosome;intracellular organelle part;intracellular part;macromol…	BERENJENO_TRANSFORMED_BY_RHOA_UP;BHAT_ESR1_TARGETS_VIA_AKT1_UP;BIOSYNTHETIC_PROCESS;BLALOCK_ALZHEIMERS_DISEASE_UP;BOYAULT_LIVER_CANCER_SUBCLASS_G3_UP;BYSTRYKH_HEMATOPOIESIS_STEM_CELL_QTL_TRANS;CACGTG_V$MYC_Q2;CAFFAREL_RESPONSE_TO_THC_8HR_3_DN;CAIRO_HEPATOBLASTOMA_CLASSES_UP;CASORELLI_ACUTE_PROMYELOCYTIC_LEUKEMIA_DN;CELLULAR_BIOSYNTHETIC_PROCESS;CELLULAR_COMPONENT_ASSEMBLY;CELLULAR_MACROMOLECULE_M…	RNA transport	Mus musculus		GO:0005654;GO:0005737;GO:0030529;GO:0031982;GO:0032991;GO:0043226;GO:0043230;GO:0043234;GO:0044464	eIF2A;RRM_1	REACT_283953;REACT_292264;REACT_292503;REACT_305839;REACT_308559;REACT_340387	ko03013	RRM	SM00360			+		353/11_2G12	21	21	38	143.91	195	2.53489	0.05	-0.41763	0.0196781	0.985872	*		-0.00310167	A0A3L7HQ14;A0A8C2QL03;Q8CIJ3;Q8JZQ9;A0A0G2JG48	A0A3L7HQ14;A0A8C2QL03;Q8CIJ3;Q8JZQ9	Eukaryotic translation initiation factor 3 subunit B
22.9999	23.2413	23.0435	23.1026	23.0443	22.8386	23.384	23.4382	23.5321	24.0633	24.0044	24.2623	23.9944	23.6831	23.9768	23.5723	23.7917	23.7	cell part;cell surface;extracellular region;extracellular region part;extracellular space;integral to membrane;integral to plasma membrane;intrinsic to membrane;intrinsic to plasma membrane;membrane;membrane part;plasma membrane;plasma membrane part	ABE_VEGFA_TARGETS;BASAKI_YBX1_TARGETS_DN;BENPORATH_EED_TARGETS;BENPORATH_ES_WITH_H3K27ME3;BENPORATH_PRC2_TARGETS;BENPORATH_SUZ12_TARGETS;BERENJENO_TRANSFORMED_BY_RHOA_UP;BLOOD_COAGULATION;BOQUEST_STEM_CELL_DN;BREDEMEYER_RAG_SIGNALING_VIA_ATM_NOT_VIA_NFKB_UP;BROWNE_HCMV_INFECTION_6HR_DN;BRUINS_UVC_RESPONSE_VIA_TP53_GROUP_B;BURTON_ADIPOGENESIS_1;BUYTAERT_PHOTODYNAMIC_THERAPY_STRESS_UP;BYSTRYKH_HEMA…	Complement and coagulation cascades	Cricetulus griseus;Mus musculus		GO:0005576;GO:0005615;GO:0005886;GO:0009986;GO:0016020;GO:0044464	cEGF;EGF_CA;Lectin_C;Tme5_EGF_like	REACT_278886;REACT_286713	ko04610	CLECT;EGF;EGF_CA	SM00034;SM00179;SM00181	IPR000152;IPR000742;IPR001304;IPR001881;IPR009030;IPR013032;IPR015149;IPR016186;IPR016187;IPR018097;IPR026823	cEGF;C-type_lectin;C-type_lectin_fold;C-type_lectin-like;EGF_Ca-bd_CS;EGF-like_Ca-bd_dom;EGF-like_CS;EGF-type_Asp/Asn_hydroxyl_site;EG-like_dom;Growth_fac_rcpt_N_dom;Tme5_EGF-like	+		353/11_2G12	5	5	17.5	33.298	41	2.97441	0.0163934	-0.735657	0.0116132	0.992852	*		0.00568072	A0A8C2LUW1;Q543W3;G3I3T4;P15306	A0A8C2LUW1
27.1953	27.4154	27.5933	27.289	27.6066	27.6418	26.5636	26.6914	26.8223	26.9879	27.0032	27.0209	26.8775	27.0214	26.9778	26.7919	26.6891	26.7149				Cricetulus griseus			Gal-bind_lectin			Gal-bind_lectin;GLECT	SM00276;SM00908	IPR001079;IPR013320;IPR015534	ConA-like_dom;Galectin_3;Galectin_CRD	+		353/11_2G12	6	6	26.4	82.344	130	3.64829	0	0.608664	0.00998586	0.994742	*		-0.0027895	A0A8C2MX39;G3H7B3	A0A8C2MX39;G3H7B3
25.7068	25.8489	25.8584	25.7699	25.7851	25.8639	25.4722	25.5709	25.7133	25.7177	25.6091	25.5795	25.4933	25.6527	25.7411	25.5551	25.5712	25.6541	cell part;cytoplasm;extracellular membrane-bounded organelle;extracellular organelle;extracellular region part;extracellular vesicular exosome;intracellular part;membrane;membrane-bounded organelle;membrane-bounded vesicle;organelle;vesicle	AACTTT_UNKNOWN;AMINE_METABOLIC_PROCESS;AMINO_ACID_AND_DERIVATIVE_METABOLIC_PROCESS;AMINO_ACID_METABOLIC_PROCESS;BIOPOLYMER_METABOLIC_PROCESS;BIOSYNTHETIC_PROCESS;BLALOCK_ALZHEIMERS_DISEASE_DN;BLALOCK_ALZHEIMERS_DISEASE_INCIPIENT_UP;BLALOCK_ALZHEIMERS_DISEASE_UP;BOSCO_ALLERGEN_INDUCED_TH2_ASSOCIATED_MODULE;CAIRO_HEPATOBLASTOMA_CLASSES_UP;CARBOXYLIC_ACID_METABOLIC_PROCESS;CELL_FRACTION;CELLULAR_BIO…	Aminoacyl-tRNA biosynthesis	Cricetulus griseus;Mus musculus		GO:0005737;GO:0016020;GO:0031982;GO:0043226;GO:0043230;GO:0044464	tRNA_anti-codon;tRNA-synt_2		ko00970			IPR002312;IPR004364;IPR004365;IPR004523;IPR006195;IPR012340;IPR018150	aa-tRNA-synt_II;aa-tRNA-synt_II-like;aa-tRNA-synth_II;Asp/Asn-tRNA-synth_IIb;Asp-tRNA_synthase_arc;NA-bd_OB_tRNA;NA-bd_OB-fold	+		353/11_2G12	26	5	52.3	116.73	241	2.77079	0.0304054	0.195004	0.00504991	1	*		0.000780423	A0A8C2N5R4;G3GZR1;G3ILI0;A0A061HW34;A0A8C2N0J8;Q8BJY7	A0A8C2N5R4;G3GZR1
NaN	NaN	22.2143	NaN	NaN	22.1945	NaN	22.6984	22.6671	NaN	NaN	22.5782	NaN	NaN	22.7608	NaN	NaN	NaN	catalytic step 2 spliceosome;cell part;cytoplasm;cytoplasmic part;Golgi apparatus;intracellular membrane-bounded organelle;intracellular organelle;intracellular organelle part;intracellular part;macromolecular complex;membrane-bounded organelle;nuclear body;nuclear part;nuclear speck;nucleoplasm;nucleoplasm part;organelle;organelle part;ribonucleoprotein complex;spliceosomal complex	chr2q31;EIF4E_DN;FOSTER_KDM1A_TARGETS_DN;GSE11057_NAIVE_VS_CENT_MEMORY_CD4_TCELL_UP;GSE15930_NAIVE_VS_24H_IN_VITRO_STIM_IL12_CD8_TCELL_UP;GSE15930_NAIVE_VS_48H_IN_VITRO_STIM_CD8_TCELL_UP;GSE15930_NAIVE_VS_48H_IN_VITRO_STIM_IFNAB_CD8_TCELL_UP;GSE15930_NAIVE_VS_48H_IN_VITRO_STIM_IL12_CD8_TCELL_UP;GSE15930_NAIVE_VS_72H_IN_VITRO_STIM_IFNAB_CD8_TCELL_UP;GSE15930_NAIVE_VS_72H_IN_VITRO_STIM_IL12_CD8_TCE…		Cricetulus griseus;Mus musculus		GO:0005654;GO:0005681;GO:0005737;GO:0005794;GO:0030529;GO:0032991;GO:0043226;GO:0043229;GO:0043231;GO:0044464	MA3;MIF4G			MA3;MIF4G	SM00543;SM00544	IPR003890;IPR003891;IPR016021;IPR016024	ARM-type_fold;Initiation_fac_eIF4g_MI;MIF4G-like_typ-3;MIF4-like_typ_1/2/3	+		353/11_2G12	3	3	6.1	29.552	7	2.59645	0.0421348	-0.443492	0	1	*		0.112949	B1AYU4;A0A8C2MDK5;B1AYU7;A0A8C2MGD7;Q6ZPL7;Q8C5N3;A2AK44;A2AK42;G3HAC9;Q8BKP8;Q3TLI8;Q5FWA5;Q499E2	B1AYU4;A0A8C2MDK5;B1AYU7;A0A8C2MGD7;Q6ZPL7;Q8C5N3;A2AK44;A2AK42;G3HAC9	Pre-mRNA-splicing factor CWC22 homolog
29.7667	29.8988	29.9289	29.4296	29.3622	29.5783	30.1921	29.9114	30.068	30.8935	31.0402	30.938	30.5024	30.867	30.599	30.8557	31.011	30.9565	cell part;chromosomal part;chromosome;extracellular membrane-bounded organelle;extracellular organelle;extracellular region part;extracellular vesicular exosome;intracellular membrane-bounded organelle;intracellular non-membrane-bounded organelle;intracellular organelle;intracellular organelle part;intracellular part;macromolecular complex;membrane;membrane-bounded organelle;membrane-bounded vesi…	ACCAAAG,MIR-9;ACEVEDO_LIVER_CANCER_WITH_H3K27ME3_DN;ACEVEDO_LIVER_CANCER_WITH_H3K9ME3_DN;BENPORATH_EED_TARGETS;chr6p22;CTAWWWATA_V$RSRFC4_Q2;GATTGGY_V$NFY_Q6_01;GRADE_COLON_CANCER_UP;GSE13485_CTRL_VS_DAY21_YF17D_VACCINE_PBMC_DN;GSE13485_DAY3_VS_DAY21_YF17D_VACCINE_PBMC_DN;GSE13485_DAY7_VS_DAY21_YF17D_VACCINE_PBMC_DN;GSE17974_IL4_AND_ANTI_IL12_VS_UNTREATED_4H_ACT_CD4_TCELL_UP;GSE3982_CENT_MEMORY_C…	Systemic lupus erythematosus	Cricetulus griseus;Mus musculus	MutS-alpha-histone H4 complex	GO:0000228;GO:0000786;GO:0005634;GO:0005654;GO:0005694;GO:0016020;GO:0031982;GO:0032991;GO:0043226;GO:0043229;GO:0043230;GO:0043231;GO:0043232;GO:0044464	Histone	REACT_264471;REACT_27235;REACT_277935;REACT_278269;REACT_280637;REACT_286371;REACT_287050;REACT_291621;REACT_298576;REACT_300687;REACT_305463;REACT_309945;REACT_312383;REACT_316610;REACT_319868;REACT_325952;REACT_326896;REACT_330509;REACT_334621;REACT_341392;REACT_350665;REACT_351456;REACT_354877;REACT_358787;REACT_75800	ko05322	H2A;H4	SM00414;SM00417	IPR001951;IPR002119;IPR007125;IPR009072;IPR019809	Histone_core_D;Histone_H2A;Histone_H4;Histone_H4_CS;Histone-fold	+		PP_353_PP_2G12	22	0	54.6	287.16	398	2.39914	0.0504386	-0.846447	0.662337	0.4156			0.291409	G3HPV6;G3H2T6;B2RTM0;P62806;G3HDU7;G3HDS1;G3HDT9;A0A8C2LHF7;A0A061IAH1;Q61667;Q6B822;G3HPV2;Q61668;A0A061I7V8;A0A8C2MMC0;G3HPV8	G3HPV6;G3H2T6;B2RTM0;P62806;G3HDU7;G3HDS1;G3HDT9;A0A8C2LHF7	Histone H4
24.3331	24.2914	24.3596	24.4749	24.3095	24.3686	24.6201	24.7376	24.64	24.4136	24.4677	24.5581	24.5192	24.5289	24.6607	24.7243	24.4358	24.6757	cell part;cytoplasm;cytoplasmic part;cytoskeletal part;eukaryotic 43S preinitiation complex;eukaryotic 48S preinitiation complex;eukaryotic translation initiation factor 3 complex;eukaryotic translation initiation factor 3 complex, eIF3m;intracellular membrane-bounded organelle;intracellular non-membrane-bounded organelle;intracellular organelle;intracellular organelle part;intracellular part;mac…	AATGTGA,MIR-23A,MIR-23B;ACEVEDO_NORMAL_TISSUE_ADJACENT_TO_LIVER_TUMOR_UP;ATTCTTT,MIR-186;BILANGES_SERUM_SENSITIVE_VIA_TSC2;BIOCARTA_EIF_PATHWAY;BIOCARTA_MTOR_PATHWAY;BIOSYNTHETIC_PROCESS;BROWNE_HCMV_INFECTION_14HR_DN;BRUINS_UVC_RESPONSE_EARLY_LATE;BUYTAERT_PHOTODYNAMIC_THERAPY_STRESS_UP;CAAGGAT,MIR-362;CACGTG_V$MYC_Q2;CATTGTYY_V$SOX9_B1;CELLULAR_BIOSYNTHETIC_PROCESS;CELLULAR_COMPONENT_ASSEMBLY;CE…	RNA transport	Cricetulus griseus;Mus musculus		GO:0005634;GO:0005730;GO:0005737;GO:0005815;GO:0016020;GO:0030529;GO:0032991;GO:0043226;GO:0043229;GO:0043231;GO:0043232;GO:0043234;GO:0044464	PCI	REACT_283953;REACT_292264;REACT_292503;REACT_305839;REACT_308559;REACT_340387	ko03013	PINT	SM00088	IPR000717;IPR027512	EIF3A;PCI_dom	+		PP_353_PP_2G12	23	23	20.7	87.547	203	2.54198	0.0505051	-0.216668	0.100329	0.905962			0.0179078	A0A8C2LEX6;A0A061IH24;A0A061IEX0;P23116;Q3UEK3;Q3TKF9;Q3UM46;Q3UL99;Q6A0B9;Q3TRH1;A0A494B9I0;G3H7R2	A0A8C2LEX6;A0A061IH24;A0A061IEX0;P23116;Q3UEK3;Q3TKF9;Q3UM46;Q3UL99;Q6A0B9	Eukaryotic translation initiation factor 3 subunit A
22.1841	22.0771	22.256	NaN	NaN	22.5701	22.7295	22.7376	22.8723	23.1205	23.366	23.5873	23.3067	23.1242	23.3485	23.5578	23.4842	23.7763	cell part;cytoplasmic part;integral to membrane;intracellular membrane-bounded organelle;intracellular organelle;intracellular organelle part;intracellular part;intrinsic to membrane;membrane;membrane part;membrane-bounded organelle;mitochondrial inner membrane;mitochondrial membrane;mitochondrial part;mitochondrion;organelle;organelle inner membrane;organelle membrane;organelle part	AAACCAC,MIR-140;ACTIVE_TRANSMEMBRANE_TRANSPORTER_ACTIVITY;AGUIRRE_PANCREATIC_CANCER_COPY_NUMBER_UP;AMINE_TRANSMEMBRANE_TRANSPORTER_ACTIVITY;AMINE_TRANSPORT;AMINO_ACID_TRANSMEMBRANE_TRANSPORTER_ACTIVITY;AMINO_ACID_TRANSPORT;BROWNE_HCMV_INFECTION_16HR_UP;BROWNE_HCMV_INFECTION_18HR_UP;CALCIUM_ION_BINDING;CARBOXYLIC_ACID_TRANSMEMBRANE_TRANSPORTER_ACTIVITY;CARBOXYLIC_ACID_TRANSPORT;CATION_BINDING;chr7…		Cricetulus griseus;Mus musculus		GO:0005739;GO:0016020;GO:0043226;GO:0043229;GO:0043231;GO:0044464	EF-hand_6;Mito_carr	REACT_292308;REACT_308431		EFh	SM00054	IPR002048;IPR002067;IPR011992;IPR018108;IPR023395;IPR029658	Aralar2;EF_hand_dom;EF-hand-dom_pair;Mit_carrier;Mitochondrial_sb/sol_carrier;Mt_carrier_dom	+		PP_353_PP_2G12	6	6	19	16.993	51	2.4103	0.050885	-0.79703	1.22804	0.227437			0.364089	A0A8C2N3Q4;A0A8C2N309;G3HBM4;Q91YK1;Q8C140;Q9QXX4	A0A8C2N3Q4;A0A8C2N309;G3HBM4;Q91YK1;Q8C140;Q9QXX4	Calcium-binding mitochondrial carrier protein Aralar2
26.3124	26.1742	25.8954	26.2311	26.2782	26.1056	26.0981	25.8886	25.7704	25.781	25.8609	25.6441	25.567	25.8971	25.7744	25.4426	25.6211	25.4335	cell part;cytoplasmic part;endoplasmic reticulum;intracellular membrane-bounded organelle;intracellular organelle;intracellular part;membrane-bounded organelle;organelle	BENPORATH_MYC_MAX_TARGETS;CAGGTG_V$E12_Q6;CHOW_RASSF1_TARGETS_DN;chr19p13;DANG_BOUND_BY_MYC;FAELT_B_CLL_WITH_VH3_21_UP;GARY_CD5_TARGETS_UP;GCCATNTTG_V$YY1_Q6;GRADE_COLON_CANCER_UP;GSE13485_DAY1_VS_DAY3_YF17D_VACCINE_PBMC_UP;GSE14308_NAIVE_CD4_TCELL_VS_INDUCED_TREG_DN;GSE14308_TH1_VS_NAIVE_CD4_TCELL_UP;GSE14308_TH1_VS_NATURAL_TREG_UP;GSE14308_TH17_VS_NATURAL_TREG_UP;GSE14308_TH2_VS_NATURAL_TREG_UP…	Protein processing in endoplasmic reticulum	Cricetulus griseus;Mus musculus		GO:0005783;GO:0043226;GO:0043229;GO:0043231;GO:0044464	EF-hand_5;PRKCSH;PRKCSH-like	REACT_285184;REACT_303840;REACT_342554	ko04141	LDLa	SM00192	IPR002048;IPR002172;IPR009011;IPR018247;IPR026874;IPR028146	EF_Hand_1_Ca_BS;EF_hand_dom;Glucosidase_2_bsu;LDrepeatLR_classA_rpt;Man6P_isomerase_rcpt-bd_dom;PRKCSH_N				17	17	51.4	256.81	129	2.39239	0.0512821	0.325616	1.30437	0.203252			-0.217926	A0A8C2MW75;G3H697;A0A061I785;A0A061I824;A0A061IAA1;A0A061I4U2;Q3U518;O08795;Q3TWG2;A0A1L1ST83	A0A8C2MW75;G3H697;A0A061I785;A0A061I824;A0A061IAA1;A0A061I4U2
24.0561	24.0941	24.1516	24.2898	24.1952	24.2702	24.5364	NaN	NaN	24.5651	24.7111	24.2763	24.1598	24.4092	24.2733	24.5921	24.786	24.7152	cell part;cell surface;extracellular membrane-bounded organelle;extracellular organelle;extracellular region part;extracellular vesicular exosome;integral to membrane;intrinsic to membrane;membrane;membrane part;membrane-bounded organelle;membrane-bounded vesicle;organelle;vesicle			Cricetulus griseus;Mus musculus		GO:0009986;GO:0016020;GO:0031982;GO:0043226;GO:0043230;GO:0044464	Str_synth					IPR011042;IPR018119	6-blade_b-propeller_TolB-like;Strictosidine_synth_cons-reg	+		PP_353_PP_2G12	9	9	29.6	15.735	37	2.41761	0.0513393	-0.346069	0.0823967	0.923742			-0.0329404	G3H6Z8;Q9D7N9	G3H6Z8
24.3348	24.4999	24.4886	24.1283	23.6612	24.2653	24.634	24.728	24.6726	24.6143	24.9294	25.0141	24.6068	24.6066	24.5992	24.5047	24.5934	24.7839	axon;cell body;cell part;cell projection;cell projection part;contractile fiber part;costamere;cytoplasm;cytoplasmic part;cytoskeletal part;dendrite;dendritic shaft;dendritic spine;extracellular membrane-bounded organelle;extracellular organelle;extracellular region part;extracellular vesicular exosome;intracellular membrane-bounded organelle;intracellular non-membrane-bounded organelle;intracell…	AAAGACA,MIR-511;AACTTT_UNKNOWN;AATGGAG,MIR-136;AATGTGA,MIR-23A,MIR-23B;ACAGGGT,MIR-10A,MIR-10B;ACCATTT,MIR-522;ACTGAAA,MIR-30A-3P,MIR-30E-3P;ACTGTAG,MIR-139;AGGGCAG,MIR-18A;AKT_UP.V1_UP;AKT_UP_MTOR_DN.V1_UP;AMIT_EGF_RESPONSE_480_HELA;AMIT_EGF_RESPONSE_60_HELA;AMUNDSON_POOR_SURVIVAL_AFTER_GAMMA_RADIATION_8G;AMUNDSON_RESPONSE_TO_ARSENITE;APOPTOSIS_GO;ATACTGT,MIR-144;ATATGCA,MIR-448;ATGTAGC,MIR-221,…		Cricetulus griseus;Mus musculus	Fmrp-Lgl complex	GO:0005634;GO:0005730;GO:0005737;GO:0005844;GO:0016020;GO:0030529;GO:0031982;GO:0032991;GO:0042995;GO:0043005;GO:0043226;GO:0043229;GO:0043230;GO:0043231;GO:0043232;GO:0043234;GO:0044297;GO:0044464;GO:0045202	Acetyltransf_1;Agenet;FXR1P_C;KH_1			KH	SM00322	IPR000182;IPR004087;IPR004088;IPR008395;IPR016181;IPR022034	Acyl_CoA_acyltransferase;Agenet-like_dom;Frag_X_MRP_fam;GNAT_dom;KH_dom;KH_dom_type_1				13	13	19.8	61.48	89	2.39517	0.0517241	-0.535701	1.08333	0.275758			-0.149614	Q61584;A0A8C2NBZ1;A0A8C2N5E0;A0A8C2N4L4;A0A0G2JEP0;A0A8C2N417;O70523;A0A0H2UH27;Q8C7U4;G3GY70;Q3TA75;A0A0G2JGL6;Q6P5B5;A0A8C2LA09;A0A8C2M1X4;E9QAS8;Q6AXB7;A0A0G2JGH0;A0A8C2M0H7;E9QNF5;E9QAT0;Q547R0;E9QAS9;A0A916LLI5;G3HN37;A0A916LLI9;P35922;Q9WVR4;D3Z6U8	Q61584;A0A8C2NBZ1;A0A8C2N5E0;A0A8C2N4L4;A0A0G2JEP0;A0A8C2N417;O70523;A0A0H2UH27	Fragile X mental retardation syndrome-related protein 1
26.3599	26.3298	26.1955	26.4142	26.3015	26.4949	26.0898	26.1856	25.8099	26.2537	25.8023	25.7849	25.8504	25.9718	25.8555	25.8712	25.9135	25.7514	actin cytoskeleton;actin filament;cell junction;cell part;cell projection;cytoplasm;cytoskeletal part;cytoskeleton;extracellular membrane-bounded organelle;extracellular organelle;extracellular region part;extracellular vesicular exosome;integral to membrane;intracellular non-membrane-bounded organelle;intracellular organelle;intracellular organelle part;intracellular part;intrinsic to membrane;m…	AAGCACA,MIR-218;ACCTGTTG_UNKNOWN;AZARE_NEOPLASTIC_TRANSFORMATION_BY_STAT3_DN;BASAKI_YBX1_TARGETS_DN;BASAKI_YBX1_TARGETS_UP;BRUINS_UVC_RESPONSE_VIA_TP53_GROUP_A;CACTTTG,MIR-520G,MIR-520H;CAGGTG_V$E12_Q6;CCGNMNNTNACG_UNKNOWN;CHARAFE_BREAST_CANCER_LUMINAL_VS_BASAL_DN;CHEN_METABOLIC_SYNDROM_NETWORK;CHENG_IMPRINTED_BY_ESTRADIOL;CHICAS_RB1_TARGETS_CONFLUENT;chr4p16;CTTTGA_V$LEF1_Q2;DE_YY1_TARGETS_DN;DI…		Cricetulus griseus;Mus musculus		GO:0005737;GO:0005856;GO:0031982;GO:0032991;GO:0042995;GO:0043226;GO:0043229;GO:0043230;GO:0043232;GO:0043234;GO:0044464	Sugar_tr;WD40	REACT_307071		WD40	SM00320	IPR001680;IPR003663;IPR005828;IPR005829;IPR011045;IPR011047;IPR015943;IPR017986;IPR019775;IPR020846	MFS_dom;N2O_reductase_N;Quinonprotein_ADH-like_supfam;Sub_transporter;Sugar/inositol_transpt;Sugar_transporter_CS;WD40/YVTN_repeat-like_dom;WD40_repeat;WD40_repeat_CS;WD40_repeat_dom	+		PP_353_PP_2G12	18	18	56.7	128.02	133	2.42002	0.0518018	0.36157	0.645286	0.422656			-0.118728	A0A8C2M370;G3GWE9;A0A061IHI2;Q3TE06;Q3TJY2;Q80ZI9;O88342;Q9DC08;Q9DBM8;Q3U136;Q3TNK2;A0A0J9YU05	A0A8C2M370;G3GWE9;A0A061IHI2;Q3TE06;Q3TJY2;Q80ZI9;O88342;Q9DC08;Q9DBM8;Q3U136;Q3TNK2	WD repeat-containing protein 1
25.0607	24.9297	24.923	24.869	24.7311	24.9604	24.645	24.3809	24.9309	24.3417	24.3813	24.3942	24.5157	24.5381	24.5792	24.3376	24.4732	24.4795	axon part;axon terminus;cell part;cell projection part;chromaffin granule membrane;contractile fiber part;cytoplasm;cytoplasmic part;cytoplasmic vesicle membrane;cytoplasmic vesicle part;cytosol;dendritic spine neck;endoplasmic reticulum;endoplasmic reticulum membrane;endoplasmic reticulum part;extracellular membrane-bounded organelle;extracellular organelle;extracellular region part;extracellula…	ACEVEDO_LIVER_CANCER_WITH_H3K27ME3_UP;ACEVEDO_METHYLATED_IN_LIVER_CANCER_DN;ACTTTAT,MIR-142-5P;ALONSO_METASTASIS_UP;ANATOMICAL_STRUCTURE_DEVELOPMENT;AUXILIARY_TRANSPORT_PROTEIN_ACTIVITY;BENPORATH_MYC_MAX_TARGETS;BOYAULT_LIVER_CANCER_SUBCLASS_G3_UP;BROWNE_HCMV_INFECTION_18HR_DN;BROWNE_HCMV_INFECTION_48HR_DN;BYSTRYKH_HEMATOPOIESIS_STEM_CELL_QTL_TRANS;CASORELLI_ACUTE_PROMYELOCYTIC_LEUKEMIA_DN;CATION…		Cricetulus griseus;Mus musculus		GO:0005622;GO:0005654;GO:0005737;GO:0005739;GO:0005783;GO:0005829;GO:0005886;GO:0016020;GO:0031982;GO:0043226;GO:0043229;GO:0043230;GO:0043231;GO:0044464	EF-hand_6;EF-hand_7	REACT_346473		EFh	SM00054	IPR002048;IPR011992;IPR018247	EF_Hand_1_Ca_BS;EF_hand_dom;EF-hand-dom_pair	+		PP_353_PP_2G12	7	7	38.8	31.552	64	2.46814	0.0518868	0.399954	0.0924508	0.915461			-0.0251182	A0A8C2QFI0;A0A061IQ19;P05044;A0A061IJ77;Q6P069;G3HRX0	A0A8C2QFI0;A0A061IQ19;P05044;A0A061IJ77;Q6P069;G3HRX0	Sorcin
21.7761	21.6911	22.0536	21.8203	NaN	22.0975	22.534	22.5978	23.2536	NaN	22.41	NaN	22.4346	21.9143	22.3063	22.3052	22.5866	23.3876														+		PP_353_PP_2G12	3	2	20.2	25.891	35	2.44311	0.0522727	-0.81115	0.306237	0.70051			-0.2098	A0A8C2MJV5	A0A8C2MJV5
24.7399	24.6562	24.7243	24.7385	24.6775	24.8929	24.6012	24.6905	24.471	24.5289	24.4679	24.3875	24.8092	24.7363	24.7953	24.618	24.5335	24.6624	cell part;cytoplasmic part;endoplasmic reticulum;endoplasmic reticulum membrane;endoplasmic reticulum part;extracellular membrane-bounded organelle;extracellular organelle;extracellular region part;extracellular vesicular exosome;intracellular membrane-bounded organelle;intracellular organelle;intracellular organelle part;intracellular part;membrane;membrane part;membrane-bounded organelle;membra…	ACEVEDO_LIVER_CANCER_DN;AMINE_BIOSYNTHETIC_PROCESS;AMINE_METABOLIC_PROCESS;AMINO_ACID_AND_DERIVATIVE_METABOLIC_PROCESS;AMINO_ACID_METABOLIC_PROCESS;AMUNDSON_RESPONSE_TO_ARSENITE;ANATOMICAL_STRUCTURE_DEVELOPMENT;BILANGES_SERUM_SENSITIVE_GENES;BIOSYNTHETIC_PROCESS;BLALOCK_ALZHEIMERS_DISEASE_UP;CACTGCC,MIR-34A,MIR-34C,MIR-449;CARBOXYLIC_ACID_METABOLIC_PROCESS;CCCNNNNNNAAGWT_UNKNOWN;CELLULAR_BIOSYNTH…	Lysine degradation	Cricetulus griseus;Mus musculus		GO:0005783;GO:0016020;GO:0031982;GO:0043226;GO:0043229;GO:0043230;GO:0043231;GO:0044464	2OG-FeII_Oxy	REACT_285754	ko00310	P4Hc	SM00702	IPR001006;IPR005123;IPR006620;IPR027417;IPR029044;IPR030381	G_DYNAMIN_dom;Nucleotide-diphossugar_trans;Oxoglu/Fe-dep_dioxygenase;P-loop_NTPase;Pro_4_hyd_alph;Procol_lys_dOase	+		PP_353_PP_2G12	23	23	40.2	196.8	206	2.48726	0.052381	0.213689	1.65108	0.151724			0.167938	A0A8C2QN41;G3IIE7;A0A061IJ76;A0A061II70;Q3UE11;Q9R0E2;A0A8C2MTV2;Q91Z26;Q3TZN4;A8Y5E6;F6WNR1;A0A061IE62;Q3V2R7	A0A8C2QN41;G3IIE7;A0A061IJ76;A0A061II70;Q3UE11;Q9R0E2	Procollagen-lysine,2-oxoglutarate 5-dioxygenase 1
24.1117	24.0709	24.1607	24.0548	23.906	24.0415	23.8162	24.087	23.5721	23.5201	23.5556	23.5049	23.7255	23.5744	23.9361	24.1316	23.6393	23.5145	cell part;cytoplasm;cytoplasmic part;cytosol;endoplasmic reticulum;extracellular membrane-bounded organelle;extracellular organelle;extracellular region part;extracellular vesicular exosome;Golgi apparatus;intracellular membrane-bounded organelle;intracellular organelle;intracellular part;membrane-bounded organelle;membrane-bounded vesicle;mitochondrion;organelle;vesicle	BONOME_OVARIAN_CANCER_SURVIVAL_SUBOPTIMAL_DEBULKING;BOYAULT_LIVER_CANCER_SUBCLASS_G23_DN;BROWNE_HCMV_INFECTION_20HR_DN;CARBOHYDRATE_METABOLIC_PROCESS;CARBON_OXYGEN_LYASE_ACTIVITY;CARBOXYLIC_ACID_METABOLIC_PROCESS;CELLULAR_CARBOHYDRATE_METABOLIC_PROCESS;CHENG_RESPONSE_TO_NICKEL_ACETATE;chr9p21;CYTOPLASM;CYTOPLASMIC_PART;CYTOSOL;DAVICIONI_MOLECULAR_ARMS_VS_ERMS_UP;DIAZ_CHRONIC_MEYLOGENOUS_LEUKEMIA_…	Carbon fixation pathways in prokaryotes;Citrate cycle (TCA cycle);Glyoxylate and dicarboxylate metabolism	Cricetulus griseus;Mus musculus		GO:0005737;GO:0005739;GO:0005783;GO:0005794;GO:0005829;GO:0031982;GO:0043226;GO:0043229;GO:0043230;GO:0043231;GO:0044464	Aconitase;Aconitase_C		ko00020;ko00630;ko00720			IPR000573;IPR001030;IPR006249;IPR015928;IPR015931;IPR015932;IPR015937;IPR018136;IPR029784	Acnase/IPM_dHydase_lsu_aba_1/3;Acoase/IPM_deHydtase;Acoase/IPM_deHydtase_lsu_aba;Aconitase/3IPM_dehydase_swvl;Aconitase/Fe_reg_2;Aconitase/IPMdHydase_lsu_aba_2;Aconitase_4Fe-4S_BS;AconitaseA/IPMdHydase_ssu_swvl;IRE-BP1	+		PP_353_PP_2G12	15	15	26.9	74.511	70	2.44955	0.0527523	0.381627	0.237879	0.774373			0.077569	A0A3L7I3N2;A0A061IHU7;G3HQZ8;Q8VDC3;P28271	A0A3L7I3N2;A0A061IHU7;G3HQZ8;Q8VDC3;P28271	Aconitate hydratase;Cytoplasmic aconitate hydratase
22.3345	22.5564	22.371	22.5495	NaN	NaN	NaN	NaN	NaN	22.9847	23.0737	NaN	23.0376	22.7554	NaN	23.228	22.6972	23.0983	adherens junction;anchoring junction;cell junction;cell part;cell projection;cell-substrate adherens junction;cell-substrate junction;cytoplasmic part;cytoplasmic vesicle membrane;cytoplasmic vesicle part;early endosome;endoplasmic reticulum membrane;endoplasmic reticulum part;endosome;extracellular membrane-bounded organelle;extracellular organelle;extracellular region part;extracellular vesicul…	AAGCAAT,MIR-137;ACTGCAG,MIR-17-3P;AGGTGCA,MIR-500;ATATGCA,MIR-448;ATTACAT,MIR-380-3P;ATTCTTT,MIR-186;BAELDE_DIABETIC_NEPHROPATHY_DN;BRUINS_UVC_RESPONSE_VIA_TP53_GROUP_B;CAGTATT,MIR-200B,MIR-200C,MIR-429;chr12q15;CONCANNON_APOPTOSIS_BY_EPOXOMICIN_UP;CTTTGTA,MIR-524;CYTOPLASM;CYTOPLASMIC_PART;DACOSTA_UV_RESPONSE_VIA_ERCC3_DN;DEBIASI_APOPTOSIS_BY_REOVIRUS_INFECTION_UP;ENDOSOME;FEVR_CTNNB1_TARGETS_UP…		Cricetulus griseus;Mus musculus		GO:0005768;GO:0016020;GO:0031982;GO:0042995;GO:0043005;GO:0043226;GO:0043229;GO:0043230;GO:0043231;GO:0044464	Ras			RAB	SM00175	IPR001806;IPR027417	P-loop_NTPase;Small_GTPase	+		PP_353_PP_2G12	2	2	9.5	4.7265	18	2.48744	0.0528846	-0.576364	0.144128	0.863154			-0.0659252	Q0PD35;A0A8C2QNV7;Q6A0C7;P35282;G3H4Q7	Q0PD35;A0A8C2QNV7;Q6A0C7;P35282;G3H4Q7	Ras-related protein Rab-21
23.0972	23.2587	23.5962	23.615	23.7086	23.9071	NaN	23.9281	NaN	24.34	24.4437	24.2896	23.8265	24.0763	24.2288	24.7641	24.5518	24.331	cell part;cytoplasmic part;extracellular membrane-bounded organelle;extracellular organelle;extracellular region part;extracellular vesicular exosome;intracellular membrane-bounded organelle;intracellular organelle;intracellular organelle part;intracellular part;macromolecular complex;membrane;membrane part;membrane-bounded organelle;membrane-bounded vesicle;mitochondrial inner membrane;mitochond…	AGTCTAG,MIR-151;BLALOCK_ALZHEIMERS_DISEASE_DN;BLUM_RESPONSE_TO_SALIRASIB_DN;CHIANG_LIVER_CANCER_SUBCLASS_UNANNOTATED_DN;chr8q12;CREIGHTON_ENDOCRINE_THERAPY_RESISTANCE_2;CROMER_METASTASIS_DN;CYTOPLASM;CYTOPLASMIC_PART;DANG_BOUND_BY_MYC;DIAZ_CHRONIC_MEYLOGENOUS_LEUKEMIA_UP;ENVELOPE;ESTABLISHMENT_OF_LOCALIZATION;GCM_UBE2N;GRAHAM_NORMAL_QUIESCENT_VS_NORMAL_DIVIDING_DN;GSE12845_IGD_POS_VS_NEG_BLOOD_BC…	Calcium signaling pathway;Huntington's disease;Parkinson's disease	Cricetulus griseus;Mus musculus		GO:0005634;GO:0005739;GO:0016020;GO:0031982;GO:0032991;GO:0043226;GO:0043229;GO:0043230;GO:0043231;GO:0043234;GO:0044464	Porin_3		ko04020;ko05012;ko05016			IPR001925;IPR023614;IPR027246;IPR030271	Porin_dom;Porin_Euk;Porin_Euk/Tom40;VDAC3	+		PP_353_PP_2G12	4	4	18.4	12.956	36	2.45239	0.0532407	-0.7199	0.0878952	0.918873			0.0460374	A0A3L7IDB5;G3HHH5;Q3TX38;Q3TTN3;Q60931;A0A8C2MA07;A0A8C2MLG4;Q5EBQ0;J3QMG3	A0A3L7IDB5;G3HHH5;Q3TX38;Q3TTN3;Q60931;A0A8C2MA07;A0A8C2MLG4;Q5EBQ0;J3QMG3	Voltage-dependent anion-selective channel protein 3
29.4716	29.4848	29.4234	29.3283	29.4558	29.3753	29.0653	29.1202	29.1601	29.3481	29.361	29.2004	29.2622	29.3971	29.1862	29.2499	29.3502	29.1871	apical plasma membrane;basolateral plasma membrane;brush border membrane;cell part;cell projection membrane;cell projection part;cell surface;cytoplasm;cytoplasmic membrane-bounded vesicle;cytoplasmic part;cytoplasmic vesicle;cytosol;extracellular membrane-bounded organelle;extracellular organelle;extracellular region part;extracellular vesicular exosome;inclusion body;intracellular;intracellular…	ACEVEDO_LIVER_CANCER_UP;ACEVEDO_LIVER_TUMOR_VS_NORMAL_ADJACENT_TISSUE_UP;ATCMNTCCGY_UNKNOWN;BENPORATH_MYC_TARGETS_WITH_EBOX;BENPORATH_SOX2_TARGETS;BIOSYNTHETIC_PROCESS;BLALOCK_ALZHEIMERS_DISEASE_DN;BLALOCK_ALZHEIMERS_DISEASE_INCIPIENT_DN;BORCZUK_MALIGNANT_MESOTHELIOMA_UP;BUYTAERT_PHOTODYNAMIC_THERAPY_STRESS_UP;BYSTRYKH_HEMATOPOIESIS_STEM_CELL_SCP2_QTL_TRANS;CACGTG_V$MYC_Q2;CAGGTG_V$E12_Q6;CAIRO_H…	Antigen processing and presentation;NOD-like receptor signaling pathway;Pathways in cancer;Plant-pathogen interaction;Progesterone-mediated oocyte maturation;Prostate cancer;Protein processing in endoplasmic reticulum	Cricetulus griseus;Mus musculus	9S-cytosolic aryl hydrocarbon (Ah) receptor non-ligand activated complex;Aip-Hsp90-Ahr complex;Metallothionein-3 complex;Mt3-Hsp84-Ck complex	GO:0005622;GO:0005737;GO:0005739;GO:0005829;GO:0009986;GO:0016020;GO:0016023;GO:0031982;GO:0032991;GO:0043226;GO:0043229;GO:0043230;GO:0043231;GO:0043234;GO:0044464	HATPase_c;HSP90	REACT_278474;REACT_288168;REACT_307441;REACT_317454;REACT_329507;REACT_344463	ko04141;ko04612;ko04621;ko04626;ko04914;ko05200;ko05215	HATPase_c	SM00387	IPR001404;IPR020568	Hsp90_fam;Ribosomal_S5_D2-typ_fold	+		PP_353_PP_2G12	49	29	66.6	323.31	799	2.50436	0.0533981	0.214033	0.489552	0.5323			0.0629269	Q71LX8;A0A8C2MUK8;P11499;G3HC84;Q811H6;Q80YC2;E9Q3D6;A0A8C2LZB2;E9PX27;E9Q0C3;D3Z1R1;G3IBV6;G3IJP6;A0A061IDP7	Q71LX8;A0A8C2MUK8;P11499	Heat shock protein HSP 90-beta
25.7285	25.7674	25.7342	25.0313	25.1731	24.9533	24.7204	24.9946	24.9781	24.346	24.3931	24.2585	24.8419	24.6311	24.7959	24.5859	24.439	24.5314	cell part;cell surface;cytoplasmic membrane-bounded vesicle;cytoplasmic part;cytoplasmic vesicle;endoplasmic reticulum;endoplasmic reticulum lumen;endoplasmic reticulum part;extracellular membrane-bounded organelle;extracellular organelle;extracellular region part;extracellular vesicular exosome;intracellular membrane-bounded organelle;intracellular organelle;intracellular organelle lumen;intrace…	BLUM_RESPONSE_TO_SALIRASIB_UP;CCATCCA,MIR-432;CELLULAR_LOCALIZATION;CELLULAR_MACROMOLECULE_METABOLIC_PROCESS;CELLULAR_PROTEIN_METABOLIC_PROCESS;CHARAFE_BREAST_CANCER_LUMINAL_VS_MESENCHYMAL_UP;CHAUHAN_RESPONSE_TO_METHOXYESTRADIOL_DN;chr12q24;CYTOPLASM;CYTOPLASMIC_PART;ENDOPLASMIC_RETICULUM;ENK_UV_RESPONSE_EPIDERMIS_DN;ESTABLISHMENT_OF_CELLULAR_LOCALIZATION;ESTABLISHMENT_OF_LOCALIZATION;ESTABLISHME…	Protein processing in endoplasmic reticulum	Cricetulus griseus;Mus musculus		GO:0005783;GO:0009986;GO:0016020;GO:0016023;GO:0031982;GO:0043226;GO:0043229;GO:0043230;GO:0043231;GO:0044464	ERp29;ERp29_N		ko04141			IPR011679;IPR012336;IPR012883;IPR016855	ER_p29;ER_p29_C;ERp29_N;Thioredoxin-like_fold	+		PP_353_PP_2G12	9	9	47.3	61.706	87	2.45339	0.0537383	0.782851	0.0542852	0.95537			0.0224209	G3H284;P57759;A8C1V9	G3H284
23.2603	23.1294	23.4521	23.3531	22.713	22.6223	23.4464	23.8836	23.5699	23.6852	23.721	23.9769	23.8667	23.9885	24.0238	24.2769	23.6182	23.7807	adherens junction;anchoring junction;apical plasma membrane;cell junction;cell part;cell-substrate adherens junction;cell-substrate junction;clathrin coat;clathrin coat of coated pit;clathrin coated vesicle membrane;clathrin-coated vesicle;coated pit;coated vesicle;coated vesicle membrane;cytoplasm;cytoplasmic membrane-bounded vesicle;cytoplasmic part;cytoplasmic vesicle;cytoplasmic vesicle membr…	ALFANO_MYC_TARGETS;BIDUS_METASTASIS_DN;BILD_MYC_ONCOGENIC_SIGNATURE;BOYAULT_LIVER_CANCER_SUBCLASS_G5_DN;BROWN_MYELOID_CELL_DEVELOPMENT_UP;BROWNE_HCMV_INFECTION_12HR_DN;BRUINS_UVC_RESPONSE_VIA_TP53_GROUP_A;BURTON_ADIPOGENESIS_PEAK_AT_0HR;CAGCTTT,MIR-320;CELL_PROLIFERATION_GO_0008283;CHANG_CORE_SERUM_RESPONSE_DN;CHARAFE_BREAST_CANCER_LUMINAL_VS_MESENCHYMAL_DN;CHIARADONNA_NEOPLASTIC_TRANSFORMATION_C…	Endocytosis	Cricetulus griseus;Mus musculus		GO:0005634;GO:0005730;GO:0005737;GO:0005886;GO:0016020;GO:0016023;GO:0031982;GO:0032991;GO:0043226;GO:0043229;GO:0043230;GO:0043231;GO:0043232;GO:0043234;GO:0043235;GO:0044464	PID	REACT_280776;REACT_291802	ko04144	PTB	SM00462	IPR006020;IPR011993	PH_like_dom;PTB/PI_dom	+		PP_353_PP_2G12	10	10	17.5	21.937	56	2.50866	0.0539216	-0.625473	0.946125	0.312814			0.21194	A0A8C2MQT1;A0A8C2QMK9;A0A8C2MZH8;A0A8C2MV74;E9PX84;E9QL31;Q3TRE6;Q3TN55;Q3TMQ2;P98078;A0A0R4J104;Q3TRI2;E0CXT5;A0A8C2MTY1;G3HGU3;Q9DCE6;A0A8C2MRU3;E0CZ53;F6TQN9;E0CYJ2	A0A8C2MQT1;A0A8C2QMK9;A0A8C2MZH8;A0A8C2MV74;E9PX84;E9QL31;Q3TRE6;Q3TN55;Q3TMQ2;P98078;A0A0R4J104;Q3TRI2;E0CXT5;A0A8C2MTY1;G3HGU3;Q9DCE6;A0A8C2MRU3	Disabled homolog 2
24.5292	24.318	24.3098	24.3245	24.7261	24.1909	24.0806	23.8963	NaN	23.6876	23.839	24.2095	24.2066	23.9926	24.0292	24.1197	24.0819	24.2063	adherens junction;anchoring junction;cell cortex;cell junction;cell part;cell-cell junction;cell-substrate adherens junction;cell-substrate junction;cytoplasm;cytoplasmic part;cytoskeletal part;cytosol;early endosome;endoplasmic reticulum;endosome;focal adhesion;Golgi apparatus;internal side of plasma membrane;intracellular membrane-bounded organelle;intracellular organelle;intracellular organell…	ACEVEDO_LIVER_TUMOR_VS_NORMAL_ADJACENT_TISSUE_UP;BIOCARTA_AT1R_PATHWAY;BIOCARTA_BARR_MAPK_PATHWAY;BIOCARTA_BARRESTIN_SRC_PATHWAY;BIOCARTA_BIOPEPTIDES_PATHWAY;BIOCARTA_CDK5_PATHWAY;BIOCARTA_ERK_PATHWAY;BIOCARTA_FMLP_PATHWAY;BIOCARTA_HCMV_PATHWAY;BIOCARTA_INTEGRIN_PATHWAY;BIOCARTA_MAL_PATHWAY;BIOCARTA_MAPK_PATHWAY;BIOCARTA_MET_PATHWAY;BIOCARTA_PYK2_PATHWAY;BLALOCK_ALZHEIMERS_DISEASE_UP;CHENG_IMPRIN…	Acute myeloid leukemia;B cell receptor signaling pathway;Bladder cancer;Chronic myeloid leukemia;Endometrial cancer;ErbB signaling pathway;Fc epsilon RI signaling pathway;Gap junction;Glioma;GnRH signaling pathway;Insulin signaling pathway;Long-term depression;Long-term potentiation;MAPK signaling pathway;Melanogenesis;Melanoma;Natural killer cell mediated cytotoxicity;Neurotrophin signaling path…	Cricetulus griseus;Mus musculus		GO:0005634;GO:0005737;GO:0005739;GO:0005768;GO:0005783;GO:0005794;GO:0005829;GO:0005938;GO:0016020;GO:0032991;GO:0042579;GO:0043226;GO:0043229;GO:0043231;GO:0043234;GO:0044464	Pkinase	REACT_275935;REACT_309034;REACT_353300;REACT_353319;REACT_357788;REACT_357953;REACT_359980;REACT_361608	ko04010;ko04012;ko04270;ko04370;ko04540;ko04620;ko04650;ko04660;ko04662;ko04664;ko04720;ko04722;ko04730;ko04810;ko04910;ko04912;ko04916;ko05020;ko05200;ko05211;ko05213;ko05214;ko05215;ko05216;ko05218;ko05219;ko05220;ko05221;ko05223	S_TKc	SM00220	IPR000719;IPR002290;IPR008271;IPR011009;IPR017441	Kinase-like_dom;Prot_kinase_dom;Protein_kinase_ATP_BS;Ser/Thr_dual-sp_kinase;Ser/Thr_kinase_AS				5	3	17.1	33.806	16	2.37424	0.0541667	0.457137	0.960719	0.309615			0.163435	G3HSM1;Q91YS7;A0A8C2M187;Q63932;A0A8C2M4C9;Q3UPM3;M0QWN2;Q8CB46;D3Z446;A0A1W2P7V9	G3HSM1;Q91YS7;A0A8C2M187;Q63932;A0A8C2M4C9;Q3UPM3	Dual specificity mitogen-activated protein kinase kinase 2
23.6481	23.5595	23.8191	24.4221	23.9299	24.3339	24.619	24.6044	24.3934	24.47	24.4706	24.7975	24.3608	24.0823	24.582	24.4371	24.517	24.9329	adherens junction;anchoring junction;apical part of cell;cell division site part;cell junction;cell part;cell periphery;cell pole;cell projection;cell tip;cell-substrate adherens junction;cell-substrate junction;cleavage furrow;cytoplasm;cytoskeleton;extracellular membrane-bounded organelle;extracellular organelle;extracellular region part;extracellular space;extracellular vesicular exosome;extri…	AAAGGAT,MIR-501;AAGCACT,MIR-520F;ACEVEDO_LIVER_CANCER_UP;ACTACCT,MIR-196A,MIR-196B;ACTGCCT,MIR-34B;AMUNDSON_POOR_SURVIVAL_AFTER_GAMMA_RADIATION_8G;ASTON_MAJOR_DEPRESSIVE_DISORDER_DN;ATM_DN.V1_DN;BAELDE_DIABETIC_NEPHROPATHY_DN;BENPORATH_PROLIFERATION;BOCHKIS_FOXA2_TARGETS;BOYLAN_MULTIPLE_MYELOMA_PCA3_DN;CASORELLI_ACUTE_PROMYELOCYTIC_LEUKEMIA_DN;chr11q23;CLASPER_LYMPHATIC_VESSELS_DURING_METASTASIS_…	Regulation of actin cytoskeleton	Cricetulus griseus;Mus musculus		GO:0005615;GO:0005737;GO:0005856;GO:0005886;GO:0005902;GO:0016020;GO:0030175;GO:0031982;GO:0042995;GO:0043226;GO:0043229;GO:0043230;GO:0043232;GO:0044464;GO:0045177	ERM;FERM_C;FERM_M;FERM_N		ko04810	B41	SM00295	IPR000299;IPR000798;IPR008954;IPR011174;IPR011259;IPR011993;IPR014352;IPR018979;IPR018980;IPR019747;IPR019748;IPR019749;IPR029071	Band_41_domain;ERM;ERM_C_dom;Ez/rad/moesin_like;FERM/acyl-CoA-bd_prot_3-hlx;FERM_central;FERM_CS;FERM_domain;FERM_N;FERM_PH-like_C;Moesin_tail;PH_like_dom;Ubiquitin-rel_dom	+		PP_353_PP_2G12	9	9	31.7	52.099	63	2.50947	0.0544554	-0.607045	0.237409	0.773633			-0.0738064	G3HFP1;A0A5F8MPB9;A0A061I5M2;Q3TH46;Q3U111;P26043;Q3UJJ8;Q8C2N4;A0A8C2MWW5;Q7TSG6;Q05CE6;Q3TS74	G3HFP1;A0A5F8MPB9;A0A061I5M2;Q3TH46;Q3U111;P26043;Q3UJJ8;Q8C2N4;A0A8C2MWW5;Q7TSG6;Q05CE6	Radixin
22.8396	23.0274	23.2095	22.7837	22.586	NaN	NaN	NaN	23.4414	23.422	23.7094	24.1275	23.5371	23.5152	23.5814	23.549	23.4963	23.6901	caveola;cell part;cytoplasmic part;cytosol;endoplasmic reticulum;endoplasmic reticulum membrane;endoplasmic reticulum part;intracellular membrane-bounded organelle;intracellular non-membrane-bounded organelle;intracellular organelle;intracellular organelle part;intracellular part;membrane;membrane part;membrane raft;membrane-bounded organelle;non-membrane-bounded organelle;nuclear part;nucleolus;…	AAGCACA,MIR-218;ABRAHAM_ALPC_VS_MULTIPLE_MYELOMA_UP;BENPORATH_SOX2_TARGETS;BIOCARTA_IL10_PATHWAY;BLALOCK_ALZHEIMERS_DISEASE_UP;BROWNE_HCMV_INFECTION_14HR_UP;BUYTAERT_PHOTODYNAMIC_THERAPY_STRESS_UP;CACGTG_V$MYC_Q2;CAGCTG_V$AP4_Q5;CAHOY_ASTROGLIAL;CAIRO_LIVER_DEVELOPMENT_DN;CELL_FRACTION;CHO_NR4A1_TARGETS;chr22q12;CHUANG_OXIDATIVE_STRESS_RESPONSE_UP;CONCANNON_APOPTOSIS_BY_EPOXOMICIN_UP;CREIGHTON_EN…	Mineral absorption;Porphyrin and chlorophyll metabolism	Cricetulus griseus;Mus musculus		GO:0005634;GO:0005730;GO:0005783;GO:0005829;GO:0016020;GO:0043226;GO:0043229;GO:0043231;GO:0043232;GO:0044464	Heme_oxygenase	REACT_292451;REACT_341594	ko00860;ko04978			IPR002051;IPR016053;IPR016084;IPR018207	Haem_Oase;Haem_Oase-like;Haem_Oase-like_multi-hlx;Haem_oxygenase_CS				6	6	37.9	46.785	44	2.37922	0.0546218	-0.785802	0.372773	0.639509			-0.113545	G3IAI6;A0A061IED4;Q3U5H8;Q3U5U6;P14901	G3IAI6
25.1483	25.2018	25.0056	25.4103	25.3989	25.2849	25.0032	25.0108	24.8088	25.1033	24.9962	24.8139	24.8707	24.8207	24.9333	24.9461	25.0889	24.8666	cell part;intracellular membrane-bounded organelle;intracellular organelle;intracellular part;membrane-bounded organelle;nucleus;organelle	ACEVEDO_LIVER_CANCER_DN;BLALOCK_ALZHEIMERS_DISEASE_UP;BRIDEAU_IMPRINTED_GENES;BURTON_ADIPOGENESIS_PEAK_AT_16HR;CASORELLI_ACUTE_PROMYELOCYTIC_LEUKEMIA_DN;CELLULAR_COMPONENT_ASSEMBLY;chr11p15;CHROMATIN_ASSEMBLY;CHROMATIN_ASSEMBLY_OR_DISASSEMBLY;CHROMATIN_REMODELING_COMPLEX;CHROMOSOME_ORGANIZATION_AND_BIOGENESIS;CYTOPLASM;DIAZ_CHRONIC_MEYLOGENOUS_LEUKEMIA_UP;DNA_PACKAGING;ESTABLISHMENT_AND_OR_MAINTE…		Cricetulus griseus;Mus musculus		GO:0005634;GO:0043226;GO:0043229;GO:0043231;GO:0044464	NAP					IPR002164	NAP_family				14	12	50.9	135.71	136	2.29621	0.0557692	0.285591	0.233335	0.773941			-0.0349855	A0A8C2MGG5;A0A8C2MEZ2;G3IIT5;A0A8C2MDM7;A2RSB1;B7ZNL2;Q8C1W9;Q78ZA7;A0A140LJB5;A0A140LJ37;A0A140LI78	A0A8C2MGG5;A0A8C2MEZ2;G3IIT5;A0A8C2MDM7;A2RSB1;B7ZNL2;Q8C1W9;Q78ZA7;A0A140LJB5	Nucleosome assembly protein 1-like 4
26.0753	26.2096	26.288	25.9237	25.9486	26.2107	26.3282	26.4552	26.3015	26.3422	26.3184	26.3197	26.4343	26.308	26.2546	26.416	26.3039	26.4256	cell part;extracellular membrane-bounded organelle;extracellular organelle;extracellular region part;extracellular vesicular exosome;membrane;membrane-bounded organelle;membrane-bounded vesicle;organelle;vesicle	ACID_AMINO_ACID_LIGASE_ACTIVITY;ALFANO_MYC_TARGETS;ALONSO_METASTASIS_UP;AROMATIC_COMPOUND_METABOLIC_PROCESS;BASSO_B_LYMPHOCYTE_NETWORK;BENPORATH_ES_1;BENPORATH_MYC_TARGETS_WITH_EBOX;BILANGES_RAPAMYCIN_SENSITIVE_VIA_TSC1_AND_TSC2;BILD_MYC_ONCOGENIC_SIGNATURE;BIOSYNTHETIC_PROCESS;CACGTG_V$MYC_Q2;CAGCTG_V$AP4_Q5;CASORELLI_ACUTE_PROMYELOCYTIC_LEUKEMIA_DN;CELLULAR_BIOSYNTHETIC_PROCESS;CHANDRAN_METASTA…	Purine metabolism	Cricetulus griseus;Mus musculus		GO:0016020;GO:0031982;GO:0043226;GO:0043230;GO:0044464	AIRC;SAICAR_synt	REACT_344602	ko00230	AIRC	SM01001	IPR000031;IPR013816;IPR018236;IPR028923	ATP_grasp_subdomain_2;PurE_dom;SAICAR_synt/ADE2_N;SAICAR_synthetase_CS				16	16	44.9	323.31	217	2.29796	0.0562016	-0.234873	0.126125	0.882788			0.0128733	M1RNR0;M1R995;M1R372;A0A8C2QN90;A0A061IRG6;A0A8C2LK56;Q9DCL9;A0A8C2MAW3;G3IFL2;A0A8C2MMP6	M1RNR0;M1R995;M1R372;A0A8C2QN90;A0A061IRG6;A0A8C2LK56;Q9DCL9;A0A8C2MAW3	Multifunctional protein ADE2;Phosphoribosylaminoimidazole-succinocarboxamide synthase;Phosphoribosylaminoimidazole carboxylase
23.7387	23.5819	23.7161	23.9622	24.1395	23.9933	23.1217	23.5252	23.5782	23.597	23.3593	23.5185	23.5368	23.5662	23.4144	23.683	23.4833	23.5677	basal lamina;basement membrane;extracellular matrix;extracellular matrix part;extracellular membrane-bounded organelle;extracellular organelle;extracellular region;extracellular region part;extracellular vesicular exosome;laminin complex;laminin-1 complex;laminin-10 complex;macromolecular complex;membrane-bounded organelle;membrane-bounded vesicle;organelle;protein complex;vesicle	ACACTCC,MIR-122A;ACACTGG,MIR-199A,MIR-199B;ACEVEDO_LIVER_TUMOR_VS_NORMAL_ADJACENT_TISSUE_UP;AMUNDSON_POOR_SURVIVAL_AFTER_GAMMA_RADIATION_2G;AMUNDSON_POOR_SURVIVAL_AFTER_GAMMA_RADIATION_8G;ANATOMICAL_STRUCTURE_DEVELOPMENT;ATCATGA,MIR-433;ATGAAGG,MIR-205;BAE_BRCA1_TARGETS_DN;BASAL_LAMINA;BASEMENT_MEMBRANE;BLALOCK_ALZHEIMERS_DISEASE_INCIPIENT_UP;BLALOCK_ALZHEIMERS_DISEASE_UP;BORCZUK_MALIGNANT_MESOTH…	Amoebiasis;ECM-receptor interaction;Focal adhesion;Pathways in cancer;Prion diseases;Small cell lung cancer;Toxoplasmosis	Cricetulus griseus;Mus musculus		GO:0005576;GO:0031012;GO:0031982;GO:0032991;GO:0043226;GO:0043230;GO:0043234;GO:0043256	Laminin_B;Laminin_EGF;Laminin_N	REACT_275864;REACT_286043;REACT_302308;REACT_320075;REACT_354321	ko04510;ko04512;ko05020;ko05145;ko05146;ko05200;ko05222	EGF_Lam;LamB;LamNT	SM00136;SM00180;SM00281	IPR000034;IPR002049;IPR008211;IPR008979;IPR013032;IPR018031	EGF_laminin;EGF-like_CS;Galactose-bd-like;Laminin_B_subgr;Laminin_B_type_IV;Laminin_N				17	17	16.4	74.405	66	2.30395	0.0566406	0.405327	0.534128	0.496939			0.0919472	G3HG25;A0A8C2LYC0;A0A8C2M2H4;F8VQJ3;P02468;Q3UNG0;Q3URV4;Q3UFZ9;Q3TRH4;F6SFQ3;F6TLW1;Q6PHM1	G3HG25;A0A8C2LYC0;A0A8C2M2H4;F8VQJ3;P02468	Laminin subunit gamma-1
22.2844	22.5523	NaN	NaN	NaN	NaN	NaN	NaN	NaN	23.4064	23.2183	23.3525	NaN	NaN	NaN	23.1575	23.4381	NaN	cell part;cytoplasmic membrane-bounded vesicle;cytoplasmic part;cytoplasmic vesicle;endoplasmic reticulum membrane;endoplasmic reticulum part;endoplasmic reticulum-Golgi intermediate compartment;endoplasmic reticulum-Golgi intermediate compartment membrane;Golgi apparatus;Golgi apparatus part;Golgi membrane;integral to membrane;intracellular membrane-bounded organelle;intracellular organelle;intr…	ACATTCC,MIR-1,MIR-206;BENPORATH_NANOG_TARGETS;BERENJENO_TRANSFORMED_BY_RHOA_DN;CELLULAR_LOCALIZATION;CHEOK_RESPONSE_TO_HD_MTX_DN;chr1q21;CREIGHTON_ENDOCRINE_THERAPY_RESISTANCE_5;ER_TO_GOLGI_VESICLE_MEDIATED_TRANSPORT;ESTABLISHMENT_OF_CELLULAR_LOCALIZATION;ESTABLISHMENT_OF_LOCALIZATION;FLECHNER_BIOPSY_KIDNEY_TRANSPLANT_OK_VS_DONOR_UP;GINESTIER_BREAST_CANCER_ZNF217_AMPLIFIED_UP;GOLGI_VESICLE_TRANSP…	Phagosome;SNARE interactions in vesicular transport	Cricetulus griseus;Mus musculus		GO:0005794;GO:0016020;GO:0016023;GO:0031982;GO:0032991;GO:0043226;GO:0043229;GO:0043231;GO:0043234;GO:0044464	Longin;Synaptobrevin		ko04130;ko04145			IPR001388;IPR010908;IPR011012	Longin_dom;Longin-like_dom;Synaptobrevin				2	2	19.9	75.33	17	2.28597	0.0568182	-0.907363	0.0756836	0.929077			-0.0279411	Q3UZ06;E9Q6R3;O08595;G3HP80;O08547	Q3UZ06;E9Q6R3;O08595;G3HP80;O08547	Vesicle-trafficking protein SEC22b
25.5703	25.5409	25.5454	25.5024	25.7808	25.8383	26.0227	25.8039	25.9112	25.7353	25.8984	25.9459	25.6402	25.6427	25.942	25.541	25.5947	25.868	cell part;cytoplasm;extracellular membrane-bounded organelle;extracellular organelle;extracellular region part;extracellular vesicular exosome;intracellular membrane-bounded organelle;intracellular organelle;intracellular part;macromolecular complex;membrane-bounded organelle;membrane-bounded vesicle;nucleus;organelle;protein complex;UBC13-MMS2 complex;UBC13-UEV1A complex;ubiquitin conjugating en…	ACCATTT,MIR-522;ACEVEDO_LIVER_CANCER_UP;ACEVEDO_LIVER_TUMOR_VS_NORMAL_ADJACENT_TISSUE_UP;ACTAYRNNNCCCR_UNKNOWN;ACTGTGA,MIR-27A,MIR-27B;ACTIVATION_OF_IMMUNE_RESPONSE;ACTIVATION_OF_NF_KAPPAB_TRANSCRIPTION_FACTOR;ATGAAGG,MIR-205;BAE_BRCA1_TARGETS_UP;BCAT_GDS748_UP;BENPORATH_CYCLING_GENES;BENPORATH_NANOG_TARGETS;BENPORATH_PROLIFERATION;BENPORATH_SOX2_TARGETS;BERENJENO_TRANSFORMED_BY_RHOA_UP;BIOPOLYME…	Ubiquitin mediated proteolysis	Cricetulus griseus;Mus musculus	Cytosolic multicomponent signaling complex, anti-CD40 stimulated, (Ikbkg, Map3k1, Traf2, Ube2n);Membrane-associated multicomponent signaling complex, anti-CD40 stimulated (Cd40, Ikbkg, Map3k1, Traf2, Ube2n);Multicomponent signaling complex, anti-CD40 stimulated (Birc2, Birc3, Cd40, Ikbkg, Map2k4, Map2k7, Map3k1, Traf2, Ube2n);Multicomponent signaling complex, anti-CD40 stimulated,(Birc2, Birc3, C…	GO:0000151;GO:0005634;GO:0005737;GO:0031371;GO:0031982;GO:0032991;GO:0043226;GO:0043229;GO:0043230;GO:0043231;GO:0043234;GO:0044464	UQ_con	REACT_275622;REACT_278165;REACT_280649;REACT_289225;REACT_290303;REACT_297122;REACT_301153;REACT_315145;REACT_337033;REACT_360804	ko04120			IPR000608;IPR016135;IPR023313	UBQ-conjugat_E2;UBQ-conjugating_AS;UBQ-conjugating_enzyme/RWD				7	7	65.1	57.46	76	2.30444	0.0570866	-0.25657	1.37446	0.194318			-0.181487	A2RTT4;A0A8C2M7Y3;P61089;G3HS88;A0A1W2P7Z3;A0A8C2MHC1;A0A8C2MKJ9;A0A087WPV1;Q9CQ37	A2RTT4;A0A8C2M7Y3;P61089;G3HS88	Ubiquitin-conjugating enzyme E2 N
24.0616	24.521	24.5071	24.446	24.8363	25.012	25.0719	25.1793	25.2733	24.9193	24.9232	25.4859	25.0417	25.0717	25.1502	25.2069	25.1997	25.4259	cell part;cytoplasm;cytoplasmic part;cytosol;extracellular membrane-bounded organelle;extracellular organelle;extracellular region part;extracellular vesicular exosome;intracellular membrane-bounded organelle;intracellular organelle;intracellular organelle part;intracellular part;macromolecular complex;membrane-bounded organelle;membrane-bounded vesicle;nuclear part;nucleoplasm;nucleus;organelle;…	ACEVEDO_NORMAL_TISSUE_ADJACENT_TO_LIVER_TUMOR_DN;BASSO_B_LYMPHOCYTE_NETWORK;BENPORATH_MYC_MAX_TARGETS;BIOCARTA_PROTEASOME_PATHWAY;BORCZUK_MALIGNANT_MESOTHELIOMA_UP;BRUINS_UVC_RESPONSE_LATE;BYSTRYKH_HEMATOPOIESIS_STEM_CELL_QTL_TRANS;chr9q34;DANG_BOUND_BY_MYC;ENK_UV_RESPONSE_KERATINOCYTE_UP;FEVR_CTNNB1_TARGETS_DN;GGGCGGR_V$SP1_Q6;GNF2_G22P1;GNF2_XRCC5;GRADE_COLON_AND_RECTAL_CANCER_UP;GRADE_COLON_CA…	Proteasome	Cricetulus griseus;Mus musculus	20S proteasome	GO:0000502;GO:0005634;GO:0005654;GO:0005737;GO:0005829;GO:0031982;GO:0032991;GO:0043226;GO:0043229;GO:0043230;GO:0043231;GO:0043234;GO:0044464	Pr_beta_C;Proteasome	REACT_274287;REACT_275686;REACT_275732;REACT_278878;REACT_289441;REACT_294625;REACT_297888;REACT_299120;REACT_301078;REACT_308964;REACT_310780;REACT_315933;REACT_321346;REACT_326233;REACT_329431;REACT_334737;REACT_336463;REACT_336745;REACT_337766;REACT_341044;REACT_341075;REACT_342086;REACT_342636;REACT_343561;REACT_343568;REACT_345193;REACT_347264;REACT_351311;REACT_353777;REACT_359269;REACT_359…	ko03050			IPR000243;IPR001353;IPR016050;IPR023333;IPR024689;IPR029055	Ntn_hydrolases_N;Pept_T1A_subB;Proteasome_bsu_C;Proteasome_bsu_CS;Proteasome_sua/b;Proteasome_suB-type				6	6	36.5	46.498	48	2.29491	0.0572519	-0.578174	0.149763	0.85679			0.0405318	G3I9D3;Q5D098;P70195	G3I9D3;Q5D098;P70195	Proteasome subunit beta type;Proteasome subunit beta type-7
23.4087	23.2747	23.4454	23.3801	23.4406	23.2352	23.6948	23.7047	23.4553	23.4933	23.662	23.9685	23.9167	23.4969	23.8004	23.6113	23.5703	23.7626	cell part;cytoplasmic part;intracellular membrane-bounded organelle;intracellular organelle;intracellular part;membrane-bounded organelle;microbody;mitochondrion;organelle;peroxisome	ACEVEDO_LIVER_CANCER_DN;ACEVEDO_LIVER_TUMOR_VS_NORMAL_ADJACENT_TISSUE_DN;CAIRO_LIVER_DEVELOPMENT_DN;CARBOXYLIC_ACID_METABOLIC_PROCESS;CELLULAR_LIPID_METABOLIC_PROCESS;CHIANG_LIVER_CANCER_SUBCLASS_POLYSOMY7_UP;CHICAS_RB1_TARGETS_CONFLUENT;chr7q21;CYTOPLASM;CYTOPLASMIC_PART;DOANE_RESPONSE_TO_ANDROGEN_UP;FARMER_BREAST_CANCER_APOCRINE_VS_BASAL;FARMER_BREAST_CANCER_APOCRINE_VS_LUMINAL;FATTY_ACID_METAB…	Peroxisome	Cricetulus griseus;Mus musculus		GO:0005739;GO:0005777;GO:0042579;GO:0043226;GO:0043229;GO:0043231;GO:0044464	Carn_acyltransf	REACT_297709	ko04146			IPR000542	Carn_acyl_trans				9	9	19.1	129.58	70	2.31132	0.0575397	-0.298959	0.114305	0.89325			0.0299622	A0A8C2MXQ5;A0A061ILJ9;A0A061INH4;A0A061IKE6;G3HRY2;Q9DC50	A0A8C2MXQ5;A0A061ILJ9;A0A061INH4;A0A061IKE6
24.2643	24.3076	24.3651	24.0474	23.8734	23.8328	24.4694	24.6632	24.4296	24.3629	24.4827	24.5227	24.4721	24.3826	24.6079	24.5171	24.5292	24.6829	catalytic step 2 spliceosome;cell part;intracellular membrane-bounded organelle;intracellular organelle;intracellular organelle part;intracellular part;macromolecular complex;membrane;membrane-bounded organelle;nuclear body;nuclear part;nuclear speck;nucleoplasm part;nucleus;organelle;organelle part;ribonucleoprotein complex;small nuclear ribonucleoprotein complex;spliceosomal complex;U5 snRNP	BIOPOLYMER_METABOLIC_PROCESS;BLALOCK_ALZHEIMERS_DISEASE_UP;chr17p13;GCM_CHUK;GCM_CRKL;GCM_CSNK1A1;GCM_DENR;GCM_DFFA;GCM_HBP1;GCM_MLL;GCM_NF2;GCM_NUMA1;GGATTA_V$PITX2_Q2;GSE13229_MATURE_VS_INTMATURE_NKCELL_DN;GSE13484_UNSTIM_VS_YF17D_VACCINE_STIM_PBMC_UP;GSE1432_CTRL_VS_IFNG_6H_MICROGLIA_UP;GSE1460_INTRATHYMIC_T_PROGENITOR_VS_NAIVE_CD4_TCELL_CORD_BLOOD_UP;GSE15930_STIM_VS_STIM_AND_IFNAB_24H_CD8_T_…	Spliceosome	Cricetulus griseus;Mus musculus		GO:0005634;GO:0005681;GO:0016020;GO:0030529;GO:0030532;GO:0032991;GO:0043226;GO:0043229;GO:0043231;GO:0044464	JAB;PRO8NT;PROCN;PROCT;PRP8_domainIV;RRM_4;U5_2-snRNA_bdg;U6-snRNA_bdg	REACT_271571;REACT_307866	ko03040	JAB_MPN	SM00232	IPR000555;IPR012337;IPR012591;IPR012592;IPR012984;IPR019580;IPR019581;IPR021983;IPR027652	JAMM/MPN+_dom;PRO8NT;PROCN;PROCT;PRP8;PRP8_domainIV;Prp8_U5-snRNA-bd;Prp8_U6-snRNA-bd;RNaseH-like_dom				47	47	27	224	334	2.34213	0.0578512	-0.37332	0.318464	0.689969			0.0435737	Q99PV0;Q3UNG1;A0A8C2QK59;B7ZC27;G3IPB5;G3IJQ5;G3IPH0;Q3TI71;A0A8C2QG87;G3IPR4;G3IPX1;G3IJQ6	Q99PV0	Pre-mRNA-processing-splicing factor 8
22.2644	22.1692	22.2353	22.4835	22.0975	22.0762	23.2432	22.656	22.9697	22.3636	22.6736	NaN	22.7835	22.6957	23.2436	22.8501	22.7419	23.1816	cell part;cytoplasmic part;cytoplasmic vesicle membrane;cytoplasmic vesicle part;cytosol;endomembrane system;endoplasmic reticulum-Golgi intermediate compartment membrane;extrinsic to membrane;internal side of plasma membrane;intracellular membrane-bounded organelle;intracellular organelle;intracellular organelle part;intracellular part;membrane;membrane part;membrane-bounded organelle;nuclear pa…	BONOME_OVARIAN_CANCER_POOR_SURVIVAL_DN;BONOME_OVARIAN_CANCER_SURVIVAL_SUBOPTIMAL_DEBULKING;BOYAULT_LIVER_CANCER_SUBCLASS_G6_UP;BRUINS_UVC_RESPONSE_EARLY_LATE;CACGTG_V$MYC_Q2;CAIRO_HEPATOBLASTOMA_UP;CHIANG_LIVER_CANCER_SUBCLASS_CTNNB1_UP;CHIANG_LIVER_CANCER_SUBCLASS_INTERFERON_DN;chr17q25;ELVIDGE_HYPOXIA_DN;GGGCGGR_V$SP1_Q6;GRESHOCK_CANCER_COPY_NUMBER_UP;GSE10325_BCELL_VS_LUPUS_BCELL_UP;GSE13229_I…		Cricetulus griseus;Mus musculus		GO:0005654;GO:0005829;GO:0005886;GO:0012505;GO:0016020;GO:0043226;GO:0043229;GO:0043231;GO:0044464	TUG-UBL1;UBX	REACT_302653		UBX	SM00166	IPR001012;IPR021569;IPR029071	TUG/UBX4;Ubiquitin-rel_dom;UBX_dom				4	4	10.4	10.173	36	2.31296	0.058	-0.56021	0.342874	0.66167			0.134852	A0A8C2MT82;Q8VBT9;G3GXC5;A0A061I1A2;A0A061I0J4;A2ABZ8;A0A8C2MMP9	A0A8C2MT82;Q8VBT9;G3GXC5;A0A061I1A2;A0A061I0J4	Tether containing UBX domain for GLUT4
25.0634	25.0269	25.1654	24.8534	24.6483	24.9254	25.4397	25.2587	25.1884	25.2729	25.1237	25.235	25.5086	25.1592	25.1914	25.5079	25.2092	25.3707	extracellular membrane-bounded organelle;extracellular organelle;extracellular region part;extracellular vesicular exosome;membrane-bounded organelle;membrane-bounded vesicle;organelle;vesicle	AACTTT_UNKNOWN;ACID_AMINO_ACID_LIGASE_ACTIVITY;AMINE_METABOLIC_PROCESS;AMINO_ACID_AND_DERIVATIVE_METABOLIC_PROCESS;AMINO_ACID_METABOLIC_PROCESS;ANATOMICAL_STRUCTURE_DEVELOPMENT;BIOCARTA_FREE_PATHWAY;BROWNE_HCMV_INFECTION_1HR_UP;BRUINS_UVC_RESPONSE_VIA_TP53_GROUP_B;CARBOXYLIC_ACID_METABOLIC_PROCESS;CASORELLI_ACUTE_PROMYELOCYTIC_LEUKEMIA_DN;CHEN_METABOLIC_SYNDROM_NETWORK;CHEOK_RESPONSE_TO_MERCAPTOP…	Glutathione metabolism	Cricetulus griseus;Mus musculus		GO:0031982;GO:0043226;GO:0043230	GSH_synth_ATP;GSH_synthase	REACT_319124	ko00480			IPR004887;IPR005615;IPR014042;IPR014049;IPR014709;IPR016185	Glutathione_synth_subst-bd_euk;Glutathione_synthase_a-hlx_euk;Glutathione_synthase_dom;Glutathione_synthase_euk;Glutathione_synthase_N_euk;PreATP-grasp_dom				12	12	32.7	136.03	142	2.27987	0.0582707	-0.305922	0.41598	0.603919			0.071441	G3HAP7;Q541E2;Q3TWM2;P51855;Q3UEE2;Q8R436;A2AQN9;A2AQN7;Q3TF63;H3BKH4	G3HAP7
25.6361	25.6832	25.7641	25.9671	25.8942	25.8922	25.4617	25.4526	25.7811	25.409	25.494	25.5701	25.5696	25.4786	25.6744	25.5343	25.3304	25.6143	cell part;extracellular membrane-bounded organelle;extracellular organelle;extracellular region part;extracellular vesicular exosome;intracellular part;macromolecular complex;membrane-bounded organelle;membrane-bounded vesicle;organelle;proteasome activator complex;protein complex;vesicle	BOCHKIS_FOXA2_TARGETS;CAGGTG_V$E12_Q6;chr14q11;CYTOPLASM;DAVICIONI_MOLECULAR_ARMS_VS_ERMS_UP;DER_IFN_ALPHA_RESPONSE_UP;DER_IFN_BETA_RESPONSE_UP;DER_IFN_GAMMA_RESPONSE_UP;ENK_UV_RESPONSE_KERATINOCYTE_UP;GCM_ACTG1;GCM_APEX1;GCM_CBFB;GCM_CSNK2B;GCM_HDAC1;GCM_MSN;GCM_NPM1;GCM_PFN1;GCM_PSME1;GGGTGGRR_V$PAX4_03;GNF2_CD53;GNF2_INPP5D;GOTZMANN_EPITHELIAL_TO_MESENCHYMAL_TRANSITION_DN;GRADE_COLON_CANCER_UP…		Cricetulus griseus;Mus musculus		GO:0031982;GO:0032991;GO:0043226;GO:0043230;GO:0043234;GO:0044464	PA28_alpha;PA28_beta;TUDOR					IPR002999;IPR003185;IPR003186;IPR009077	Proteasome_activ_pa28;Proteasome_activ_pa28_C;Proteasome_activ_pa28_N;Tudor				16	7	66.7	58.577	115	2.32107	0.0584677	0.278073	0.026118	0.979645			0.00553703	A0A3L7GR72;G3HDE5;A0A8C2N0A5;A0A8C2LQM0;A0A8C2LSW6;G3HUD3;G3UWN9;A0A061HTJ5;G3HUD4;A0A8C2LA13;G3HAU2	A0A3L7GR72;G3HDE5;A0A8C2N0A5;A0A8C2LQM0;A0A8C2LSW6;G3HUD3
29.0061	29.2848	29.324	29.158	28.9753	29.1607	29.246	29.4596	29.4031	29.4763	29.5957	29.7976	29.435	29.3834	29.5855	29.3239	29.3894	29.7429	cell part;cytoplasm;extracellular membrane-bounded organelle;extracellular organelle;extracellular region part;extracellular vesicular exosome;intracellular organelle part;intracellular part;membrane;membrane-bounded organelle;membrane-bounded vesicle;nuclear part;nucleoplasm;organelle;organelle part;vesicle	ACOSTA_PROLIFERATION_INDEPENDENT_MYC_TARGETS_UP;ALFANO_MYC_TARGETS;APOPTOSIS_GO;BASSO_B_LYMPHOCYTE_NETWORK;BENPORATH_ES_1;BENPORATH_PROLIFERATION;BERENJENO_TRANSFORMED_BY_RHOA_UP;BIDUS_METASTASIS_UP;BLALOCK_ALZHEIMERS_DISEASE_DN;BLUM_RESPONSE_TO_SALIRASIB_DN;BURTON_ADIPOGENESIS_4;CACCAGC,MIR-138;CAIRO_HEPATOBLASTOMA_CLASSES_UP;CASORELLI_ACUTE_PROMYELOCYTIC_LEUKEMIA_DN;CELL_DEVELOPMENT;CELL_PROLIF…		Cricetulus griseus;Mus musculus		GO:0005654;GO:0005737;GO:0016020;GO:0031982;GO:0043226;GO:0043230;GO:0044464	CAS_CSE1;Cse1;IBN_N			IBN_N	SM00913	IPR001494;IPR005043;IPR011989;IPR013713;IPR016024	ARM-like;ARM-type_fold;CAS_CSE1_C;Cse1;Importin-beta_N				22	22	35.6	111.11	203	2.32267	0.0589431	-0.344891	0.0719358	0.933099			-0.0196851	A0A8C2LM33;G3HES3;Q9ERK4;A0A8C2LKK2;E9Q1T9;F6ZEW4;E9QAX7	A0A8C2LM33;G3HES3;Q9ERK4;A0A8C2LKK2;E9Q1T9;F6ZEW4;E9QAX7	Exportin-2
27.2775	27.1662	26.5776	26.9151	26.6849	26.2504	25.9299	26.0425	25.9382	26.5601	26.3016	26.058	26.8188	26.6109	26.3739	26.6034	26.7291	26.0579	cell part;cell surface;chromosome;condensed chromosome;cytoplasm;extracellular region;extracellular region part;extracellular space;intracellular membrane-bounded organelle;intracellular non-membrane-bounded organelle;intracellular organelle;intracellular organelle part;intracellular part;macromolecular complex;membrane-bounded organelle;non-membrane-bounded organelle;nuclear part;nucleoplasm par…	AACTTT_UNKNOWN;ACACTAC,MIR-142-3P;AFFAR_YY1_TARGETS_DN;AGCGCAG,MIR-191;AMBROSINI_FLAVOPIRIDOL_TREATMENT_TP53;ANTI_APOPTOSIS;APOPTOSIS_GO;BASE_EXCISION_REPAIR;BCAT_BILD_ET_AL_UP;BIOCARTA_DNAFRAGMENT_PATHWAY;BIOPOLYMER_METABOLIC_PROCESS;BLUM_RESPONSE_TO_SALIRASIB_DN;BYSTRYKH_HEMATOPOIESIS_STEM_CELL_QTL_TRANS;CATRRAGC_UNKNOWN;CATTGTYY_V$SOX9_B1;CELL_DEVELOPMENT;CELLULAR_COMPONENT_ASSEMBLY;chr13q12;C…	Base excision repair	Cricetulus griseus;Mus musculus	PYR complex;Rag1-Rag2-Ku70-Ku80 protein-DNA complex	GO:0005576;GO:0005615;GO:0005634;GO:0005694;GO:0005737;GO:0009986;GO:0017053;GO:0032991;GO:0043226;GO:0043229;GO:0043231;GO:0043232;GO:0043234;GO:0044464	HMG_box;HMG_box_2	REACT_275137;REACT_283225;REACT_299111;REACT_305279;REACT_342554;REACT_343658	ko03410	HMG	SM00398	IPR009071;IPR017967	HMG_box_dom;HMG_boxA_CS				6	3	27.4	32.397	83	2.32341	0.0594262	0.673541	1.58082	0.158951			0.393934	P63158;Q8BNM0;Q3UBK2;Q3UJK0;A0A0J9YUZ4;Q497Z6;Q58EV5;Q8C7C4;A0A0J9YUD8;Q6P202;Q8BQ02;D3YZ18;G3GWG3;A0A8C2QCK5;G3GZL5;A0A8C2QJM4;P07156;A0A8C2LDU3;A0A8C2MQZ8;D3YVC6;A0A8C2L7A5;G3HN43;Q8CH24;G3I180;A0A916LLR8;G3H954;G3I6M7;Q80YZ1;G3GZA1;G3HI51;G3H4K0;G3H061;G3GV60;G3HGH1;G3HUE9;G3ICN4	P63158;Q8BNM0;Q3UBK2;Q3UJK0;A0A0J9YUZ4;Q497Z6;Q58EV5;Q8C7C4;A0A0J9YUD8;Q6P202;Q8BQ02;D3YZ18;G3GWG3;A0A8C2QCK5;G3GZL5;A0A8C2QJM4;P07156;A0A8C2LDU3;A0A8C2MQZ8;D3YVC6	High mobility group protein B1
22.3941	22.7503	22.8929	NaN	NaN	22.9342	23.4142	23.3408	NaN	22.9917	23.3233	23.4335	NaN	22.9416	23.3947	NaN	23.1285	23.2708	cell part;cytoplasm;intracellular part	BENPORATH_NANOG_TARGETS;CATTGTYY_V$SOX9_B1;chr10q24;DACOSTA_UV_RESPONSE_VIA_ERCC3_DN;DODD_NASOPHARYNGEAL_CARCINOMA_UP;EGFR_UP.V1_UP;FARMER_BREAST_CANCER_APOCRINE_VS_BASAL;FARMER_BREAST_CANCER_BASAL_VS_LULMINAL;FONTAINE_FOLLICULAR_THYROID_ADENOMA_UP;GSE13485_DAY1_VS_DAY3_YF17D_VACCINE_PBMC_DN;GSE13738_TCR_VS_BYSTANDER_ACTIVATED_CD4_TCELL_UP;GSE14350_IL2RB_KO_VS_WT_TREG_UP;GSE17721_LPS_VS_PAM3CSK4_…	Nicotinate and nicotinamide metabolism;Purine metabolism;Pyrimidine metabolism	Cricetulus griseus;Mus musculus		GO:0005737;GO:0044464	5_nucleotid	REACT_277717;REACT_329645	ko00230;ko00240;ko00760			IPR008380;IPR016695;IPR023214	HAD-like_dom;HAD-SF_hydro_IG_5-nucl;Pur_nucleotidase				3	3	7.6	6.3591	10	2.26201	0.0615942	-0.557854	0.420083	0.59994			-0.116799	A0A8C2MT17;A0A494BBP6;G3IGI6;A0A494B9X3;E9Q9M1;A0A8C2N1M9;A0A061IFF4;Q3V1L4;A0A494BBI8;G3X9J6	A0A8C2MT17;A0A494BBP6;G3IGI6;A0A494B9X3;E9Q9M1;A0A8C2N1M9;A0A061IFF4;Q3V1L4	Cytosolic purine 5-nucleotidase
24.9419	24.868	24.8787	24.8653	24.9524	25.0167	24.3899	24.6995	24.926	24.5347	24.5402	24.7274	24.6367	24.606	24.8462	24.5658	24.4731	24.5747	cell part;cytoplasm;cytoplasmic part;cytosol;extracellular membrane-bounded organelle;extracellular organelle;extracellular region part;extracellular vesicular exosome;intracellular part;membrane;membrane-bounded organelle;membrane-bounded vesicle;organelle;vesicle	ALFANO_MYC_TARGETS;ANATOMICAL_STRUCTURE_DEVELOPMENT;ATF2_UP.V1_UP;BLUM_RESPONSE_TO_SALIRASIB_DN;CAGGTA_V$AREB6_01;CAGGTG_V$E12_Q6;CAIRO_LIVER_DEVELOPMENT_UP;CASORELLI_ACUTE_PROMYELOCYTIC_LEUKEMIA_DN;CHIANG_LIVER_CANCER_SUBCLASS_PROLIFERATION_UP;chr19q13;CREIGHTON_AKT1_SIGNALING_VIA_MTOR_DN;CUI_TCF21_TARGETS_2_UP;CYCLIN_D1_KE_.V1_DN;CYCLIN_D1_UP.V1_DN;DACOSTA_UV_RESPONSE_VIA_ERCC3_UP;ENK_UV_RESPON…	Ether lipid metabolism	Cricetulus griseus;Mus musculus		GO:0005737;GO:0005829;GO:0016020;GO:0031982;GO:0043226;GO:0043230;GO:0044464			ko00565			IPR013830	SGNH_hydro				9	9	56.7	39.914	100	2.26206	0.0620438	0.284215	0.0761337	0.928838			-0.0191876	A0A061HUZ2;G3I0M2;Q3TJC2;Q61205;D3Z7E6;D3Z2X5;Q8CA83	A0A061HUZ2;G3I0M2;Q3TJC2;Q61205;D3Z7E6;D3Z2X5	Platelet-activating factor acetylhydrolase IB subunit gamma
25.3266	25.277	25.5201	25.2678	25.2854	25.2712	25.3209	25.1075	24.9738	24.6863	24.6516	24.7974	24.7281	24.7823	24.6906	24.4962	24.7517	24.7052				Cricetulus griseus			adh_short					IPR002198;IPR002347;IPR016040	DH_sc/Rdtase_SDR;Glc/ribitol_DH;NAD(P)-bd_dom				14	1	66.4	180.02	138	2.2639	0.0625	0.401755	1.14685	0.24513			-0.230584	Q924V2;G3IF42;G3IF45	Q924V2
22.4166	22.0658	22.0299	22.3568	22.127	NaN	NaN	22.3812	NaN	22.8458	23.121	22.8991	22.7921	22.8356	22.8803	23.2815	23.065	23.1213	cell part;intracellular membrane-bounded organelle;intracellular non-membrane-bounded organelle;intracellular organelle;intracellular organelle part;intracellular part;membrane-bounded organelle;non-membrane-bounded organelle;nuclear part;nucleolus;nucleus;organelle;organelle part	ACEVEDO_LIVER_CANCER_UP;ACEVEDO_LIVER_TUMOR_VS_NORMAL_ADJACENT_TISSUE_UP;BENPORATH_CYCLING_GENES;CACGTG_V$MYC_Q2;CHANG_CORE_SERUM_RESPONSE_UP;CHANG_CYCLING_GENES;chr4p16;CREIGHTON_ENDOCRINE_THERAPY_RESISTANCE_4;CSR_LATE_UP.V1_UP;DARWICHE_PAPILLOMA_RISK_HIGH_DN;DARWICHE_PAPILLOMA_RISK_LOW_DN;DARWICHE_SKIN_TUMOR_PROMOTER_DN;DARWICHE_SQUAMOUS_CELL_CARCINOMA_DN;DODD_NASOPHARYNGEAL_CARCINOMA_DN;DUTERT…		Cricetulus griseus;Mus musculus		GO:0005634;GO:0005730;GO:0043226;GO:0043229;GO:0043231;GO:0043232;GO:0044464	zf-LYAR					IPR014898	Znf_C2H2_LYAR				4	4	15.4	67.823	58	2.14823	0.0629032	-0.612564	0.56209	0.475955			0.184199	G3GWE6;D6RDT2;D3Z009;D3YU83;D3Z5X8;D3Z7N3;D3Z345;Q08288	G3GWE6;D6RDT2;D3Z009;D3YU83;D3Z5X8;D3Z7N3;D3Z345;Q08288	Cell growth-regulating nucleolar protein
26.231	26.2731	26.3683	26.1862	26.1407	26.018	26.3658	26.4608	26.3594	26.3445	26.3693	26.3838	26.3916	26.3877	26.2921	26.3762	26.4231	26.3015	cell part;cytoplasm;extracellular membrane-bounded organelle;extracellular organelle;extracellular region part;extracellular vesicular exosome;intracellular membrane-bounded organelle;intracellular organelle;intracellular part;membrane-bounded organelle;membrane-bounded vesicle;nucleus;organelle;vesicle	ALCOHOL_METABOLIC_PROCESS;BOYAULT_LIVER_CANCER_SUBCLASS_G3_UP;BROWN_MYELOID_CELL_DEVELOPMENT_UP;BRUECKNER_TARGETS_OF_MIRLET7A3_UP;BURTON_ADIPOGENESIS_2;CARBOHYDRATE_CATABOLIC_PROCESS;CARBOHYDRATE_METABOLIC_PROCESS;CASORELLI_ACUTE_PROMYELOCYTIC_LEUKEMIA_DN;CATABOLIC_PROCESS;CELLULAR_CARBOHYDRATE_CATABOLIC_PROCESS;CELLULAR_CARBOHYDRATE_METABOLIC_PROCESS;CELLULAR_CATABOLIC_PROCESS;CELLULAR_MACROMOLE…	Glutathione metabolism;Pentose phosphate pathway	Cricetulus griseus;Mus musculus		GO:0005634;GO:0005737;GO:0031982;GO:0043226;GO:0043229;GO:0043230;GO:0043231;GO:0044464	6PGD;NAD_binding_2	REACT_328939	ko00030;ko00480			IPR006113;IPR006114;IPR006115;IPR006183;IPR006184;IPR008927;IPR012284;IPR013328;IPR016040	6PGD_dom_2;6PGD_dom_3;6PGDH_C;6PGDH_Gnd/GntZ;6PGDH_NADP-bd;6PGdom_BS;6-PGluconate_DH_C-like;NAD(P)-bd_dom;Pgluconate_DH				22	22	52.6	184.61	275	2.20043	0.0629252	-0.177714	0.289221	0.712363			-0.0185607	G3IHY5;A0A8C2LHM0;Q91V28;Q9DCD0;Q3UAG2;Q91YT9	G3IHY5;A0A8C2LHM0;Q91V28;Q9DCD0;Q3UAG2	6-phosphogluconate dehydrogenase, decarboxylating
27.9213	27.6163	27.7756	27.7944	27.6348	27.8039	27.0601	27.2057	26.8805	27.5887	27.4809	27.5914	27.7389	27.4905	27.6333	27.7811	27.5493	27.5754	cell body;cell part;cytoplasm;cytoplasmic part;cytoskeletal part;cytosol;extracellular membrane-bounded organelle;extracellular organelle;extracellular region part;extracellular vesicular exosome;intracellular membrane-bounded organelle;intracellular organelle;intracellular organelle part;intracellular part;macromolecular complex;membrane-bounded organelle;membrane-bounded vesicle;membrane-enclos…		Gap junction;Pathogenic Escherichia coli infection;Phagosome	Cricetulus griseus;Mus musculus	Parvulin-associated pre-rRNP complex	GO:0005634;GO:0005737;GO:0005829;GO:0031982;GO:0032991;GO:0043226;GO:0043229;GO:0043230;GO:0043231;GO:0043234;GO:0044297;GO:0044464	C1_1;DUF4206;Tubulin;Tubulin_C	REACT_272448;REACT_276302;REACT_286537;REACT_328862;REACT_345278	ko04145;ko04540;ko05130	C1;RING;Tubulin;Tubulin_C	SM00109;SM00184;SM00864;SM00865	IPR000217;IPR001841;IPR002219;IPR002453;IPR003008;IPR008280;IPR013838;IPR017975;IPR018316;IPR023123;IPR025258	Beta_tubulin;Beta-tubulin_BS;DUF4206;PE/DAG-bd;Tub_FtsZ_C;Tubulin;Tubulin/FtsZ_2-layer-sand-dom;Tubulin_C;Tubulin_CS;Tubulin_FtsZ_GTPase;Znf_RING				6	5	76.1	160.4	133	2.24545	0.0629496	0.456507	1.51303	0.16623			0.326843	P69893;G3HQP8;P99024;Q60454;Q80ZV2;A0A061ICA7	P69893;G3HQP8;P99024;Q60454	Tubulin beta-5 chain
27.1219	27.2681	27.3586	27.4614	27.6251	27.5516	27.5795	27.5862	27.7371	28.0898	28.0599	28.1977	27.9454	28.0014	28.1207	28.1243	28.0147	28.1763	cell part;cell projection;cilium;cytoplasmic part;cytoskeletal part;extracellular membrane-bounded organelle;extracellular organelle;extracellular region part;extracellular vesicular exosome;integral to membrane;intracellular membrane-bounded organelle;intracellular non-membrane-bounded organelle;intracellular organelle;intracellular organelle part;intracellular part;intrinsic to membrane;macromo…	AAGCAAT,MIR-137;AAGCCAT,MIR-135A,MIR-135B;ACEVEDO_LIVER_TUMOR_VS_NORMAL_ADJACENT_TISSUE_UP;AFFAR_YY1_TARGETS_DN;ATACCTC,MIR-202;ATTACAT,MIR-380-3P;BASSO_B_LYMPHOCYTE_NETWORK;BENPORATH_PROLIFERATION;BILANGES_RAPAMYCIN_SENSITIVE_VIA_TSC1_AND_TSC2;BIOCARTA_ETC_PATHWAY;BLALOCK_ALZHEIMERS_DISEASE_DN;BRACHAT_RESPONSE_TO_CAMPTOTHECIN_DN;BROWNE_HCMV_INFECTION_18HR_UP;BROWNE_HCMV_INFECTION_24HR_UP;BROWNE_…	Calcium signaling pathway;Huntington's disease;Parkinson's disease	Cricetulus griseus;Mus musculus		GO:0005634;GO:0005739;GO:0005929;GO:0016020;GO:0031982;GO:0032991;GO:0042995;GO:0043226;GO:0043229;GO:0043230;GO:0043231;GO:0043232;GO:0043234;GO:0044464	Mito_carr	REACT_292308;REACT_306614	ko04020;ko05012;ko05016			IPR002067;IPR002113;IPR018108;IPR023395	Aden_trnslctor;Mit_carrier;Mitochondrial_sb/sol_carrier;Mt_carrier_dom				17	16	65.8	154.5	202	2.26459	0.062963	-0.477259	0.856316	0.33956			0.188759	P51881;A0A8C2LJ81;Q545A2;A0A061INB7;G3HEJ8;G3H777;P48962;A0A3L7IIV4;Q8BVI9;G3I8W9;A0A8C2QPL8;G3HMK1;Q3V132;A0A8C2LAL5;B2RTC8;A0A8C2LQA2;B0LAB5	P51881;A0A8C2LJ81;Q545A2;A0A061INB7;G3HEJ8;G3H777	ADP/ATP translocase 2;ADP/ATP translocase 2, N-terminally processed
25.03	25.1614	25.0945	NaN	NaN	NaN	NaN	NaN	NaN	24.7054	24.4044	24.6441	24.5251	24.4247	24.5564	24.4284	24.3828	24.4194	cell part;extracellular membrane-bounded organelle;extracellular organelle;extracellular region part;extracellular vesicular exosome;intracellular membrane-bounded organelle;intracellular organelle;intracellular part;macromolecular complex;membrane-bounded organelle;membrane-bounded vesicle;nucleus;organelle;proteasome accessory complex;proteasome complex;proteasome regulatory particle, lid subco…	ACEVEDO_LIVER_CANCER_UP;BASSO_B_LYMPHOCYTE_NETWORK;BENPORATH_MYC_MAX_TARGETS;BENPORATH_NANOG_TARGETS;BIOCARTA_PROTEASOME_PATHWAY;BIOPOLYMER_CATABOLIC_PROCESS;BIOPOLYMER_METABOLIC_PROCESS;BLALOCK_ALZHEIMERS_DISEASE_DN;BOYAULT_LIVER_CANCER_SUBCLASS_G3_UP;BRUINS_UVC_RESPONSE_LATE;BYSTRYKH_HEMATOPOIESIS_STEM_CELL_AND_BRAIN_QTL_TRANS;CATABOLIC_PROCESS;CELLULAR_CATABOLIC_PROCESS;CELLULAR_MACROMOLECULE_…	Proteasome	Cricetulus griseus;Mus musculus		GO:0000502;GO:0005634;GO:0031982;GO:0032991;GO:0043226;GO:0043229;GO:0043230;GO:0043231;GO:0043234;GO:0044464	JAB;MitMem_reg	REACT_274287;REACT_275686;REACT_275732;REACT_278878;REACT_289441;REACT_294625;REACT_297888;REACT_299120;REACT_301078;REACT_310780;REACT_315933;REACT_321346;REACT_326233;REACT_329431;REACT_334737;REACT_336463;REACT_336745;REACT_337766;REACT_341044;REACT_341075;REACT_342086;REACT_342636;REACT_343561;REACT_343568;REACT_345193;REACT_347264;REACT_351311;REACT_353777;REACT_359269;REACT_359387;REACT_360…	ko03050	JAB_MPN	SM00232	IPR000555;IPR024969	JAMM/MPN+_dom;Rpn11/EIF3F_C				5	5	34.7	10.626	23	2.16801	0.0633117	0.51068	0.919733	0.325553			-0.128472	Q9CSU2;G3I179;O35593;Q3UD26	Q9CSU2;G3I179;O35593;Q3UD26	26S proteasome non-ATPase regulatory subunit 14
24.4782	24.5346	24.5681	24.7955	24.9208	24.6405	24.34	24.0659	24.5089	24.3191	24.448	24.3324	24.1366	23.8986	24.1461	24.3017	24.4147	23.8515	cell part;cytoplasmic part;intracellular membrane-bounded organelle;intracellular organelle;intracellular organelle part;intracellular part;macromolecular complex;membrane;membrane-bounded organelle;mitochondrial part;mitochondrial tricarboxylic acid cycle enzyme complex;mitochondrion;organelle;organelle part;plasma membrane;protein complex;succinate-CoA ligase complex;succinate-CoA ligase comple…	BENPORATH_CYCLING_GENES;BMI1_DN.V1_DN;BOYLAN_MULTIPLE_MYELOMA_PCA3_DN;BROWNE_HCMV_INFECTION_24HR_DN;CACGTG_V$MYC_Q2;CAIRO_HEPATOBLASTOMA_DN;chr3p14;DARWICHE_PAPILLOMA_RISK_HIGH_UP;DARWICHE_PAPILLOMA_RISK_LOW_UP;DARWICHE_SKIN_TUMOR_PROMOTER_DN;DARWICHE_SQUAMOUS_CELL_CARCINOMA_UP;FOURNIER_ACINAR_DEVELOPMENT_EARLY_UP;GARY_CD5_TARGETS_UP;GRAESSMANN_APOPTOSIS_BY_DOXORUBICIN_DN;GSE11864_UNTREATED_VS_CS…	Citrate cycle (TCA cycle);Propanoate metabolism	Cricetulus griseus;Mus musculus	Succinyl-CoA synthetase, GDP-forming	GO:0005739;GO:0005886;GO:0016020;GO:0032991;GO:0043226;GO:0043229;GO:0043231;GO:0043234;GO:0044464;GO:0045239	ATP-grasp_2;Ligase_CoA	REACT_333358	ko00020;ko00640			IPR005809;IPR005811;IPR013650;IPR013815;IPR013816;IPR016102;IPR017866	ATP_grasp_subdomain_1;ATP_grasp_subdomain_2;ATP-grasp_succ-CoA_synth-type;CoA_ligase;Succ_CoA_synthase_bsu;Succ-CoA_synthase_bsu_CS;Succinyl-CoA_synth-like				11	11	37.6	61.819	72	2.20245	0.0633562	0.320519	1.08489	0.275076			-0.210865	A0A8C2LWF0;A0A061I209;G3GS40;C6EQH3;Q9Z2I8;A0A0N4SWD1	A0A8C2LWF0;A0A061I209;G3GS40
25.15	25.0963	25.0191	25.3063	25.0644	25.2914	24.749	24.9376	24.8027	25.101	24.8034	24.9799	25.2245	25.0222	24.9654	25.0841	25.0002	24.7688	cell part;cytoplasmic part;endoplasmic reticulum membrane;endoplasmic reticulum part;intracellular organelle part;intracellular part;membrane;membrane part;organelle membrane;organelle part	AKT_UP_MTOR_DN.V1_DN;BERENJENO_TRANSFORMED_BY_RHOA_DN;CACGTG_V$MYC_Q2;CAIRO_HEPATOBLASTOMA_CLASSES_UP;CAIRO_LIVER_DEVELOPMENT_UP;CHEBOTAEV_GR_TARGETS_DN;CHEN_METABOLIC_SYNDROM_NETWORK;CHIARADONNA_NEOPLASTIC_TRANSFORMATION_KRAS_DN;chr17q21;CTTTGT_V$LEF1_Q2;CUI_TCF21_TARGETS_2_UP;DAVICIONI_TARGETS_OF_PAX_FOXO1_FUSIONS_DN;GAUSSMANN_MLL_AF4_FUSION_TARGETS_A_DN;GGGAGGRR_V$MAZ_Q6;GGGCGGR_V$SP1_Q6;GSE13…		Cricetulus griseus;Mus musculus		GO:0016020;GO:0044464	EF-hand_5;FKBP_C			EFh	SM00054	IPR001179;IPR002048;IPR011992;IPR018247;IPR023566	EF_Hand_1_Ca_BS;EF_hand_dom;EF-hand-dom_pair;PPIase_FKBP;PPIase_FKBP_dom				12	7	32.9	115.22	101	2.2647	0.0634328	0.258949	0.721083	0.396797			0.115249	G3HLV1;A0A8C2M6D4;A0A061I0T8;A2A4H9	G3HLV1;A0A8C2M6D4
24.3062	24.5958	24.5345	24.4561	24.8473	24.4929	24.3388	24.0707	24.2311	24.2689	24.3356	24.2775	24.316	24.2574	24.3082	24.5328	24.5849	24.2867	cell part;cytoplasmic part;intracellular membrane-bounded organelle;intracellular organelle;intracellular organelle lumen;intracellular organelle part;intracellular part;membrane-bounded organelle;membrane-enclosed lumen;mitochondrial matrix;mitochondrial part;mitochondrion;organelle;organelle lumen;organelle part	AEROBIC_RESPIRATION;ATM_DN.V1_UP;BASSO_HAIRY_CELL_LEUKEMIA_DN;BENPORATH_CYCLING_GENES;BERTUCCI_MEDULLARY_VS_DUCTAL_BREAST_CANCER_UP;BLALOCK_ALZHEIMERS_DISEASE_DN;BROWNE_HCMV_INFECTION_14HR_DN;BROWNE_HCMV_INFECTION_1HR_DN;BROWNE_HCMV_INFECTION_20HR_DN;BROWNE_HCMV_INFECTION_24HR_UP;CAGGTG_V$E12_Q6;CARBOHYDRATE_METABOLIC_PROCESS;CARBOXYLIC_ACID_METABOLIC_PROCESS;CELLULAR_CARBOHYDRATE_METABOLIC_PROCE…	Pyruvate metabolism;Two-component system	Cricetulus griseus;Mus musculus		GO:0005739;GO:0043226;GO:0043229;GO:0043231;GO:0044464	malic;Malic_M		ko00620;ko02020	Malic_M	SM00919	IPR001891;IPR012301;IPR012302;IPR015884;IPR016040	Malic_enzyme_CS;Malic_N_dom;Malic_NAD-bd;Malic_OxRdtase;NAD(P)-bd_dom				11	10	32.2	182.62	57	2.17274	0.0637255	0.285029	1.00331	0.299863			0.127224	G3HTR9;A0A061IE72;Q3TSD4;Q99KE1;Q3V2Y4;Q3UZW5	G3HTR9;A0A061IE72
25.94	25.9741	26.0131	25.2124	25.506	25.6005	24.4958	24.8215	24.7899	25.1453	25.6005	25.1622	25.3891	25.5039	25.6094	25.3397	25.4991	25.7529	cell part;cytoplasmic part;extracellular membrane-bounded organelle;extracellular organelle;extracellular region part;extracellular vesicular exosome;intracellular membrane-bounded organelle;intracellular organelle;intracellular organelle part;intracellular part;membrane;membrane-bounded organelle;membrane-bounded vesicle;mitochondrial inner membrane;mitochondrial membrane;mitochondrial part;mito…	AAAGGGA,MIR-204,MIR-211;BENPORATH_PROLIFERATION;BLALOCK_ALZHEIMERS_DISEASE_DN;BYSTRYKH_HEMATOPOIESIS_STEM_CELL_QTL_TRANS;CATGTAA,MIR-496;CATION_TRANSMEMBRANE_TRANSPORTER_ACTIVITY;chr15q25;CHUNG_BLISTER_CYTOTOXICITY_UP;CYTOCHROME_C_OXIDASE_ACTIVITY;DAIRKEE_TERT_TARGETS_UP;ELECTRON_CARRIER_ACTIVITY;GARY_CD5_TARGETS_DN;GGGCGGR_V$SP1_Q6;GSE10325_BCELL_VS_LUPUS_BCELL_DN;GSE12845_NAIVE_VS_PRE_GC_TONSIL…	Alzheimer's disease;Cardiac muscle contraction;Huntington's disease;Oxidative phosphorylation;Parkinson's disease	Cricetulus griseus;Mus musculus	Cytochrome c oxidase (EC 1.9.3.1), mitochondrial	GO:0005739;GO:0016020;GO:0031982;GO:0043226;GO:0043229;GO:0043230;GO:0043231;GO:0044464	COX5A	REACT_278797;REACT_360191	ko00190;ko04260;ko05010;ko05012;ko05016			IPR003204	Cyt_c_oxidase_su5A/6				5	5	43.8	48.032	77	2.20519	0.0637931	0.705156	1.90994	0.145833			0.513159	A0A3L7HNP1;G3I834;P12787;A0A061I421	A0A3L7HNP1;G3I834;P12787	Cytochrome c oxidase subunit 5A, mitochondrial
24.5874	24.6794	24.3827	24.4799	24.9634	24.9352	24.2804	24.2496	24.0712	24.4256	24.3354	24.3819	24.5215	24.5655	24.4011	24.243	24.332	24.12	cell part;cytoplasmic part;endoplasmic reticulum;endoplasmic reticulum lumen;endoplasmic reticulum part;intracellular membrane-bounded organelle;intracellular organelle;intracellular organelle lumen;intracellular organelle part;intracellular part;membrane-bounded organelle;membrane-enclosed lumen;organelle;organelle lumen;organelle part	AAAGGAT,MIR-501;AAGCAAT,MIR-137;AATGTGA,MIR-23A,MIR-23B;ACEVEDO_LIVER_CANCER_DN;ACEVEDO_LIVER_TUMOR_VS_NORMAL_ADJACENT_TISSUE_DN;BANDRES_RESPONSE_TO_CARMUSTIN_WITHOUT_MGMT_24HR_DN;BERENJENO_TRANSFORMED_BY_RHOA_DN;BRACHAT_RESPONSE_TO_CAMPTOTHECIN_DN;BRUINS_UVC_RESPONSE_LATE;BRUNO_HEMATOPOIESIS;BYSTRYKH_HEMATOPOIESIS_STEM_CELL_QTL_CIS;CAIRO_LIVER_DEVELOPMENT_UP;CALCIUM_ION_BINDING;CATION_BINDING;CH…		Cricetulus griseus;Mus musculus		GO:0005783;GO:0043226;GO:0043229;GO:0043231;GO:0044464	EF-hand_5;EF-hand_7			EFh	SM00054	IPR002048;IPR011992;IPR018247;IPR027241	EF_Hand_1_Ca_BS;EF_hand_dom;EF-hand-dom_pair;Rcn1				10	10	39.4	50.39	64	2.22223	0.0638298	0.380658	0.383525	0.625848			0.0731417	Q05186;A0A8C2L8T9;G3GZA9	Q05186;A0A8C2L8T9;G3GZA9	Reticulocalbin-1
26.4188	26.3463	26.527	25.5172	25.4059	NaN	24.9512	24.989	NaN	25.2133	25.3147	25.213	25.6533	25.9009	25.8243	25.8415	24.9755	25.8936	axon part;axon terminus;cell part;cell projection part;contractile fiber part;cytoplasm;cytoplasmic part;cytosol;endoplasmic reticulum membrane;endoplasmic reticulum part;extracellular membrane-bounded organelle;extracellular organelle;extracellular region part;extracellular vesicular exosome;intracellular organelle part;intracellular part;membrane;membrane part;membrane-bounded organelle;membran…	AAGCCAT,MIR-135A,MIR-135B;ACACTAC,MIR-142-3P;ATGCTGG,MIR-338;BANDRES_RESPONSE_TO_CARMUSTIN_MGMT_48HR_DN;BENPORATH_CYCLING_GENES;BIOCARTA_MTOR_PATHWAY;BIOCARTA_NFAT_PATHWAY;BORCZUK_MALIGNANT_MESOTHELIOMA_UP;BROWNE_HCMV_INFECTION_24HR_UP;BRUINS_UVC_RESPONSE_LATE;BRUINS_UVC_RESPONSE_VIA_TP53_GROUP_A;BRUNO_HEMATOPOIESIS;CAGCTTT,MIR-320;CHARAFE_BREAST_CANCER_LUMINAL_VS_BASAL_DN;CHEN_METABOLIC_SYNDROM_…		Cricetulus griseus;Mus musculus	FKBP12-FK506 complex	GO:0005737;GO:0005829;GO:0016020;GO:0031982;GO:0043226;GO:0043230;GO:0044464	FKBP_C	REACT_294284;REACT_297798				IPR001179;IPR023566	PPIase_FKBP;PPIase_FKBP_dom				5	5	72.2	83.701	40	2.17365	0.0641447	0.906793	1.92693	0.141975			0.545292	A0A3L7HEZ0;G3H6Y5;P26883;Q3ULN5;Q1JUQ7;Q1JUQ8;Q1JUQ6;Q3UBA0;Q3UKJ3;F6X9I3	A0A3L7HEZ0;G3H6Y5;P26883	Peptidyl-prolyl cis-trans isomerase FKBP1A
24.4296	24.5129	24.6097	25.2292	24.9398	25.1928	25.6099	25.2266	25.6074	25.272	25.1869	25.3679	25.2961	25.1126	25.4081	25.4017	25.1966	25.5637	cell junction;cell part;cell projection;cell-cell junction;cytoplasm;cytoplasmic part;cytosol;early endosome;endosome;extracellular membrane-bounded organelle;extracellular organelle;extracellular region part;extracellular vesicular exosome;guanyl-nucleotide exchange factor complex;intracellular;intracellular membrane-bounded organelle;intracellular organelle;intracellular part;late endosome;lipi…	AACTTT_UNKNOWN;AAGCACT,MIR-520F;AAGTCCA,MIR-422B,MIR-422A;ACEVEDO_METHYLATED_IN_LIVER_CANCER_DN;AGCGCTT,MIR-518F,MIR-518E,MIR-518A;AGCTCCT,MIR-28;AGUIRRE_PANCREATIC_CANCER_COPY_NUMBER_DN;ATCATGA,MIR-433;ATGTTAA,MIR-302C;ATGTTTC,MIR-494;BCAT_BILD_ET_AL_DN;BENPORATH_NANOG_TARGETS;BIOCARTA_EPHA4_PATHWAY;BIOCARTA_INTEGRIN_PATHWAY;BIOCARTA_MET_PATHWAY;BORCZUK_MALIGNANT_MESOTHELIOMA_UP;BOSCO_ALLERGEN_I…	Chemokine signaling pathway;Focal adhesion;Leukocyte transendothelial migration;Long-term potentiation;MAPK signaling pathway;Neurotrophin signaling pathway;Pancreatic secretion;Renal cell carcinoma	Cricetulus griseus;Mus musculus	Itgb1-Rap1a-Prkd1 complex	GO:0005622;GO:0005737;GO:0005768;GO:0005811;GO:0005829;GO:0005886;GO:0016020;GO:0031982;GO:0032991;GO:0042995;GO:0043005;GO:0043226;GO:0043229;GO:0043230;GO:0043231;GO:0043234;GO:0044464	Ras	REACT_283484;REACT_297430;REACT_307305;REACT_316753;REACT_324620;REACT_330010;REACT_332492	ko04010;ko04062;ko04510;ko04670;ko04720;ko04722;ko04972;ko05211	RAS	SM00173	IPR001806;IPR005225;IPR020849;IPR027417	P-loop_NTPase;Small_GTPase;Small_GTPase_Ras;Small_GTP-bd_dom				6	6	48.4	71.225	82	2.20573	0.0642361	-0.55944	0.192267	0.809721			-0.0486247	Q52L50;G3IBI0;G3GY22;C5H0E8;Q99JI6;P62835;A0A8C2MC50;A0A0G2JDL9;A0A8C2QJ56;A0A0G2JE52;Q3V3W9;Q3U7U8;A0A0G2JED9;C5H0E9;A0A8C2QCR4;A0A1W2P777	Q52L50;G3IBI0;G3GY22;C5H0E8;Q99JI6;P62835;A0A8C2MC50;A0A0G2JDL9;A0A8C2QJ56;A0A0G2JE52;Q3V3W9;Q3U7U8;A0A0G2JED9;C5H0E9	Ras-related protein Rap-1b;Ras-related protein Rap-1A
26.3191	26.4068	26.6031	26.327	26.0344	26.1966	26.0675	25.9707	26.1945	25.6945	25.9134	25.8308	26.3047	26.134	26.226	26.1309	25.8839	25.934	cell part;cytoplasm;cytoplasmic membrane-bounded vesicle;cytoplasmic part;cytoplasmic vesicle;cytosol;extracellular membrane-bounded organelle;extracellular organelle;extracellular region part;extracellular space;extracellular vesicular exosome;intracellular membrane-bounded organelle;intracellular organelle;intracellular part;lysosome;lytic vacuole;membrane;membrane-bounded organelle;membrane-bo…	ACEVEDO_FGFR1_TARGETS_IN_PROSTATE_CANCER_MODEL_DN;BAELDE_DIABETIC_NEPHROPATHY_DN;BLALOCK_ALZHEIMERS_DISEASE_INCIPIENT_UP;BLALOCK_ALZHEIMERS_DISEASE_UP;BOCHKIS_FOXA2_TARGETS;BURTON_ADIPOGENESIS_2;BURTON_ADIPOGENESIS_PEAK_AT_8HR;CAIRO_HEPATOBLASTOMA_CLASSES_UP;CARBOXYLESTERASE_ACTIVITY;CATABOLIC_PROCESS;CELLULAR_CATABOLIC_PROCESS;CELLULAR_LIPID_CATABOLIC_PROCESS;CELLULAR_LIPID_METABOLIC_PROCESS;CHI…	Methane metabolism;Phenylalanine metabolism;Phenylpropanoid biosynthesis	Cricetulus griseus;Mus musculus		GO:0005615;GO:0005737;GO:0005739;GO:0005764;GO:0005773;GO:0005829;GO:0016020;GO:0016023;GO:0031982;GO:0043226;GO:0043229;GO:0043230;GO:0043231;GO:0044464	1-cysPrx_C;AhpC-TSA	REACT_308972	ko00360;ko00680;ko00940			IPR000866;IPR012336;IPR019479;IPR024706	AhpC/TSA;Peroxiredoxin_AhpC-typ;Peroxiredoxin_C;Thioredoxin-like_fold				20	20	78.6	145.01	154	2.22292	0.0642857	0.369284	0.852262	0.342795			0.157049	A0A8C2LBB3;A0A8C2L953;A0A061HYZ1;Q6GT24;Q53ZU7;Q6A0D0;O08709;D3Z0Y2;Q8BG37;Q8BPD3	A0A8C2LBB3;A0A8C2L953;A0A061HYZ1
23.9602	24.191	24.1188	24.4842	24.6812	24.4513	23.9842	23.855	23.981	23.8762	23.9675	23.8928	23.7357	24.0289	23.7381	24.0848	23.3753	23.7091	extracellular region part;extracellular space			Cricetulus griseus		GO:0005615	Serpin			SERPIN	SM00093	IPR000215;IPR015557;IPR023795;IPR023796	Serpin_B1;Serpin_CS;Serpin_dom;Serpin_fam				10	10	27.7	24.164	68	2.21334	0.0646853	0.388309	0.702025	0.403945			-0.147464	G3GWX6;A0A8C2L688	G3GWX6;A0A8C2L688
23.128	23.0765	NaN	NaN	23.1834	NaN	22.94	22.9817	NaN	22.9449	NaN	NaN	22.6171	NaN	22.8629	NaN	22.1398	NaN	axon;cell part;cell projection;chromosomal part;chromosome, centromeric region;cytoplasm;dendrite;filopodium;intracellular non-membrane-bounded organelle;intracellular organelle;intracellular organelle part;intracellular part;macromolecular complex;neuron projection;non-membrane-bounded organelle;nuclear part;nucleolus;organelle;organelle part;preribosome;ribonucleoprotein complex;small-subunit p…	ACEVEDO_METHYLATED_IN_LIVER_CANCER_DN;BLALOCK_ALZHEIMERS_DISEASE_UP;chr14q11;DAZARD_RESPONSE_TO_UV_SCC_DN;GSE13484_UNSTIM_VS_12H_YF17D_VACCINE_STIM_PBMC_UP;GSE14308_TH1_VS_NAIVE_CD4_TCELL_DN;GSE17721_12H_VS_24H_PAM3CSK4_BMDM_UP;GSE17721_LPS_VS_CPG_0.5H_BMDM_UP;GSE17974_2.5H_VS_72H_IL4_AND_ANTI_IL12_ACT_CD4_TCELL_UP;GSE24634_NAIVE_CD4_TCELL_VS_DAY3_IL4_CONV_TREG_UP;GSE24634_NAIVE_CD4_TCELL_VS_DAY7…		Cricetulus griseus;Mus musculus		GO:0005730;GO:0005737;GO:0030175;GO:0030529;GO:0030684;GO:0032991;GO:0042995;GO:0043005;GO:0043226;GO:0043229;GO:0043232;GO:0044464	Sas10_Utp3					IPR007146	Sas10/Utp3/C1D				2	2	8.9	5.3178	17	2.1803	0.065	0.173759	0.912376	0.327063			-0.41562	G3HDG3;Q9DB96	G3HDG3;Q9DB96	Neuroguidin
23.7885	23.8879	23.9818	24.111	24.1674	24.1697	24.3643	24.1738	24.1406	24.3624	24.3289	24.5063	24.2292	24.3082	24.26	24.4075	24.3263	24.4989	box C/D snoRNP complex;cell part;cytoplasm;intracellular non-membrane-bounded organelle;intracellular organelle;intracellular organelle part;intracellular part;macromolecular complex;membrane;non-membrane-bounded organelle;nuclear part;nucleolar part;nucleolus;nucleoplasm;organelle;organelle part;preribosome;pre-snoRNP complex;ribonucleoprotein complex;small nucleolar ribonucleoprotein complex;sm…	ABRAMSON_INTERACT_WITH_AIRE;ALFANO_MYC_TARGETS;BENPORATH_ES_1;BILD_MYC_ONCOGENIC_SIGNATURE;BIOPOLYMER_METABOLIC_PROCESS;BLALOCK_ALZHEIMERS_DISEASE_UP;BROWN_MYELOID_CELL_DEVELOPMENT_DN;BURTON_ADIPOGENESIS_2;BURTON_ADIPOGENESIS_PEAK_AT_8HR;CACGTG_V$MYC_Q2;CAIRO_HEPATOBLASTOMA_CLASSES_UP;chr20p13;DODD_NASOPHARYNGEAL_CARCINOMA_DN;DUTERTRE_ESTRADIOL_RESPONSE_6HR_UP;E2F1_UP.V1_UP;FEVR_CTNNB1_TARGETS_DN…	Ribosome biogenesis in eukaryotes	Cricetulus griseus;Mus musculus	Parvulin-associated pre-rRNP complex	GO:0005654;GO:0005730;GO:0005732;GO:0005737;GO:0016020;GO:0030529;GO:0030684;GO:0032991;GO:0043226;GO:0043229;GO:0043232;GO:0044464	Nop;NOP5NT;NOSIC	REACT_275351	ko03008	NOSIC	SM00931	IPR002687;IPR012974;IPR012976	Nop_dom;NOP5_N;NOSIC				14	14	37.5	80.168	125	2.22104	0.0651408	-0.295003	0.14471	0.864344			0.0256459	G3H451;Q3USZ5;Q9D6Z1;Q3UJZ7;E0CXZ0;F7CHP9;F7CHQ7;F6USW7;F6U250;F6V095;A2APD7	G3H451;Q3USZ5;Q9D6Z1;Q3UJZ7;E0CXZ0	Nucleolar protein 56
28.2619	28.5588	28.3535	28.3828	28.4692	28.299	27.9129	28.0443	28.1625	28.2782	28.2615	28.199	28.2778	28.2113	28.1679	28.2395	28.2671	28.0543	cell part;centriole;chromatin;chromosomal part;cytoplasm;cytoplasmic membrane-bounded vesicle;cytoplasmic part;cytoplasmic vesicle;cytoskeletal part;endosome;extracellular membrane-bounded organelle;extracellular organelle;extracellular region part;extracellular vesicular exosome;intracellular membrane-bounded organelle;intracellular non-membrane-bounded organelle;intracellular organelle;intracel…	AGTCTAG,MIR-151;ALONSO_METASTASIS_EMT_UP;ALONSO_METASTASIS_UP;BENPORATH_CYCLING_GENES;BIOCARTA_RANMS_PATHWAY;BIOPOLYMER_METABOLIC_PROCESS;BORCZUK_MALIGNANT_MESOTHELIOMA_UP;BYSTRYKH_HEMATOPOIESIS_STEM_CELL_QTL_TRANS;CAHOY_ASTROCYTIC;CAIRO_HEPATOBLASTOMA_CLASSES_UP;CCTGTGA,MIR-513;CELL_CYCLE_GO_0007049;CELL_CYCLE_PHASE;CELL_CYCLE_PROCESS;CHIANG_LIVER_CANCER_SUBCLASS_UNANNOTATED_DN;chr12q24;CHROMATI…	Ribosome biogenesis in eukaryotes;RNA transport	Cricetulus griseus;Mus musculus		GO:0005634;GO:0005654;GO:0005730;GO:0005737;GO:0005768;GO:0016020;GO:0016023;GO:0030496;GO:0031982;GO:0032991;GO:0043226;GO:0043229;GO:0043230;GO:0043231;GO:0043232;GO:0043234;GO:0044464	Ras	REACT_276462;REACT_280637;REACT_315548	ko03008;ko03013	RAN	SM00176	IPR001806;IPR002041;IPR005225;IPR027417	P-loop_NTPase;Ran_GTPase;Small_GTPase;Small_GTP-bd_dom				13	13	49.1	189.38	155	2.13634	0.0652866	0.244511	0.410084	0.603458			0.0599632	Q3ULW0;A0A8C2MF66;P62827;G3HP89;Q14AA6;G3IHE5;G3IKJ4;A0A061I3A7;A6H622;A0A8C2QE46;G3GXN1;Q61820	Q3ULW0;A0A8C2MF66;P62827;G3HP89;Q14AA6;G3IHE5	GTP-binding nuclear protein Ran
22.8605	22.6831	22.8295	23.0237	22.6529	22.487	23.3058	23.277	22.8127	23.4541	23.0155	23.6631	23.3099	22.5861	23.2111	23.3539	23.0935	23.119	cell part;cell projection;cytoplasm;cytoplasmic part;cytosol;endoplasmic reticulum;endoplasmic reticulum membrane;endoplasmic reticulum part;intracellular membrane-bounded organelle;intracellular organelle;intracellular organelle part;intracellular part;macromolecular complex;membrane;membrane part;membrane-bounded organelle;neuron projection;nuclear part;nucleoplasm;nucleus;organelle;organelle m…	AKL_HTLV1_INFECTION_DN;chr6q16;CTACCTC,LET-7A,LET-7B,LET-7C,LET-7D,LET-7E,LET-7F,MIR-98,LET-7G,LET-7I;FLECHNER_BIOPSY_KIDNEY_TRANSPLANT_OK_VS_DONOR_UP;FLECHNER_BIOPSY_KIDNEY_TRANSPLANT_REJECTED_VS_OK_DN;FRASOR_RESPONSE_TO_SERM_OR_FULVESTRANT_UP;GENTILE_UV_HIGH_DOSE_DN;GENTILE_UV_RESPONSE_CLUSTER_D4;GINESTIER_BREAST_CANCER_ZNF217_AMPLIFIED_UP;GSE11864_CSF1_VS_CSF1_PAM3CYS_IN_MAC_UP;GSE1460_CORD_VS…		Mus musculus		GO:0005634;GO:0005654;GO:0005737;GO:0005783;GO:0005829;GO:0016020;GO:0032991;GO:0042995;GO:0043005;GO:0043226;GO:0043229;GO:0043231;GO:0043234;GO:0044464	DUF2042										11	11	19.9	31.075	48	2.18198	0.0654362	-0.498577	0.380523	0.629515			-0.142439	A0A8C2LM00;A0A8C2LK88;Q8CCJ3	A0A8C2LM00;A0A8C2LK88;Q8CCJ3	E3 UFM1-protein ligase 1
26.2854	26.1891	26.2628	26.1443	26.1254	26.4582	26.3831	26.6675	26.8418	26.3912	26.4203	26.5828	26.2222	26.5698	26.5293	26.4744	26.2938	26.5061	catalytic step 2 spliceosome;cell part;cytoplasm;cytoplasmic part;cytosol;intracellular membrane-bounded organelle;intracellular organelle;intracellular organelle part;intracellular part;macromolecular complex;membrane-bounded organelle;methylosome;methyltransferase complex;nuclear part;nucleus;organelle;organelle part;pICln-Sm protein complex;protein complex;ribonucleoprotein complex;small nucle…	ALFANO_MYC_TARGETS;BENPORATH_PROLIFERATION;BERENJENO_TRANSFORMED_BY_RHOA_UP;BIDUS_METASTASIS_UP;BIOPOLYMER_METABOLIC_PROCESS;BLUM_RESPONSE_TO_SALIRASIB_DN;BOYAULT_LIVER_CANCER_SUBCLASS_G123_UP;BRUINS_UVC_RESPONSE_LATE;CAIRO_HEPATOBLASTOMA_CLASSES_UP;CELLULAR_COMPONENT_ASSEMBLY;CHANG_CORE_SERUM_RESPONSE_UP;CHARAFE_BREAST_CANCER_LUMINAL_VS_MESENCHYMAL_DN;CHIANG_LIVER_CANCER_SUBCLASS_UNANNOTATED_DN;…	Spliceosome;Systemic lupus erythematosus	Cricetulus griseus;Mus musculus		GO:0005634;GO:0005681;GO:0005737;GO:0005829;GO:0030529;GO:0030532;GO:0032991;GO:0043226;GO:0043229;GO:0043231;GO:0043234;GO:0044464	LSM	REACT_271571;REACT_307866;REACT_333207	ko03040;ko05322	Sm	SM00651	IPR001163;IPR006649;IPR010920;IPR027141	LSM_dom;LSm4/Sm_D1/D3;Ribonucl_LSM;Ribonucl_LSM_euk/arc				3	3	37	73.662	77	2.14047	0.0657051	-0.303592	0.599462	0.443584			-0.115197	G3HGH4;A0A8C2MQG7;P62315;A0A3Q4L381;A0A3Q4L2W0;A0A061IM06	G3HGH4;A0A8C2MQG7;P62315	Small nuclear ribonucleoprotein Sm D1
24.1364	23.8411	23.9252	23.8433	24.2083	23.706	24.5334	24.2862	24.2329	24.1222	24.1655	24.5479	24.5008	24.6453	24.7604	24.6219	24.4278	24.6172	cell part;cytoplasm;cytoplasmic part;cytosol;intracellular membrane-bounded organelle;intracellular organelle;intracellular organelle part;intracellular part;membrane;membrane-bounded organelle;nuclear part;nucleoplasm;nucleus;organelle;organelle part;plasma membrane	ACEVEDO_LIVER_CANCER_DN;ACEVEDO_NORMAL_TISSUE_ADJACENT_TO_LIVER_TUMOR_DN;ALCALAY_AML_BY_NPM1_LOCALIZATION_UP;ATACCTC,MIR-202;ATGTACA,MIR-493;ATGTTTC,MIR-494;AZARE_NEOPLASTIC_TRANSFORMATION_BY_STAT3_DN;BERENJENO_TRANSFORMED_BY_RHOA_DN;BRACHAT_RESPONSE_TO_CAMPTOTHECIN_DN;BRACHAT_RESPONSE_TO_METHOTREXATE_DN;BURTON_ADIPOGENESIS_10;CAGGTG_V$E12_Q6;CAIRO_HEPATOBLASTOMA_UP;CAIRO_LIVER_DEVELOPMENT_DN;CAS…	Butanoate metabolism;Synthesis and degradation of ketone bodies;Terpenoid backbone biosynthesis;Valine, leucine and isoleucine degradation	Cricetulus griseus;Mus musculus		GO:0005634;GO:0005654;GO:0005737;GO:0005829;GO:0005886;GO:0016020;GO:0043226;GO:0043229;GO:0043231;GO:0044464	HMG_CoA_synt_C;HMG_CoA_synt_N	REACT_345006	ko00072;ko00280;ko00650;ko00900			IPR000590;IPR010122;IPR013528;IPR013746;IPR016038;IPR016039	HMG_CoA_synt_AS;HMG_CoA_synt_C_dom;HMG_CoA_synth_N;HMG_CoA_synthase_euk;Thiolase-like;Thiolase-like_subgr				12	11	30.6	72.488	89	2.18368	0.0658784	-0.371311	1.99302	0.138889			0.280857	P13704;G3HMY0;A0A8C2MR94;Q8K0I5;Q3UWQ9;Q3UKE7;Q3UJ70;Q8JZK9;Q8C5F4	P13704;G3HMY0;A0A8C2MR94;Q8K0I5;Q3UWQ9;Q3UKE7;Q3UJ70;Q8JZK9	Hydroxymethylglutaryl-CoA synthase, cytoplasmic
26.7107	26.6209	26.709	26.6827	26.6227	26.3889	26.3546	26.4058	26.5424	25.7571	25.8882	25.919	26.391	26.1303	26.5566	26.1439	26.0125	26.1835	cell part;cytoplasm;cytoplasmic part;cytosol;extracellular membrane-bounded organelle;extracellular organelle;extracellular region part;extracellular vesicular exosome;intracellular organelle part;intracellular part;membrane;membrane-bounded organelle;membrane-bounded vesicle;nuclear part;nucleoplasm;organelle;organelle part;plasma membrane;vesicle	ACEVEDO_LIVER_CANCER_UP;ACEVEDO_NORMAL_TISSUE_ADJACENT_TO_LIVER_TUMOR_UP;AKT_UP.V1_DN;AKT_UP_MTOR_DN.V1_DN;ALCALAY_AML_BY_NPM1_LOCALIZATION_DN;ARGGGTTAA_UNKNOWN;BENPORATH_ES_WITH_H3K27ME3;BILANGES_RAPAMYCIN_SENSITIVE_VIA_TSC1_AND_TSC2;BILANGES_SERUM_SENSITIVE_GENES;BIOCARTA_IL10_PATHWAY;BLUM_RESPONSE_TO_SALIRASIB_UP;BMI1_DN.V1_DN;BOYLAN_MULTIPLE_MYELOMA_D_UP;BOYLAN_MULTIPLE_MYELOMA_PCA1_DN;BROWNE…	Porphyrin and chlorophyll metabolism;Riboflavin metabolism	Cricetulus griseus;Mus musculus		GO:0005654;GO:0005737;GO:0005829;GO:0005886;GO:0016020;GO:0031982;GO:0043226;GO:0043230;GO:0044464		REACT_341594	ko00740;ko00860			IPR016040	NAD(P)-bd_dom				10	10	75.7	71.818	86	2.13278	0.0664557	0.477988	0.243472	0.767824			0.0918185	A0A8C2MZH1;A0A061HTH1;Q3U6G1;E9PZC3;Q923D2;A0A8C2QNH3;G3HNR0;E9PZC4;A0A0U1RPU7;Q3TP34	A0A8C2MZH1;A0A061HTH1;Q3U6G1;E9PZC3;Q923D2	Flavin reductase (NADPH)
23.8761	23.6261	23.6416	NaN	NaN	NaN	NaN	NaN	NaN	24.2531	24.4084	24.1419	24.1927	NaN	NaN	24.1462	24.1955	24.0234				Cricetulus griseus			MOSC;MOSC_N					IPR005302;IPR005303;IPR011037	MoCF_Sase_C;MOSC_N;Pyrv_Knase-like_insert_dom				2	2	10.1	3.0092	9	2.10844	0.0666667	-0.553176	0.766794	0.381705			-0.128331	G3GRD4;A0A061HYV9;A0A3L7HI52	G3GRD4;A0A061HYV9;A0A3L7HI52
22.86	22.7818	22.7196	NaN	NaN	NaN	NaN	NaN	NaN	NaN	23.1615	23.2743	23.3434	23.3949	NaN	23.3015	NaN	23.4015	cell part;cytoplasmic part;endoplasmic reticulum;Golgi apparatus;intracellular membrane-bounded organelle;intracellular organelle;intracellular part;membrane-bounded organelle;organelle	chr21q22;GLI1_UP.V1_UP;GSE11864_CSF1_IFNG_VS_CSF1_IFNG_PAM3CYS_IN_MAC_DN;GSE11864_UNTREATED_VS_CSF1_IFNG_IN_MAC_UP;GSE13411_NAIVE_VS_SWITCHED_MEMORY_BCELL_DN;GSE15733_BM_VS_SPLEEN_MEMORY_CD4_TCELL_DN;GSE17721_CPG_VS_GARDIQUIMOD_6H_BMDM_DN;GSE17721_CTRL_VS_GARDIQUIMOD_6H_BMDM_DN;GSE17721_CTRL_VS_GARDIQUIMOD_8H_BMDM_DN;GSE17721_CTRL_VS_LPS_6H_BMDM_DN;GSE17721_CTRL_VS_PAM3CSK4_24H_BMDM_DN;GSE17721_C…	Other types of O-glycan biosynthesis	Cricetulus griseus;Mus musculus		GO:0005783;GO:0005794;GO:0043226;GO:0043229;GO:0043231;GO:0044464	O-FucT	REACT_346310	ko00514			IPR019378	GDP-Fuc_O-FucTrfase				6	6	20	22.311	25	2.11429	0.0670732	-0.430745	1.34883	0.194805			0.142415	A0A8C2MWH8;G3H8Z0;Q3V1L7;B2RV73;Q8VHI3;Q3UHF9;A0A1W2P6H4;A0A1W2P7Z1	A0A8C2MWH8;G3H8Z0;Q3V1L7;B2RV73;Q8VHI3	GDP-fucose protein O-fucosyltransferase 2
22.1655	22.1621	22.0177	21.6955	21.9565	NaN	NaN	22.1588	NaN	22.7349	22.7244	22.7839	22.8878	22.7667	22.7307	22.9402	22.4557	22.4863	cell part;cytoplasmic part;extracellular membrane-bounded organelle;extracellular organelle;extracellular region part;extracellular vesicular exosome;intracellular membrane-bounded organelle;intracellular organelle;intracellular part;lysosome;lytic vacuole;membrane-bounded organelle;membrane-bounded vesicle;organelle;vacuole;vesicle	APPEL_IMATINIB_RESPONSE;BAKKER_FOXO3_TARGETS_UP;BENPORATH_EED_TARGETS;BENPORATH_MYC_MAX_TARGETS;BENPORATH_NANOG_TARGETS;BIOCARTA_EDG1_PATHWAY;BLALOCK_ALZHEIMERS_DISEASE_DN;BLALOCK_ALZHEIMERS_DISEASE_UP;BOHN_PRIMARY_IMMUNODEFICIENCY_SYNDROM_DN;BONOME_OVARIAN_CANCER_SURVIVAL_SUBOPTIMAL_DEBULKING;BRUINS_UVC_RESPONSE_VIA_TP53_GROUP_B;BURTON_ADIPOGENESIS_8;CELLULAR_LIPID_METABOLIC_PROCESS;CERAMIDE_MET…	Lysosome;Sphingolipid metabolism	Cricetulus griseus;Mus musculus		GO:0005764;GO:0005773;GO:0031982;GO:0043226;GO:0043229;GO:0043230;GO:0043231;GO:0044464	CBAH;NAAA-beta	REACT_339900	ko00600;ko04142			IPR016699;IPR029130;IPR029132	Acid_ceramidase_N;Acid_ceramidase-like;CBAH/NAAA_C				5	5	15.7	10.34	23	2.1154	0.0674847	-0.601023	0.303602	0.700965			0.110721	G3GZB2;Q78P93;Q3U8A7;Q3U646;Q3TWT5;Q9WV54	G3GZB2
23.2407	23.1637	23.4585	23.7611	23.3229	23.3744	NaN	23.6029	23.9263	23.7129	23.9278	23.6882	24.0555	23.6317	23.4451	24.3273	24.1366	24.1886	apical plasma membrane;basal plasma membrane;cell part;cytoplasmic part;endoplasmic reticulum part;endoplasmic reticulum tubular network;extracellular membrane-bounded organelle;extracellular organelle;extracellular region part;extracellular vesicular exosome;Golgi apparatus;intracellular;intracellular membrane-bounded organelle;intracellular organelle;intracellular organelle part;intracellular p…	ACEVEDO_LIVER_CANCER_UP;BHAT_ESR1_TARGETS_VIA_AKT1_DN;BRUINS_UVC_RESPONSE_VIA_TP53_GROUP_A;CAGCTTT,MIR-320;chr10p12;GOLDRATH_HOMEOSTATIC_PROLIFERATION;GOTZMANN_EPITHELIAL_TO_MESENCHYMAL_TRANSITION_DN;GRAESSMANN_APOPTOSIS_BY_DOXORUBICIN_DN;GSE13738_TCR_VS_BYSTANDER_ACTIVATED_CD4_TCELL_DN;GSE17721_0.5H_VS_24H_GARDIQUIMOD_BMDM_DN;GSE17721_0.5H_VS_8H_GARDIQUIMOD_BMDM_DN;GSE17721_PAM3CSK4_VS_GADIQUIMO…		Cricetulus griseus;Mus musculus		GO:0005622;GO:0005794;GO:0031982;GO:0043226;GO:0043229;GO:0043230;GO:0043231;GO:0044464	Ras			RAB	SM00175	IPR001806;IPR003579;IPR005225;IPR025662;IPR027417	P-loop_NTPase;Sigma_54_int_dom_ATP-bd_1;Small_GTPase;Small_GTPase_Rab_type;Small_GTP-bd_dom				6	6	41.3	43.026	38	2.12822	0.0676101	-0.384732	0.553333	0.480823			0.192515	Q0PD38;G3H3P1;A0A061I5P2;P35293;A0A3Q4EI12;A0A452J8C1;Q8CEH2;A0A3Q4EIF7	Q0PD38;G3H3P1;A0A061I5P2;P35293;A0A3Q4EI12;A0A452J8C1	Ras-related protein Rab-18
24.4104	24.5396	24.0191	NaN	NaN	NaN	NaN	23.8361	NaN	23.3337	23.2723	23.286	23.9457	NaN	23.6914	23.2782	23.4147	23.5032	axon part;cell part;cell projection part;cytoplasmic part;cytoskeleton;cytosol;extracellular membrane-bounded organelle;extracellular organelle;extracellular region part;extracellular vesicular exosome;intracellular non-membrane-bounded organelle;intracellular organelle;intracellular part;membrane-bounded organelle;membrane-bounded vesicle;non-membrane-bounded organelle;organelle;synapse part;ter…	AAAYRNCTG_UNKNOWN;AACTTT_UNKNOWN;AGCACTT,MIR-93,MIR-302A,MIR-302B,MIR-302C,MIR-302D,MIR-372,MIR-373,MIR-520E,MIR-520A,MIR-526B,MIR-520B,MIR-520C,MIR-520D;AGCYRWTTC_UNKNOWN;AMUNDSON_POOR_SURVIVAL_AFTER_GAMMA_RADIATION_2G;AMUNDSON_POOR_SURVIVAL_AFTER_GAMMA_RADIATION_8G;ATATGCA,MIR-448;ATGTACA,MIR-493;BAELDE_DIABETIC_NEPHROPATHY_DN;BLALOCK_ALZHEIMERS_DISEASE_DN;BOYAULT_LIVER_CANCER_SUBCLASS_G3_UP;CA…	Regulation of actin cytoskeleton;Shigellosis	Cricetulus griseus;Mus musculus	Profilin 2 complex	GO:0005829;GO:0005856;GO:0031982;GO:0043226;GO:0043229;GO:0043230;GO:0043232;GO:0044464	Profilin	REACT_319443;REACT_358264	ko04810;ko05131	PROF	SM00392	IPR005454;IPR005455;IPR027310;IPR029891	PFN;PFN2;Profilin_CS;Profilin1/2/3_vertebrate				2	2	25.3	21.613	22	2.11577	0.0679012	0.890999	0.325432	0.68127			0.134608	G3IA72;A0A061IP27;A0A061ILQ9;D3YWS3;A0A061IKS9;Q9JJV2	G3IA72;A0A061IP27;A0A061ILQ9;D3YWS3;A0A061IKS9;Q9JJV2	Profilin;Profilin-2
26.3262	26.4153	26.2972	26.5443	26.6498	26.2977	26.0478	26.2759	25.9044	26.2353	26.2858	26.0019	26.221	26.1433	26.144	26.1619	26.1351	26.0064	adherens junction;anchoring junction;cell cortex part;cell junction;cell part;cell-substrate adherens junction;cell-substrate junction;contractile fiber part;cortical cytoskeleton;cytoplasm;cytoplasmic part;cytoskeleton;extracellular membrane-bounded organelle;extracellular organelle;extracellular region part;extracellular space;extracellular vesicular exosome;focal adhesion;intracellular membran…	AAACCAC,MIR-140;ACTIN_BINDING;ACTIN_FILAMENT_BINDING;ACTTTAT,MIR-142-5P;AMIT_SERUM_RESPONSE_480_MCF10A;BCAT_BILD_ET_AL_UP;BERENJENO_TRANSFORMED_BY_RHOA_REVERSIBLY_DN;BERENJENO_TRANSFORMED_BY_RHOA_UP;CELL_PROJECTION;CHICAS_RB1_TARGETS_CONFLUENT;chr19q13;CTATGCA,MIR-153;CYTOPLASM;CYTOPLASMIC_PART;CYTOSKELETAL_PROTEIN_BINDING;DELACROIX_RAR_BOUND_ES;DELYS_THYROID_CANCER_UP;ENK_UV_RESPONSE_KERATINOCYT…		Mus musculus		GO:0005615;GO:0005634;GO:0005737;GO:0005856;GO:0030529;GO:0031982;GO:0032991;GO:0043226;GO:0043229;GO:0043230;GO:0043231;GO:0043232;GO:0043234;GO:0044464	CH;EF-hand_6;EFhand_Ca_insen;Spectrin			CH;EFh;SPEC	SM00033;SM00054;SM00150						38	1	45.3	323.31	361	2.11922	0.068323	0.296565	0.0500773	0.957523			0.0101093	Q1A602	Q1A602
24.6327	24.6613	24.7158	24.843	24.6054	25.0123	23.771	24.0732	23.465	24.536	24.4478	24.4309	24.7567	24.5343	24.935	24.5728	24.5067	24.5955	cell part;cytoplasmic part;extracellular membrane-bounded organelle;extracellular organelle;extracellular region part;extracellular vesicular exosome;intracellular membrane-bounded organelle;intracellular organelle;intracellular organelle part;intracellular part;membrane;membrane-bounded organelle;membrane-bounded vesicle;mitochondrial inner membrane;mitochondrial membrane;mitochondrial part;mito…	ACEVEDO_LIVER_CANCER_DN;AKL_HTLV1_INFECTION_UP;ALCALAY_AML_BY_NPM1_LOCALIZATION_DN;ATACTGT,MIR-144;BENPORATH_PROLIFERATION;BIOCARTA_KREB_PATHWAY;BLALOCK_ALZHEIMERS_DISEASE_UP;BOCHKIS_FOXA2_TARGETS;CAGCTG_V$AP4_Q5;CHARAFE_BREAST_CANCER_LUMINAL_VS_MESENCHYMAL_UP;CHAUHAN_RESPONSE_TO_METHOXYESTRADIOL_DN;CHICAS_RB1_TARGETS_CONFLUENT;CHICAS_RB1_TARGETS_GROWING;CHICAS_RB1_TARGETS_SENESCENT;chr15q26;CREI…	Carbon fixation pathways in prokaryotes;Citrate cycle (TCA cycle);Glutathione metabolism;Peroxisome	Cricetulus griseus;Mus musculus		GO:0005739;GO:0016020;GO:0031982;GO:0043226;GO:0043229;GO:0043230;GO:0043231;GO:0044464	Iso_dh	REACT_333358	ko00020;ko00480;ko00720;ko04146			IPR004790;IPR019818;IPR024084	IsoCit/isopropylmalate_DH_CS;Isocitrate_DH_NADP;IsoPropMal-DH-like_dom				11	11	31.6	70.742	84	2.12243	0.06875	0.62441	1.73302	0.139764			0.5295	A0A8C2QDG7;A0A8C2LI01;G3IHC0;P54071;D6RIL6;G3IPZ0;A0A0U1RP68;A0A0U1RPR1;A0A8C2LFQ6	A0A8C2QDG7;A0A8C2LI01;G3IHC0;P54071	Isocitrate dehydrogenase [NADP], mitochondrial
21.0495	21.5682	21.6542	20.8994	20.7273	21.2891	NaN	21.3863	21.9212	21.9209	22.5562	22.6057	22.0342	22.0106	22.3708	22.2455	NaN	22.6793	cell junction;cell part;cytoplasmic part;intracellular membrane-bounded organelle;intracellular organelle;intracellular organelle part;intracellular part;membrane;membrane-bounded organelle;microbody;microbody membrane;microbody part;mitochondrion;nucleus;organelle;organelle membrane;organelle part;peroxisomal membrane;peroxisomal part;postsynaptic membrane;synapse part;synaptic membrane	ACEVEDO_LIVER_CANCER_UP;ACEVEDO_LIVER_TUMOR_VS_NORMAL_ADJACENT_TISSUE_UP;BOYLAN_MULTIPLE_MYELOMA_C_D_UP;BYSTRYKH_HEMATOPOIESIS_STEM_CELL_QTL_CIS;chr10q23;GEORGES_TARGETS_OF_MIR192_AND_MIR215;GRAESSMANN_APOPTOSIS_BY_DOXORUBICIN_DN;GSE12366_PLASMA_CELL_VS_MEMORY_BCELL_DN;GSE15930_STIM_VS_STIM_AND_TRICHOSTATINA_48H_CD8_T_CELL_DN;GSE17721_0.5H_VS_12H_GARDIQUIMOD_BMDM_DN;GSE17721_0.5H_VS_12H_LPS_BMDM_…		Cricetulus griseus;Mus musculus		GO:0005634;GO:0005739;GO:0016020;GO:0042579;GO:0043226;GO:0043229;GO:0043231;GO:0044464	AAA			AAA	SM00382	IPR003593;IPR003959;IPR003960;IPR027417	AAA+_ATPase;ATPase_AAA_core;ATPase_AAA_CS;P-loop_NTPase				2	2	15.4	5.2523	34	2.05127	0.0769231	-0.880119	0.315831	0.68937			0.189997	Q9D9C1;A0A494BAB5;A0A061I7Y1;G3I542;A0A8C2LQ05;Q9D5T0;A0A494B9L7;A0A494B9Y0	Q9D9C1;A0A494BAB5;A0A061I7Y1;G3I542;A0A8C2LQ05;Q9D5T0;A0A494B9L7;A0A494B9Y0	ATPase family AAA domain-containing protein 1
29.399	29.4615	29.4197	29.0139	28.8876	29.1221	28.4299	28.321	28.4601	28.9082	29.0612	28.9429	29.0324	29.1914	29.1854	29.1657	29.1141	29.1508	actin cytoskeleton;adherens junction;anchoring junction;cell cortex part;cell junction;cell part;cell projection;cell projection membrane;cell projection part;cell-cell junction;cell-substrate adherens junction;cell-substrate junction;cortical actin cytoskeleton;cortical cytoskeleton;cytoplasm;cytoplasmic part;cytoskeletal part;cytoskeleton;cytosol;extracellular membrane-bounded organelle;extrace…	ACTAYRNNNCCCR_UNKNOWN;ACTIN_CYTOSKELETON_ORGANIZATION_AND_BIOGENESIS;ACTIN_FILAMENT_BASED_PROCESS;ANTI_APOPTOSIS;APOPTOSIS_GO;ATGCTGC,MIR-103,MIR-107;BENPORATH_NANOG_TARGETS;BENPORATH_SOX2_TARGETS;BIOCARTA_CCR3_PATHWAY;BIOCARTA_RAC1_PATHWAY;BIOCARTA_RHO_PATHWAY;CACGTG_V$MYC_Q2;CAGCAGG,MIR-370;CAGGTG_V$E12_Q6;CELL_DEVELOPMENT;CGGAARNGGCNG_UNKNOWN;CHEN_METABOLIC_SYNDROM_NETWORK;chr11q13;CTGCAGY_UNK…	Axon guidance;Fc gamma R-mediated phagocytosis;Regulation of actin cytoskeleton	Cricetulus griseus;Mus musculus		GO:0005576;GO:0005615;GO:0005737;GO:0005829;GO:0005856;GO:0016020;GO:0031982;GO:0042995;GO:0043226;GO:0043229;GO:0043230;GO:0043232;GO:0044464	Cofilin_ADF	REACT_307071;REACT_307441;REACT_313804;REACT_344463	ko04360;ko04666;ko04810	ADF	SM00102	IPR002108;IPR017904;IPR027234;IPR029006	ADF/Cofilin/Destrin;ADF-H;ADF-H/Gelsolin-like_dom;Cofilin_1				18	14	66.9	323.31	295	2.05837	0.077381	0.530094	2.18875	0.13587			0.452771	G3IDM2;Q544Y7;A0A8C2MXJ7;P18760;F8WGL3;Q9CX22;A0A494B9A7	G3IDM2;Q544Y7;A0A8C2MXJ7;P18760;F8WGL3;Q9CX22;A0A494B9A7	Cofilin-1
23.3644	22.9819	23.423	23.4843	23.3851	23.7546	NaN	22.9385	NaN	22.6455	22.0038	22.9935	22.7438	22.7649	22.9232	23.0393	22.8422	22.7387				Cricetulus griseus			ECH					IPR001753;IPR018376;IPR029045	ClpP/crotonase-like_dom;Crotonase_core_superfam;Enoyl-CoA_hyd/isom_CS				3	1	14.8	11.912	33	2.04605	0.0774854	0.753592	0.481612	0.539373			0.196723	G3IKF1	G3IKF1
25.339	25.052	25.1011	25.1647	25.1493	24.9739	25.0171	24.9215	25.0278	24.7622	24.714	24.9103	24.8774	25.0732	24.9166	24.7728	24.9566	24.6748	actin cytoskeleton;cell part;cytoplasmic part;cytoskeleton;cytosol;extracellular membrane-bounded organelle;extracellular organelle;extracellular region part;extracellular vesicular exosome;intracellular non-membrane-bounded organelle;intracellular organelle;intracellular part;membrane-bounded organelle;membrane-bounded vesicle;non-membrane-bounded organelle;organelle;vesicle	AAAYWAACM_V$HFH4_01;ACEVEDO_LIVER_CANCER_DN;ACEVEDO_NORMAL_TISSUE_ADJACENT_TO_LIVER_TUMOR_DN;BIOCARTA_FEEDER_PATHWAY;BLALOCK_ALZHEIMERS_DISEASE_DN;BOSCO_ALLERGEN_INDUCED_TH2_ASSOCIATED_MODULE;BRUINS_UVC_RESPONSE_EARLY_LATE;BRUINS_UVC_RESPONSE_LATE;BRUINS_UVC_RESPONSE_VIA_TP53_GROUP_D;BURTON_ADIPOGENESIS_6;CACTGCC,MIR-34A,MIR-34C,MIR-449;CAIRO_LIVER_DEVELOPMENT_DN;CHANG_CORE_SERUM_RESPONSE_UP;CHAR…	Amino sugar and nucleotide sugar metabolism;Galactose metabolism;Glycolysis / Gluconeogenesis;Pentose phosphate pathway;Purine metabolism;Starch and sucrose metabolism;Streptomycin biosynthesis	Cricetulus griseus;Mus musculus		GO:0005829;GO:0005856;GO:0031982;GO:0043226;GO:0043229;GO:0043230;GO:0043232;GO:0044464	PGM_PMM_I;PGM_PMM_II;PGM_PMM_III;PGM_PMM_IV	REACT_292811;REACT_292921;REACT_296113	ko00010;ko00030;ko00052;ko00230;ko00500;ko00520;ko00521			IPR005841;IPR005843;IPR005844;IPR005845;IPR005846;IPR016055;IPR016066	A-D-PHexomutase_a/b/a-I;A-D-PHexomutase_a/b/a-I/II/III;A-D-PHexomutase_a/b/a-II;A-D-PHexomutase_a/b/a-III;A-D-PHexomutase_C;A-D-PHexomutase_CS;Alpha-D-phosphohexomutase_SF				24	24	51.8	167.51	202	2.06209	0.0778443	0.237858	0.0629564	0.947059			-0.0135797	A0A8C2N9R4;A0A8C2N2H1;Q5RJV4;Q7TNU0;Q66JR7;Q9D0F9;Q3U6X6;G3GZD2;A2CEK3;Q99JW6	A0A8C2N9R4;A0A8C2N2H1;Q5RJV4;Q7TNU0;Q66JR7;Q9D0F9;Q3U6X6;G3GZD2;A2CEK3	Phosphoglucomutase-1
25.4011	25.4026	25.2013	24.7528	24.7273	24.7696	24.2852	24.4011	24.5796	24.557	24.8022	24.6484	24.8842	24.9515	24.8595	24.6244	24.7712	24.7372	cell part;cytoplasmic membrane-bounded vesicle;cytoplasmic part;cytoplasmic vesicle;extracellular membrane-bounded organelle;extracellular organelle;extracellular region part;extracellular space;extracellular vesicular exosome;intracellular membrane-bounded organelle;intracellular non-membrane-bounded organelle;intracellular organelle;intracellular organelle part;intracellular part;lysosome;lytic…	ACEVEDO_LIVER_CANCER_DN;ACEVEDO_NORMAL_TISSUE_ADJACENT_TO_LIVER_TUMOR_DN;AIYAR_COBRA1_TARGETS_UP;ALONSO_METASTASIS_EMT_UP;ALONSO_METASTASIS_UP;APOPTOSIS_GO;APPEL_IMATINIB_RESPONSE;ATTCTTT,MIR-186;BLALOCK_ALZHEIMERS_DISEASE_UP;BOYAULT_LIVER_CANCER_SUBCLASS_G1_DN;CELL_DEVELOPMENT;CELLULAR_MACROMOLECULE_METABOLIC_PROCESS;CELLULAR_PROTEIN_METABOLIC_PROCESS;CHEN_LVAD_SUPPORT_OF_FAILING_HEART_DN;CHEN_M…	Antigen processing and presentation;Lysosome	Cricetulus griseus;Mus musculus		GO:0005615;GO:0005730;GO:0005739;GO:0005764;GO:0005773;GO:0016023;GO:0031982;GO:0043226;GO:0043229;GO:0043230;GO:0043231;GO:0043232;GO:0044464	Peptidase_C1;Propeptide_C1	REACT_313067;REACT_318656;REACT_338311	ko04142;ko04612	Pept_C1	SM00645	IPR000169;IPR000668;IPR012599;IPR013128;IPR015643;IPR025660;IPR025661	Pept_asp_AS;Pept_cys_AS;Pept_his_AS;Peptidase_C1A;Peptidase_C1A_C;Peptidase_C1A_cathepsin-B;Propeptide_C1A				8	8	33.6	110.89	106	2.04856	0.0779412	0.496895	1.8186	0.138636			0.259094	G3H0L9;Q6LAF6;Q3TVS6;P10605;Q3TC17	G3H0L9;Q6LAF6;Q3TVS6;P10605	Cathepsin B;Cathepsin B light chain;Cathepsin B heavy chain
28.6282	28.7062	28.8569	28.3363	28.3347	28.4364	27.6286	27.9728	28.029	28.3219	28.3716	28.2012	28.3763	28.3814	28.3395	28.1793	28.2992	28.144	cell part;cytoplasm;cytoplasmic part;endoplasmic reticulum;endoplasmic reticulum lumen;endoplasmic reticulum part;endoplasmic reticulum-Golgi intermediate compartment;extracellular membrane-bounded organelle;extracellular organelle;extracellular region part;extracellular space;extracellular vesicular exosome;intracellular membrane-bounded organelle;intracellular organelle;intracellular organelle …	AACTTT_UNKNOWN;ACEVEDO_LIVER_CANCER_UP;ACEVEDO_LIVER_TUMOR_VS_NORMAL_ADJACENT_TISSUE_UP;ACOSTA_PROLIFERATION_INDEPENDENT_MYC_TARGETS_DN;AMIT_EGF_RESPONSE_480_HELA;AMUNDSON_RESPONSE_TO_ARSENITE;BENPORATH_NANOG_TARGETS;BHATTACHARYA_EMBRYONIC_STEM_CELL;BROWNE_HCMV_INFECTION_16HR_DN;BROWNE_HCMV_INFECTION_48HR_DN;BRUINS_UVC_RESPONSE_VIA_TP53_GROUP_A;BUYTAERT_PHOTODYNAMIC_THERAPY_STRESS_UP;CAIRO_LIVER_…		Cricetulus griseus;Mus musculus	Sec61alpha-CollagenIV-Hsp47 complex	GO:0005615;GO:0005737;GO:0005783;GO:0031982;GO:0043226;GO:0043229;GO:0043230;GO:0043231;GO:0044464	Serpin	REACT_285754		SERPIN	SM00093	IPR000215;IPR023795;IPR023796	Serpin_CS;Serpin_dom;Serpin_fam				29	1	69.3	323.31	512	2.0625	0.0783133	0.462254	0.898533	0.329009			0.199103	G3IDD4;Q9Z1W7;Q3TWG9;P19324;Q8BVU9;Q3TJK3;Q3TMD2;Q8BV87;A0A140LHR4;A0A140LHK0	G3IDD4;Q9Z1W7;Q3TWG9;P19324;Q8BVU9;Q3TJK3;Q3TMD2;Q8BV87	Serpin H1
29.9698	30.0818	30.0733	29.8172	29.9397	29.8142	29.466	29.5574	29.327	29.8695	29.7974	29.764	29.9887	29.9054	29.9134	29.8052	29.8357	29.7923				Cricetulus griseus			PK;PK_C					IPR001697;IPR011037;IPR015793;IPR015794;IPR015795;IPR015806;IPR015813;IPR018209	Pyr_Knase;Pyrv/PenolPyrv_Kinase-like_dom;Pyrv_Knase_a/b;Pyrv_Knase_AS;Pyrv_Knase_brl;Pyrv_Knase_C;Pyrv_Knase_insert_dom;Pyrv_Knase-like_insert_dom				44	0	78.7	323.31	772	2.03034	0.0799419	0.319137	1.60198	0.158654			0.243242	A0A8C2LMS2;G3H3Q1	A0A8C2LMS2;G3H3Q1
23.5768	23.4777	23.8743	NaN	23.5849	NaN	NaN	NaN	NaN	23.0062	23.179	23.2523	NaN	23.138	23.3611	NaN	23.1264	23.0717	cell part;cytoplasmic part;intracellular membrane-bounded organelle;intracellular organelle;intracellular organelle part;intracellular part;macromolecular complex;membrane;membrane-bounded organelle;mitochondrial inner membrane;mitochondrial intermembrane space protein transporter complex;mitochondrial membrane;mitochondrial part;mitochondrion;organelle;organelle inner membrane;organelle membrane…	BENPORATH_MYC_MAX_TARGETS;BENPORATH_SOX2_TARGETS;BLUM_RESPONSE_TO_SALIRASIB_UP;BOCHKIS_FOXA2_TARGETS;BOYLAN_MULTIPLE_MYELOMA_D_UP;BURTON_ADIPOGENESIS_5;CACGTG_V$MYC_Q2;CAIRO_HEPATOBLASTOMA_CLASSES_UP;CATION_BINDING;chr14q22;CREIGHTON_ENDOCRINE_THERAPY_RESISTANCE_4;CYTOPLASM;CYTOPLASMIC_PART;DANG_BOUND_BY_MYC;ENVELOPE;GACTGTT,MIR-212,MIR-132;GGGTGGRR_V$PAX4_03;GOLDRATH_NAIVE_VS_MEMORY_CD8_TCELL_UP…		Cricetulus griseus;Mus musculus		GO:0005739;GO:0016020;GO:0032991;GO:0043226;GO:0043229;GO:0043231;GO:0043234;GO:0044464	zf-Tim10_DDP	REACT_292308				IPR004217	Tim10/DDP_fam_Znf				2	2	34.8	6.8304	5	2.02222	0.083815	0.482582	0.107146	0.900855			0.0284654	G3IMX4;Q9WV98	G3IMX4;Q9WV98	Mitochondrial import inner membrane translocase subunit Tim9
NaN	20.3271	20.4588	NaN	NaN	20.0528	NaN	NaN	NaN	NaN	21.4718	21.215	21.2282	20.8578	NaN	NaN	NaN	22.548	cell part;cytoplasmic part;endoplasmic reticulum part;intracellular organelle part;intracellular part;macromolecular complex;membrane part;MHC class II protein complex;MHC protein complex;organelle part;plasma membrane part;protein complex;TAP complex			Cricetulus griseus		GO:0032991;GO:0042611;GO:0043234;GO:0044464	ABC_membrane;ABC_tran;C1-set;MHC_II_beta			AAA;IGc1;MHC_II_beta	SM00382;SM00407;SM00921	IPR000353;IPR003006;IPR003439;IPR003593;IPR003597;IPR005293;IPR007110;IPR011162;IPR011527;IPR013305;IPR013306;IPR013783;IPR014745;IPR017871;IPR027417	AAA+_ATPase;ABC_Tap-like;ABC_transporter_CS;ABC_transporter-like;ABC1_TM_dom;Ig/MHC_CS;Ig_C1-set;Ig-like_dom;Ig-like_fold;MHC_I/II-like_Ag-recog;MHC_II_a/b_N;MHC_II_b_N;P-loop_NTPase;Tap1/ABCB2;Tap2/ABCB3				3	1	6.4	11.968	9	2.00321	0.0862069	-1.06381	0.106119	0.902056			0.201255	G3HQT1;A0A8C2LN67;A0A061IH93;A0A8C2LNN5;A0A8C2LPR9;G3HQS9	G3HQT1;A0A8C2LN67;A0A061IH93
22.373	21.741	22.2154	21.8746	NaN	22.204	22.621	22.5305	NaN	22.34	22.7061	23.1049	22.6198	NaN	22.8676	22.6613	22.5688	23.0312	cell part;cytoplasm;intracellular organelle part;intracellular part;macromolecular complex;nuclear part;nucleoplasm;nucleotide-excision repair complex;organelle part;protein complex;XPC complex	AATGTGA,MIR-23A,MIR-23B;ACACTGG,MIR-199A,MIR-199B;AGCACTT,MIR-93,MIR-302A,MIR-302B,MIR-302C,MIR-302D,MIR-372,MIR-373,MIR-520E,MIR-520A,MIR-526B,MIR-520B,MIR-520C,MIR-520D;AGGGCAG,MIR-18A;ALCALAY_AML_BY_NPM1_LOCALIZATION_DN;AMIT_EGF_RESPONSE_20_MCF10A;BAELDE_DIABETIC_NEPHROPATHY_DN;BIOPOLYMER_METABOLIC_PROCESS;BLALOCK_ALZHEIMERS_DISEASE_DN;BROWNE_HCMV_INFECTION_48HR_DN;CAGTGTT,MIR-141,MIR-200A;CAS…		Mus musculus		GO:0000109;GO:0005654;GO:0005737;GO:0032991;GO:0043234;GO:0044464	UBA;ubiquitin;XPC-binding			STI1;UBA;UBQ	SM00165;SM00213;SM00727						1	1	19.5	5.1573	33	1.99638	0.0871429	-0.578915	0.238747	0.775396			0.0892193	Q6NVC3	Q6NVC3
22.5627	22.412	22.6619	NaN	NaN	NaN	NaN	NaN	22.8999	NaN	23.0814	23.2039	22.9566	22.8285	22.861	23.065	22.9939	23.2078	cell part;Cul5-RING ubiquitin ligase complex;cullin-RING ubiquitin ligase complex;cytoplasm;intracellular membrane-bounded organelle;intracellular organelle;intracellular part;macromolecular complex;membrane;membrane-bounded organelle;nucleus;organelle;plasma membrane;protein complex;ubiquitin ligase complex	ACEVEDO_LIVER_CANCER_UP;APOPTOSIS_GO;ATGCAGT,MIR-217;ATGTACA,MIR-493;ATTACAT,MIR-380-3P;BENPORATH_MYC_MAX_TARGETS;BLALOCK_ALZHEIMERS_DISEASE_UP;CACGTG_V$MYC_Q2;CALCIUM_CHANNEL_ACTIVITY;CATION_CHANNEL_ACTIVITY;CATION_TRANSMEMBRANE_TRANSPORTER_ACTIVITY;CELL_CYCLE_ARREST_GO_0007050;CELL_CYCLE_GO_0007049;CELL_CYCLE_PHASE;CELL_CYCLE_PROCESS;CELL_DEVELOPMENT;CELL_PROLIFERATION_GO_0008283;CGTSACG_V$PAX3…	Ubiquitin mediated proteolysis	Cricetulus griseus;Mus musculus	Ubiquitin E3 ligase (Neurl2, Tceb1, Tceb2, Cul5, Rbx1)	GO:0000151;GO:0005634;GO:0005737;GO:0005886;GO:0016020;GO:0032991;GO:0043226;GO:0043229;GO:0043231;GO:0043234;GO:0044464	Cullin;Cullin_Nedd8	REACT_343568;REACT_348099	ko04120	CULLIN;Cullin_Nedd8	SM00182;SM00884	IPR001373;IPR011991;IPR016157;IPR016158;IPR016159;IPR019559	Cullin_CS;Cullin_homology;Cullin_N;Cullin_neddylation_domain;Cullin_repeat-like_dom;WHTH_DNA-bd_dom				11	11	17.9	21.935	48	1.97004	0.0893855	-0.516204	0.322455	0.685998			-0.0762803	A0A8C2N212;G3I0C6;A0A061IAE3;A0A8C2N202;E9PV12;Q2M4H5;G3X914;Q9D5V5;E9Q6Z0;Q05CY9;Q78GU9;Q8BYN6	A0A8C2N212;G3I0C6;A0A061IAE3;A0A8C2N202;E9PV12;Q2M4H5;G3X914;Q9D5V5	Cullin-5
24.9754	24.9623	25.3076	23.9465	25.2274	24.4806	23.9569	24.0515	23.9526	24.3727	24.3635	23.9368	24.8387	24.846	24.222	24.7902	24.5046	24.0855	cell part;extracellular region;macromolecular complex;membrane part;MHC class I protein complex;MHC protein complex;plasma membrane part;protein complex	ACEVEDO_LIVER_CANCER_UP;BASSO_HAIRY_CELL_LEUKEMIA_DN;BECKER_TAMOXIFEN_RESISTANCE_UP;BENPORATH_NANOG_TARGETS;BIOCARTA_CTL_PATHWAY;BIOCARTA_NKCELLS_PATHWAY;BLALOCK_ALZHEIMERS_DISEASE_DN;BROWNE_HCMV_INFECTION_10HR_DN;BROWNE_HCMV_INFECTION_18HR_DN;BROWNE_HCMV_INFECTION_24HR_DN;CAIRO_HEPATOBLASTOMA_CLASSES_DN;CASTELLANO_NRAS_TARGETS_UP;CHANDRAN_METASTASIS_DN;CHARAFE_BREAST_CANCER_LUMINAL_VS_BASAL_DN;C…		Cricetulus griseus		GO:0005576;GO:0032991;GO:0042611;GO:0043234;GO:0044464	C1-set			IGc1	SM00407	IPR003006;IPR003597;IPR007110;IPR013783	Ig/MHC_CS;Ig_C1-set;Ig-like_dom;Ig-like_fold				4	4	51.3	14.191	31	1.97616	0.0898876	0.710988	1.69793	0.137681			0.442204	Q9WV24;G3H0S7	Q9WV24;G3H0S7
23.3652	23.2572	23.4744	23.8926	23.5873	24.1776	24.164	23.9414	24.0395	24.0156	24.2895	24.1474	24.0342	24.2252	24.3132	24.5024	24.4083	24.6139	cell part;centriole;chromosome;condensed chromosome;cytoplasm;cytoplasmic part;cytoskeletal part;cytosol;DNA topoisomerase complex (ATP-hydrolyzing);intracellular membrane-bounded organelle;intracellular non-membrane-bounded organelle;intracellular organelle;intracellular organelle part;intracellular part;macromolecular complex;membrane-bounded organelle;microtubule organizing center part;non-mem…	AATGTGA,MIR-23A,MIR-23B;ABRAMSON_INTERACT_WITH_AIRE;AFFAR_YY1_TARGETS_DN;APOPTOSIS_GO;APOPTOTIC_NUCLEAR_CHANGES;APOPTOTIC_PROGRAM;ATF2_S_UP.V1_UP;ATPASE_ACTIVITY;ATPASE_ACTIVITY_COUPLED;BAELDE_DIABETIC_NEPHROPATHY_DN;BARIS_THYROID_CANCER_DN;BENPORATH_CYCLING_GENES;BENPORATH_NANOG_TARGETS;BENPORATH_NOS_TARGETS;BENPORATH_OCT4_TARGETS;BENPORATH_PROLIFERATION;BENPORATH_SOX2_TARGETS;BERENJENO_TRANSFOR…		Cricetulus griseus;Mus musculus		GO:0000228;GO:0005634;GO:0005654;GO:0005694;GO:0005730;GO:0005737;GO:0005829;GO:0032991;GO:0043226;GO:0043229;GO:0043231;GO:0043232;GO:0043234;GO:0044464	DNA_gyraseB;DNA_topoisoIV;DTHCT;HATPase_c;Toprim	REACT_274086		HATPase_c;TOP2c;TOP4c	SM00387;SM00433;SM00434	IPR001241;IPR002205;IPR003594;IPR006171;IPR012542;IPR013506;IPR013757;IPR013758;IPR013759;IPR013760;IPR014721;IPR018522;IPR020568;IPR024946;IPR028466;IPR028467	Arg_repress_C-like;DTHCT;HATPase_C;Ribosomal_S5_D2-typ_fold;Ribosomal_S5_D2-typ_fold_subgr;Top2a;Top2b;Topo_IIA;Topo_IIA_A/C;Topo_IIA_A/C_ab;Topo_IIA_A_a;Topo_IIA_bsu_dom2;Topo_IIA_cen_dom;Topo_IIA_like_dom;TopoIIA_CS;Toprim_domain				22	22	18.8	86.945	150	1.98032	0.0903955	-0.473833	1.53061	0.162983			0.249979	A0A8C2MQ31;A0A8C2MT59;P41515;G3I5N5;Q01320;Q8CCE5;Q6PET9;A0A8C2QLP3;A0A098KXG8;Q64511;Q8BRY5;Q3TR62;Q3TTG4	A0A8C2MQ31;A0A8C2MT59;P41515;G3I5N5;Q01320	DNA topoisomerase 2-alpha
25.7492	25.8262	25.7896	25.1429	25.0434	25.109	25.8699	25.7245	25.9817	27.4459	27.3555	26.8401	27.1963	26.8335	26.6266	27.0243	27.2585	26.9772	cell part;cytoplasmic part;extracellular membrane-bounded organelle;extracellular organelle;extracellular region part;extracellular vesicular exosome;integral to membrane;intracellular membrane-bounded organelle;intracellular organelle;intracellular organelle part;intracellular part;intrinsic to membrane;membrane;membrane part;membrane-bounded organelle;membrane-bounded vesicle;mitochondrial inne…	AAAGGAT,MIR-501;ACTGTAG,MIR-139;ALCALA_APOPTOSIS;ANION_TRANSMEMBRANE_TRANSPORTER_ACTIVITY;ATCATGA,MIR-433;ATTCTTT,MIR-186;BILANGES_RAPAMYCIN_SENSITIVE_VIA_TSC1_AND_TSC2;BLALOCK_ALZHEIMERS_DISEASE_DN;BORCZUK_MALIGNANT_MESOTHELIOMA_UP;CACTGTG,MIR-128A,MIR-128B;CAGTGTT,MIR-141,MIR-200A;CAIRO_HEPATOBLASTOMA_CLASSES_UP;CCTGCTG,MIR-214;CGTSACG_V$PAX3_B;chr12q23;CTCTAGA,MIR-526C,MIR-518F,MIR-526A;CYTAGC…		Cricetulus griseus;Mus musculus		GO:0005739;GO:0016020;GO:0031982;GO:0043226;GO:0043229;GO:0043230;GO:0043231;GO:0044464	Mito_carr					IPR018108;IPR023395	Mitochondrial_sb/sol_carrier;Mt_carrier_dom				11	11	53	146.02	101	1.95045	0.0928962	-1.09291	0.692024	0.406987			0.449784	A0A061IHM9;A0A061IK63;A0A8C2MF72;A0A8C2M651;G3I2N1;Q3THU8;Q8VEM8;Q3UB63;Q3U995;G5E902	A0A061IHM9;A0A061IK63;A0A8C2MF72;A0A8C2M651;G3I2N1;Q3THU8;Q8VEM8	Phosphate carrier protein, mitochondrial
24.2385	24.1002	24.3365	24.0386	23.6747	24.1156	24.5117	24.3781	24.3663	24.3357	24.3159	24.4028	24.4611	24.3729	24.3645	24.3879	24.2914	24.6617	catalytic step 2 spliceosome;cell part;intracellular membrane-bounded organelle;intracellular organelle;intracellular organelle part;intracellular part;macromolecular complex;membrane;membrane-bounded organelle;nuclear part;nucleoplasm;nucleus;organelle;organelle part;ribonucleoprotein complex;small nuclear ribonucleoprotein complex;spliceosomal complex;U5 snRNP;viral nucleocapsid;virion part	ATP_DEPENDENT_HELICASE_ACTIVITY;ATPASE_ACTIVITY;ATPASE_ACTIVITY_COUPLED;BARIS_THYROID_CANCER_UP;BIOPOLYMER_METABOLIC_PROCESS;CAIRO_HEPATOBLASTOMA_CLASSES_UP;chr2p11;chr2q11;COLLIS_PRKDC_SUBSTRATES;ENK_UV_RESPONSE_KERATINOCYTE_DN;GCM_CSNK1A1;GCM_DFFA;GCM_HBP1;GCM_MYST2;GCM_NF2;GCM_NUMA1;GCM_RAB10;GNF2_DAP3;GNF2_ELAC2;GNF2_FBL;GNF2_HDAC1;GNF2_KPNB1;GSE12845_IGD_POS_BLOOD_VS_DARKZONE_GC_TONSIL_BCELL…	Spliceosome	Cricetulus griseus;Mus musculus		GO:0005634;GO:0005654;GO:0005681;GO:0016020;GO:0030529;GO:0030532;GO:0032991;GO:0043226;GO:0043229;GO:0043231;GO:0044464	DEAD;Helicase_C;Sec63	REACT_271571;REACT_307866	ko03040	AAA;DEXDc;HELICc;Sec63;SEC63	SM00382;SM00487;SM00490;SM00611;SM00973	IPR001650;IPR004179;IPR011545;IPR014001;IPR014756;IPR027417	DEAD/DEAH_box_helicase_dom;Helicase_ATP-bd;Helicase_C;Ig_E-set;P-loop_NTPase;Sec63-dom				44	44	30.3	262.73	306	1.95075	0.0934066	-0.301071	0.269977	0.73235			0.0381492	A0A8C2MWE0;A0A8C2MZ99;Q6P4T2;G3H037;Q8BYH6;Q7TMG2	A0A8C2MWE0;A0A8C2MZ99;Q6P4T2;G3H037	U5 small nuclear ribonucleoprotein 200 kDa helicase
24.0467	24.0477	23.6857	23.8579	23.2153	23.6215	23.2698	23.2133	23.3091	23.3542	23.3994	23.4463	23.3604	23.4358	23.5024	23.5171	23.5458	23.385	cell part;cytoplasm;intracellular membrane-bounded organelle;intracellular organelle;intracellular organelle part;intracellular part;macromolecular complex;membrane-bounded organelle;nuclear body;nuclear part;nuclear speck;nucleoplasm part;nucleus;organelle;organelle part;ribonucleoprotein complex;spliceosomal complex;viral nucleocapsid;virion part	AACTTT_UNKNOWN;AACYNNNNTTCCS_UNKNOWN;ACTAYRNNNCCCR_UNKNOWN;BENPORATH_MYC_MAX_TARGETS;BIOPOLYMER_METABOLIC_PROCESS;CCAWWNAAGG_V$SRF_Q4;chr19q13;chr21q22;CRX_NRL_DN.V1_DN;DANG_BOUND_BY_MYC;DODD_NASOPHARYNGEAL_CARCINOMA_DN;GAZDA_DIAMOND_BLACKFAN_ANEMIA_PROGENITOR_UP;GCM_ACTG1;GCM_ANP32B;GNF2_APEX1;GNF2_G22P1;GNF2_UBE2I;GRABARCZYK_BCL11B_TARGETS_UP;GRADE_COLON_CANCER_UP;GRAESSMANN_APOPTOSIS_BY_DOXORU…	Shigellosis;Spliceosome	Cricetulus griseus;Mus musculus		GO:0005634;GO:0005681;GO:0005737;GO:0030529;GO:0032991;GO:0043226;GO:0043229;GO:0043231;GO:0044464	zf-CCCH	REACT_291263;REACT_307866;REACT_321120;REACT_351784	ko03040;ko05131	RRM;ZnF_C3H1	SM00356;SM00360	IPR000571;IPR009145;IPR012677	Nucleotide-bd_a/b_plait;U2_small;Znf_CCCH				5	5	14.6	18.612	31	1.95577	0.0939227	0.413779	1.65033	0.150685			0.125726	Q9D883;A0A8C2QD32;Q14C24;E9PUZ3;A0A8C2LDR2;G3UW94;A0A8C2M7C1;E9Q5J3;E9Q1I7;A0A494BA95;A0A8C2M3K0;A0A8C2M5I1;A0A8C2M7U7;E9Q5Y2;F8WH71;E9Q809;A0A494B9X9;Q8BGJ9;A0A8C2QE38;G3HNW3;E9PWM2;A0A8C2LGJ6;E9PWX6;F7D8X7	Q9D883;A0A8C2QD32;Q14C24;E9PUZ3;A0A8C2LDR2;G3UW94;A0A8C2M7C1;E9Q5J3;E9Q1I7;A0A494BA95;A0A8C2M3K0;A0A8C2M5I1;A0A8C2M7U7;E9Q5Y2;F8WH71;E9Q809;A0A494B9X9;Q8BGJ9	Splicing factor U2AF 35 kDa subunit;Splicing factor U2AF 26 kDa subunit
23.5107	23.5532	23.6587	23.4578	23.6452	23.4732	22.9931	23.2141	23.4205	23.4211	23.4227	23.358	23.6161	23.3284	23.6863	23.457	23.605	NaN	cell part;centrosome;chromosomal part;condensed chromosome kinetochore;cytoplasm;cytoplasmic dynein complex;cytoplasmic part;cytoskeletal part;dynein complex;intracellular non-membrane-bounded organelle;intracellular organelle;intracellular organelle part;intracellular part;kinetochore;macromolecular complex;membrane;microtubule;microtubule associated complex;microtubule organizing center;non-mem…	AAGCACA,MIR-218;AMIT_EGF_RESPONSE_120_MCF10A;BENPORATH_MYC_MAX_TARGETS;BLALOCK_ALZHEIMERS_DISEASE_DN;BUYTAERT_PHOTODYNAMIC_THERAPY_STRESS_UP;CASORELLI_ACUTE_PROMYELOCYTIC_LEUKEMIA_DN;chr3p23;CTTTGT_V$LEF1_Q2;DAIRKEE_TERT_TARGETS_UP;DANG_BOUND_BY_MYC;DIAZ_CHRONIC_MEYLOGENOUS_LEUKEMIA_UP;FIGUEROA_AML_METHYLATION_CLUSTER_3_UP;FIGUEROA_AML_METHYLATION_CLUSTER_6_UP;FIGUEROA_AML_METHYLATION_CLUSTER_7_U…	Phagosome;Vasopressin-regulated water reabsorption	Cricetulus griseus;Mus musculus		GO:0000776;GO:0005737;GO:0005813;GO:0005815;GO:0005886;GO:0016020;GO:0032991;GO:0043226;GO:0043229;GO:0043232;GO:0043234;GO:0044464	DLIC		ko04145;ko04962			IPR008253;IPR008467;IPR022780;IPR027417	Dynein_light_int_chain;Dynein1_light_intermed_chain;Marvel;P-loop_NTPase				7	7	23.5	55.074	37	1.95739	0.0944444	0.244894	1.4012	0.190421			0.233659	A0A8C2QLB3;G3H2P6;Q3TWG5;Q8R1Q8;Q3TVT4;A0A061I5B8;A0A061I416	A0A8C2QLB3;G3H2P6;Q3TWG5;Q8R1Q8;Q3TVT4	Cytoplasmic dynein 1 light intermediate chain 1
24.7592	24.8752	24.8546	24.8452	24.1871	24.6579	25.276	25.0602	25.1849	25.0553	25.0265	24.8473	25.0186	24.9349	24.9053	25.0355	24.9784	24.8564	cell part;cytoplasm;cytoplasmic part;cytosol;extracellular membrane-bounded organelle;extracellular organelle;extracellular region part;extracellular vesicular exosome;intracellular part;membrane-bounded organelle;membrane-bounded vesicle;organelle;vesicle	ACEVEDO_LIVER_TUMOR_VS_NORMAL_ADJACENT_TISSUE_UP;AIYAR_COBRA1_TARGETS_DN;ALCOHOL_METABOLIC_PROCESS;AMINE_METABOLIC_PROCESS;AMINO_ACID_AND_DERIVATIVE_METABOLIC_PROCESS;AMINO_ACID_DERIVATIVE_METABOLIC_PROCESS;AROMATIC_COMPOUND_METABOLIC_PROCESS;BASSO_B_LYMPHOCYTE_NETWORK;BEHAVIOR;BERENJENO_TRANSFORMED_BY_RHOA_UP;BIOGENIC_AMINE_METABOLIC_PROCESS;BIOSYNTHETIC_PROCESS;BLALOCK_ALZHEIMERS_DISEASE_DN;BOR…	Drug metabolism - other enzymes;Purine metabolism	Cricetulus griseus;Mus musculus		GO:0005737;GO:0005829;GO:0031982;GO:0043226;GO:0043230;GO:0044464	Pribosyltran	REACT_345398	ko00230;ko00983			IPR000836;IPR005904;IPR029057	Hxn_phspho_trans;PRibTrfase_dom;PRTase-like				10	10	65.1	60.509	98	1.93867	0.0959459	-0.378521	1.00499	0.299315			-0.120204	P00494;A0A8C2M9R6;A0A8C2QIV0;A0A8C2M943;Q99KF5;P00493;G3HGI4;Q6TDG6;A0A0H3YJA6	P00494;A0A8C2M9R6;A0A8C2QIV0;A0A8C2M943;Q99KF5;P00493	Hypoxanthine-guanine phosphoribosyltransferase
24.8614	24.8437	24.8626	24.5953	24.816	24.8108	24.3771	NaN	24.1806	24.8508	24.4808	24.3498	24.2917	24.1968	24.1219	24.3625	24.4228	24.1476	blood microparticle;cell part;chromaffin granule;cytoplasm;cytoplasmic membrane-bounded vesicle;cytoplasmic part;cytoplasmic vesicle;cytosol;endoplasmic reticulum;extracellular matrix;extracellular membrane-bounded organelle;extracellular organelle;extracellular region part;extracellular space;extracellular vesicular exosome;high-density lipoprotein particle;intracellular membrane-bounded organel…	ABE_INNER_EAR;ACEVEDO_FGFR1_TARGETS_IN_PROSTATE_CANCER_MODEL_UP;AFFAR_YY1_TARGETS_UP;ALCALAY_AML_BY_NPM1_LOCALIZATION_UP;BAELDE_DIABETIC_NEPHROPATHY_UP;BIDUS_METASTASIS_DN;BLALOCK_ALZHEIMERS_DISEASE_INCIPIENT_UP;BLALOCK_ALZHEIMERS_DISEASE_UP;BRUECKNER_TARGETS_OF_MIRLET7A3_UP;BUSA_SAM68_TARGETS_DN;BUYTAERT_PHOTODYNAMIC_THERAPY_STRESS_UP;CASORELLI_APL_SECONDARY_VS_DE_NOVO_UP;CHEN_LVAD_SUPPORT_OF_FA…		Cricetulus griseus;Mus musculus		GO:0005615;GO:0005634;GO:0005737;GO:0005739;GO:0005783;GO:0005829;GO:0016020;GO:0016023;GO:0031012;GO:0031982;GO:0032991;GO:0043226;GO:0043229;GO:0043230;GO:0043231;GO:0044464	Clusterin	REACT_307071		CLa;CLb	SM00030;SM00035	IPR000753;IPR016014;IPR016015;IPR016016	Clusterin;Clusterin_C;Clusterin_N;Clusterin-like				9	9	23.7	34.512	47	1.93952	0.0964674	0.350472	0.882497	0.333142			-0.190593	G3HNJ3;Q549A5;Q06890;Q3V245;E9Q9B8;E9Q2G2;E9PUU2;E9PXG5;E9Q8Y5;Q9JK98	G3HNJ3
22.1662	22.5142	22.3159	NaN	NaN	NaN	NaN	NaN	NaN	22.9606	22.9346	22.7284	22.7451	22.8656	22.5656	22.6221	22.8639	22.8722	cell part;centrosome;cytoplasm;cytoplasmic part;cytoskeletal part;endomembrane system;intracellular membrane-bounded organelle;intracellular non-membrane-bounded organelle;intracellular organelle;intracellular organelle part;intracellular part;macromolecular complex;membrane;membrane-bounded organelle;microtubule organizing center;non-membrane-bounded organelle;nucleus;organelle;organelle part;pr…	BCAT_GDS748_DN;CELL_CYCLE_GO_0007049;chr17q21;GCNP_SHH_UP_EARLY.V1_DN;GSE11864_CSF1_IFNG_VS_CSF1_PAM3CYS_IN_MAC_UP;GSE16522_MEMORY_VS_NAIVE_ANTI_CD3CD28_STIM_CD8_TCELL_DN;GSE17721_0.5H_VS_12H_GARDIQUIMOD_BMDM_UP;GSE17721_0.5H_VS_8H_CPG_BMDM_UP;GSE17721_0.5H_VS_8H_GARDIQUIMOD_BMDM_UP;GSE17721_12H_VS_24H_CPG_BMDM_DN;GSE17721_POLYIC_VS_CPG_0.5H_BMDM_UP;GSE18791_UNSTIM_VS_NEWCATSLE_VIRUS_DC_2H_DN;GSE…		Cricetulus griseus;Mus musculus		GO:0005634;GO:0005737;GO:0005813;GO:0005815;GO:0012505;GO:0016020;GO:0032991;GO:0043226;GO:0043229;GO:0043231;GO:0043232;GO:0043234;GO:0044464	DUF773					IPR008491	DUF773				3	3	7.4	22.853	27	1.91508	0.0973684	-0.542473	0.607344	0.436202			-0.1188	A0A8C2QEB3;A0A8C2LKA0;A0A061HW44;G3H5U0;D6RJ46;F2Z486;Q3U506;Q3TLJ5;Q99LM2	A0A8C2QEB3;A0A8C2LKA0;A0A061HW44;G3H5U0
21.2365	21.2755	21.4242	NaN	NaN	NaN	NaN	NaN	21.8829	22.112	21.9248	22.6583	NaN	21.7422	NaN	22.3767	21.9979	22.3086	cell part;intracellular non-membrane-bounded organelle;intracellular organelle;intracellular organelle part;intracellular part;membrane;non-membrane-bounded organelle;nuclear part;nucleolus;organelle;organelle part	CACGTG_V$MYC_Q2;CAIRO_HEPATOBLASTOMA_CLASSES_UP;chr11p13;CREIGHTON_ENDOCRINE_THERAPY_RESISTANCE_1;DANG_BOUND_BY_MYC;GOBERT_OLIGODENDROCYTE_DIFFERENTIATION_DN;GSE11924_TFH_VS_TH17_CD4_TCELL_DN;GSE12845_IGD_NEG_BLOOD_VS_DARKZONE_GC_TONSIL_BCELL_DN;GSE12845_IGD_NEG_BLOOD_VS_NAIVE_TONSIL_BCELL_DN;GSE12845_IGD_POS_BLOOD_VS_NAIVE_TONSIL_BCELL_DN;GSE12845_IGD_POS_VS_NEG_BLOOD_BCELL_UP;GSE13306_RA_VS_UNT…	Ribosome biogenesis in eukaryotes	Cricetulus griseus;Mus musculus		GO:0005730;GO:0016020;GO:0043226;GO:0043229;GO:0043232;GO:0044464	DUF1726;GNAT_acetyltr_2;Helicase_RecD;tRNA_bind_2		ko03008			IPR000182;IPR007807;IPR013562;IPR016181;IPR027992	Acyl_CoA_acyltransferase;DUF1726;GNAT_dom;Helicase_dom;tRNA_bind_dom				8	8	14.2	21.317	28	1.9193	0.0978836	-0.832382	0.0583469	0.948942			-0.0381322	A0A8C2LRQ5;G3GYY4;Q8K224;A2BH46	A0A8C2LRQ5;G3GYY4;Q8K224	N-acetyltransferase 10
26.6865	26.2028	25.922	26.6387	26.8441	26.3606	NaN	25.0611	NaN	25.7223	NaN	NaN	25.5705	26.0147	25.5773	25.4824	NaN	25.372				Cricetulus griseus			HMG_box;HMG_box_2			HMG	SM00398	IPR009071	HMG_box_dom				2	2	9.5	5.1055	27	1.88996	0.0982143	1.05074	0.355418	0.653322			0.211664	G3IID6	G3IID6
23.3786	23.7435	22.8852	23.417	23.0424	23.6894	NaN	21.5239	NaN	22.5819	22.8367	20.3158	23.7603	23.6305	23.0296	23.2653	23.1165	23.4722	adherens junction;anchoring junction;cell junction;cell part;cell-substrate adherens junction;cell-substrate junction;cytoplasm;cytoplasmic part;cytosolic small ribosomal subunit;focal adhesion;intracellular non-membrane-bounded organelle;intracellular organelle;intracellular organelle part;intracellular part;macromolecular complex;membrane;non-membrane-bounded organelle;organelle;organelle part;…	ABE_INNER_EAR;BENPORATH_MYC_TARGETS_WITH_EBOX;BILANGES_RAPAMYCIN_SENSITIVE_GENES;BOUDOUKHA_BOUND_BY_IGF2BP2;CAMPS_COLON_CANCER_COPY_NUMBER_UP;CHNG_MULTIPLE_MYELOMA_HYPERPLOID_UP;chr19p;DANG_BOUND_BY_MYC;DIAZ_CHRONIC_MEYLOGENOUS_LEUKEMIA_DN;DODD_NASOPHARYNGEAL_CARCINOMA_DN;ENK_UV_RESPONSE_KERATINOCYTE_UP;GNF2_EIF3S6;GNF2_FBL;GNF2_GLTSCR2;GNF2_UBE2I;GSE22886_NAIVE_BCELL_VS_NEUTROPHIL_UP;GSE22886_NA…	Ribosome	Cricetulus griseus;Mus musculus		GO:0005737;GO:0005840;GO:0015935;GO:0016020;GO:0030529;GO:0032991;GO:0043226;GO:0043229;GO:0043232;GO:0044464	Ribosomal_S19	REACT_279505;REACT_283953;REACT_292264;REACT_292503;REACT_302277;REACT_305839;REACT_308559;REACT_311765;REACT_319670;REACT_331340;REACT_340387	ko03010			IPR002222;IPR005713;IPR020934;IPR023575	Ribosomal_S19;Ribosomal_S19_CS;Ribosomal_S19_SF;Ribosomal_S19A/S15e				3	3	42.8	22.423	24	1.88176	0.0982587	1.54475	1.94696	0.134375			1.56446	A0A3L7HHQ3;A0A8C2LFJ8;P62843;A0A061I584;G3HF77;D3YTQ9;Q3UK70;G3IJS5;G3H6Q1;A0A8C2QJ64;Q3UXS6;G3HN49	A0A3L7HHQ3;A0A8C2LFJ8;P62843;A0A061I584;G3HF77;D3YTQ9;Q3UK70	40S ribosomal protein S15
24.1085	24.2508	24.0166	NaN	NaN	NaN	NaN	NaN	NaN	23.526	23.7559	23.3679	23.661	23.8873	23.4852	23.432	23.5733	23.1506	axon;cell part;cell projection;cytoplasmic part;cytoskeletal part;cytosol;extracellular membrane-bounded organelle;extracellular organelle;extracellular region part;extracellular vesicular exosome;F-actin capping protein complex;intracellular membrane-bounded organelle;intracellular organelle;intracellular organelle part;intracellular part;macromolecular complex;membrane-bounded organelle;membran…	AACTGAC,MIR-223;AAGCAAT,MIR-137;AATGGAG,MIR-136;ACCAAAG,MIR-9;ACEVEDO_LIVER_CANCER_UP;ACEVEDO_NORMAL_TISSUE_ADJACENT_TO_LIVER_TUMOR_UP;ATACTGT,MIR-144;ATGCAGT,MIR-217;ATGTACA,MIR-493;ATTCTTT,MIR-186;CAGTGTT,MIR-141,MIR-200A;CHEN_METABOLIC_SYNDROM_NETWORK;chr7q33;CTTTGTA,MIR-524;DANG_BOUND_BY_MYC;DOUGLAS_BMI1_TARGETS_UP;FEVR_CTNNB1_TARGETS_UP;FORTSCHEGGER_PHF8_TARGETS_DN;GABRIELY_MIR21_TARGETS;GCM…		Mus musculus		GO:0005634;GO:0005829;GO:0008290;GO:0031982;GO:0032991;GO:0042995;GO:0043005;GO:0043226;GO:0043229;GO:0043230;GO:0043231;GO:0043234;GO:0044464	Ank_2			ANK	SM00248						7	7	78	75.565	34	1.92196	0.0984043	0.575378	0.0389829	0.969638			-0.0183741	P62774;A0A8C2QDS1;A0A0J9YV46	P62774;A0A8C2QDS1	Myotrophin
22.7634	22.8823	23.1982	22.7383	NaN	NaN	23.1284	23.3582	NaN	23.6306	23.2074	23.3807	23.4918	NaN	23.7196	23.2943	NaN	NaN	cell part;cytoplasm;cytoplasmic part;extracellular membrane-bounded organelle;extracellular organelle;extracellular region part;extracellular vesicular exosome;intracellular membrane-bounded organelle;intracellular organelle;intracellular part;lysosome;lytic vacuole;membrane-bounded organelle;membrane-bounded vesicle;organelle;vacuole;vesicle	ACEVEDO_LIVER_TUMOR_VS_NORMAL_ADJACENT_TISSUE_UP;ACOSTA_PROLIFERATION_INDEPENDENT_MYC_TARGETS_DN;BENPORATH_MYC_MAX_TARGETS;BERENJENO_TRANSFORMED_BY_RHOA_DN;BLALOCK_ALZHEIMERS_DISEASE_UP;BRUINS_UVC_RESPONSE_VIA_TP53_GROUP_C;DANG_BOUND_BY_MYC;DEBIASI_APOPTOSIS_BY_REOVIRUS_INFECTION_DN;ESC_J1_UP_EARLY.V1_UP;ESC_J1_UP_LATE.V1_UP;GAZDA_DIAMOND_BLACKFAN_ANEMIA_ERYTHROID_DN;GOBERT_OLIGODENDROCYTE_DIFFER…	Glycosphingolipid biosynthesis - globo series;Lysosome	Cricetulus griseus;Mus musculus		GO:0005737;GO:0005764;GO:0005773;GO:0031982;GO:0043226;GO:0043229;GO:0043230;GO:0043231;GO:0044464	Melibiase		ko00603;ko04142			IPR000111;IPR002241;IPR013780;IPR013785;IPR017853	Aldolase_TIM;Glyco_hydro_13_b;Glyco_hydro_27;Glyco_hydro_GHD;Glycoside_hydrolase_SF				4	4	12	7.8359	17	1.88456	0.0984848	-0.4455	0.505285	0.525531			0.160858	G3I0F7;A0A2R8VHU7;A0A2R8VHH9;A0A2R8VHC0;Q3UZX5;Q3U6T2;Q9QWR8	G3I0F7
25.738	25.8006	25.6775	25.885	26.034	25.8825	25.4347	25.4912	25.4966	25.7753	25.7033	25.7028	25.7029	25.771	25.6095	25.7219	25.617	25.6319	cell part;cytoplasm;intracellular part	AAGTCCA,MIR-422B,MIR-422A;ACEVEDO_LIVER_CANCER_WITH_H3K27ME3_UP;ACTGTGA,MIR-27A,MIR-27B;AKT_UP.V1_DN;AKT_UP_MTOR_DN.V1_DN;ATACTGT,MIR-144;BENPORATH_NANOG_TARGETS;BENPORATH_SOX2_TARGETS;BIOPOLYMER_CATABOLIC_PROCESS;BIOPOLYMER_METABOLIC_PROCESS;BLALOCK_ALZHEIMERS_DISEASE_DN;BYSTRYKH_HEMATOPOIESIS_STEM_CELL_QTL_TRANS;CAGCTTT,MIR-320;CATABOLIC_PROCESS;CELL_CYCLE_GO_0007049;CELL_CYCLE_PHASE;CELL_CYCLE…	mRNA surveillance pathway	Cricetulus griseus;Mus musculus		GO:0005737;GO:0044464	GTP_EFTU;GTP_EFTU_D2;GTP_EFTU_D3;PAM2	REACT_279505;REACT_302277;REACT_319670	ko03015			IPR000795;IPR004160;IPR004161;IPR009000;IPR009001;IPR009818;IPR027417	Ataxin-2_C;EF_GTP-bd_dom;P-loop_NTPase;Transl_B-barrel;Transl_elong_EF1A/Init_IF2_C;Transl_elong_EFTu/EF1A_2;Transl_elong_EFTu/EF1A_C				16	16	34.4	130.78	122	1.89649	0.0987179	0.235634	0.570158	0.464387			0.0750825	A0A8C2QF63;G3GWM0;Q8R050;A0A8C2LRI0;Q3UL02;Q8BPH0;Q8CCV1;G3HQ40;Q149F3;F7CE88;Q3UZ36	A0A8C2QF63;G3GWM0;Q8R050;A0A8C2LRI0;Q3UL02;Q8BPH0;Q8CCV1	Eukaryotic peptide chain release factor GTP-binding subunit ERF3A
25.2229	24.8656	24.9574	25.1261	25.0973	25.1308	24.4752	24.8048	25.0618	24.5497	24.8113	24.8485	24.44	24.9449	24.6059	24.8359	24.861	24.7185	cell part;cytoplasmic part;endoplasmic reticulum membrane;endoplasmic reticulum part;extracellular membrane-bounded organelle;extracellular organelle;extracellular region part;extracellular vesicular exosome;integral to membrane;intracellular membrane-bounded organelle;intracellular organelle;intracellular organelle part;intracellular part;intrinsic to membrane;membrane;membrane part;membrane-bou…	BERENJENO_TRANSFORMED_BY_RHOA_DN;BLUM_RESPONSE_TO_SALIRASIB_DN;BOCHKIS_FOXA2_TARGETS;BURTON_ADIPOGENESIS_6;BUYTAERT_PHOTODYNAMIC_THERAPY_STRESS_DN;CATION_TRANSMEMBRANE_TRANSPORTER_ACTIVITY;CHARAFE_BREAST_CANCER_LUMINAL_VS_MESENCHYMAL_UP;CHICAS_RB1_TARGETS_CONFLUENT;CHICAS_RB1_TARGETS_SENESCENT;chr18q23;CHUNG_BLISTER_CYTOTOXICITY_UP;CONCANNON_APOPTOSIS_BY_EPOXOMICIN_DN;CREIGHTON_ENDOCRINE_THERAPY_…		Cricetulus griseus;Mus musculus		GO:0005739;GO:0016020;GO:0031982;GO:0043226;GO:0043229;GO:0043230;GO:0043231;GO:0044464	Cyt-b5	REACT_287684				IPR001199;IPR018506	Cyt_B5_heme-BS;Cyt_B5-like_heme/steroid-bd				5	5	65.3	24.418	51	1.8826	0.09875	0.308139	0.0763011	0.929344			-0.0241874	G5E850;Q544Z9;A0A8C2QM25;G3IBV7;P56395;A0A494B9D8;A0A8C2MQ00;E0CY88	G5E850;Q544Z9;A0A8C2QM25;G3IBV7;P56395	Cytochrome b5
25.6925	25.6842	25.7362	25.6806	25.7636	25.9767	25.6997	25.6811	24.8905	25.3037	25.1912	25.3047	25.2287	25.3978	25.2947	25.376	25.2187	25.4789	cell part;cytoplasmic part;cytosol;extracellular membrane-bounded organelle;extracellular organelle;extracellular region part;extracellular vesicular exosome;intracellular part;membrane-bounded organelle;membrane-bounded vesicle;organelle;vesicle	ACEVEDO_NORMAL_TISSUE_ADJACENT_TO_LIVER_TUMOR_DN;BENPORATH_MYC_MAX_TARGETS;BROWN_MYELOID_CELL_DEVELOPMENT_UP;CAMP_UP.V1_UP;CHEN_METABOLIC_SYNDROM_NETWORK;chr18q22;CHUNG_BLISTER_CYTOTOXICITY_UP;CREIGHTON_ENDOCRINE_THERAPY_RESISTANCE_3;CUI_TCF21_TARGETS_2_UP;DANG_BOUND_BY_MYC;GARY_CD5_TARGETS_DN;GRAESSMANN_APOPTOSIS_BY_SERUM_DEPRIVATION_DN;GRAESSMANN_RESPONSE_TO_MC_AND_SERUM_DEPRIVATION_DN;GSE13306…		Cricetulus griseus;Mus musculus		GO:0005829;GO:0031982;GO:0043226;GO:0043230;GO:0044464	M20_dimer;Peptidase_M20	REACT_277860;REACT_319124				IPR001261;IPR002933;IPR011650;IPR017153	ArgE/DapE_CS;GSH_degradosome_DUG1;Peptidase_M20;Peptidase_M20_dimer				24	24	70.5	178.17	173	1.92648	0.0989305	0.410482	0.0335589	0.974842			-0.0126632	G3I692;Q9D1A2;Q6KAT3;Q3TG71;A0A494B9S3	G3I692;Q9D1A2	Cytosolic non-specific dipeptidase
22.7331	23.2243	23.0358	21.9174	22.2632	22.1021	23.2395	23.3715	NaN	23.3797	23.0705	23.5941	NaN	23.1922	23.2267	23.1438	23.3072	23.4399	cell part;cytoplasm;Elongator holoenzyme complex;histone acetyltransferase complex;intracellular organelle part;intracellular part;macromolecular complex;nuclear part;nucleoplasm part;organelle part;proteasome complex;protein complex;transcription elongation factor complex	BIOPOLYMER_METABOLIC_PROCESS;CHANG_CORE_SERUM_RESPONSE_DN;chr18q12;CREIGHTON_ENDOCRINE_THERAPY_RESISTANCE_1;CREIGHTON_ENDOCRINE_THERAPY_RESISTANCE_4;DNA_BINDING;GGGTGGRR_V$PAX4_03;GINESTIER_BREAST_CANCER_20Q13_AMPLIFICATION_UP;GOZGIT_ESR1_TARGETS_DN;GRAESSMANN_APOPTOSIS_BY_DOXORUBICIN_DN;GRAESSMANN_RESPONSE_TO_MC_AND_DOXORUBICIN_DN;GSE11864_UNTREATED_VS_CSF1_PAM3CYS_IN_MAC_DN;GSE14000_4H_VS_16H_L…		Cricetulus griseus;Mus musculus		GO:0000502;GO:0005737;GO:0008023;GO:0032991;GO:0043234;GO:0044464	Aminotran_5;WD40	REACT_291621		WD40	SM00320	IPR000192;IPR001680;IPR015421;IPR015424;IPR015943;IPR017986	Aminotrans_V_dom;PyrdxlP-dep_Trfase;PyrdxlP-dep_Trfase_major_sub1;WD40/YVTN_repeat-like_dom;WD40_repeat;WD40_repeat_dom				7	7	13.4	23.642	49	1.90767	0.0989583	-0.785057	0.290379	0.711538			-0.0691025	A0A8C2LN87;G3H9N7;Q8C8Q3;Q91WG4	A0A8C2LN87;G3H9N7
25.0296	25.2425	25.2665	24.9369	24.8489	24.955	25.2602	25.2741	25.2816	25.2193	25.2651	25.2534	25.1587	25.1673	25.2057	25.2508	25.2071	25.4062	cell part;cullin-RING ubiquitin ligase complex;cytoplasm;extracellular membrane-bounded organelle;extracellular organelle;extracellular region part;extracellular vesicular exosome;intracellular membrane-bounded organelle;intracellular organelle;intracellular organelle part;intracellular part;macromolecular complex;membrane;membrane-bounded organelle;membrane-bounded vesicle;nuclear part;nucleopla…	ABRAMSON_INTERACT_WITH_AIRE;AGUIRRE_PANCREATIC_CANCER_COPY_NUMBER_DN;ATGTTAA,MIR-302C;BENPORATH_NANOG_TARGETS;BIDUS_METASTASIS_UP;BIOPOLYMER_METABOLIC_PROCESS;BIOPOLYMER_MODIFICATION;BLALOCK_ALZHEIMERS_DISEASE_DN;BYSTROEM_CORRELATED_WITH_IL5_DN;CELLULAR_MACROMOLECULE_METABOLIC_PROCESS;CELLULAR_PROTEIN_METABOLIC_PROCESS;chr12q14;DACOSTA_UV_RESPONSE_VIA_ERCC3_DN;DODD_NASOPHARYNGEAL_CARCINOMA_DN;GAT…		Cricetulus griseus;Mus musculus		GO:0000151;GO:0005634;GO:0005654;GO:0005737;GO:0016020;GO:0031982;GO:0032991;GO:0043226;GO:0043229;GO:0043230;GO:0043231;GO:0043234;GO:0044464	HEAT;TIP120					IPR011989;IPR013932;IPR016024	ARM-like;ARM-type_fold;TATA-bd_TIP120				35	35	43.4	292.24	413	1.88507	0.0989848	-0.212359	0.294538	0.709296			-0.0263001	A0A8C2MAK5;G3GY17;Q6ZQ38;Q3UMI9;D3YWC5	A0A8C2MAK5;G3GY17;Q6ZQ38	Cullin-associated NEDD8-dissociated protein 1
22.6057	22.3094	22.442	NaN	22.4256	22.5451	22.7974	22.9984	NaN	22.5512	22.8309	NaN	22.999	22.4293	22.6158	22.8836	22.5647	22.7233	AP-2 adaptor complex;AP-type membrane coat adaptor complex;cell body;cell part;clathrin adaptor complex;clathrin-coated vesicle;coated pit;coated vesicle;cytoplasmic membrane-bounded vesicle;cytoplasmic part;cytoplasmic vesicle;cytoplasmic vesicle part;Golgi apparatus;intracellular;intracellular membrane-bounded organelle;intracellular organelle;intracellular organelle part;intracellular part;mac…	AACTTT_UNKNOWN;AAGCAAT,MIR-137;AAGCACT,MIR-520F;AATGTGA,MIR-23A,MIR-23B;ACATTCC,MIR-1,MIR-206;ACCTGTTG_UNKNOWN;AGCATTA,MIR-155;ALFANO_MYC_TARGETS;AMIT_EGF_RESPONSE_480_HELA;ATACTGT,MIR-144;ATAGGAA,MIR-202;ATGTTAA,MIR-302C;ATTCTTT,MIR-186;BENPORATH_EED_TARGETS;BENPORATH_NANOG_TARGETS;BERTUCCI_MEDULLARY_VS_DUCTAL_BREAST_CANCER_DN;BIOCARTA_NDKDYNAMIN_PATHWAY;BRUINS_UVC_RESPONSE_VIA_TP53_GROUP_A;BRUI…		Cricetulus griseus;Mus musculus		GO:0005622;GO:0005634;GO:0005794;GO:0005886;GO:0016020;GO:0016023;GO:0030119;GO:0031982;GO:0032991;GO:0043025;GO:0043226;GO:0043229;GO:0043231;GO:0043234;GO:0044297;GO:0044464	ANTH	REACT_342454		ENTH	SM00273	IPR008942;IPR011417;IPR013809;IPR014712;IPR030412	ANTH_dom;Clathrin_AP_2;ENTH;ENTH_VHS;PICALM				8	8	17.9	32.804	40	1.88157	0.0990099	-0.328939	0.301291	0.699546			-0.0918883	Q7M6Y3;Q3TD51;A0A061IGN0;A0A061IDJ1;Q570Z8;A0A8C2N0R5;A0A061IB15;A0A061IDI7;A0A061IEI5;A0A061I9Y3;A0A8C2N0Q6;A0A061IEI0;G3HXR8;A0A140LHQ8;A0A1L1SUR7;Q3UI39;E9QLK9;A0A8C2MTX7;A0A5F8MPL3;A0A8C2QN43;E9QQ05;A0A8C2N215;Q61548;E9Q9A3;Q8BQA2;A0A8C2MVP2;A0A087WSI9;Q3TWS4;A0A8C2QN37;A0A140LHG9	Q7M6Y3;Q3TD51;A0A061IGN0;A0A061IDJ1;Q570Z8;A0A8C2N0R5;A0A061IB15;A0A061IDI7;A0A061IEI5;A0A061I9Y3;A0A8C2N0Q6;A0A061IEI0;G3HXR8;A0A140LHQ8;A0A1L1SUR7	Phosphatidylinositol-binding clathrin assembly protein
24.184	24.2258	24.7164	23.972	24.4782	24.5032	NaN	23.5328	23.7206	NaN	NaN	NaN	NaN	NaN	NaN	NaN	NaN	NaN	anchoring collagen;collagen;collagen type VI;extracellular matrix part;extracellular region part;extracellular space	AACTTT_UNKNOWN;ABBUD_LIF_SIGNALING_2_UP;ABRAHAM_ALPC_VS_MULTIPLE_MYELOMA_UP;AMIT_SERUM_RESPONSE_40_MCF10A;ANASTASSIOU_CANCER_MESENCHYMAL_TRANSITION_SIGNATURE;ANATOMICAL_STRUCTURE_DEVELOPMENT;ANATOMICAL_STRUCTURE_MORPHOGENESIS;BAKKER_FOXO3_TARGETS_UP;BERENJENO_TRANSFORMED_BY_RHOA_DN;BERENJENO_TRANSFORMED_BY_RHOA_FOREVER_UP;BHATI_G2M_ARREST_BY_2METHOXYESTRADIOL_DN;BLALOCK_ALZHEIMERS_DISEASE_INCIPIE…	TGF-beta signaling pathway	Cricetulus griseus;Mus musculus		GO:0005615	LRR_8;LRRNT	REACT_275864;REACT_294584;REACT_314166;REACT_326072;REACT_343463;REACT_354321	ko04350	LRR_TYP;LRRNT	SM00013;SM00369	IPR000372;IPR001611;IPR003591;IPR016352;IPR028549	Decorin;Leu-rich_rpt;Leu-rich_rpt_typical-subtyp;LRR-contain_N;SLRP_I_decor/aspor/byglycan				6	6	20.2	13.878	12	1.89967	0.0992268	0.719941	0	0.994517			NaN	A0A8C2MNW2;G3HJG6;A0A061IKY1;Q6LAK9;Q3UKR1;Q3TSV1;P28654	A0A8C2MNW2;G3HJG6;A0A061IKY1
26.0456	25.9954	26.0872	NaN	NaN	NaN	25.696	NaN	25.8101	NaN	NaN	NaN	25.8026	25.4368	25.9951	NaN	NaN	25.7994	cell part;cytoplasm;extracellular region;intracellular;intracellular part	AAACCAC,MIR-140;ATGTTTC,MIR-494;BROWN_MYELOID_CELL_DEVELOPMENT_DN;CAGCTG_V$AP4_Q5;CHANG_CORE_SERUM_RESPONSE_UP;chr16q22;CYTOPLASM;CYTOPLASMIC_PART;CYTOSOL;ENDOMEMBRANE_SYSTEM;ENVELOPE;FEVR_CTNNB1_TARGETS_DN;GGAMTNNNNNTCCY_UNKNOWN;GGGAGGRR_V$MAZ_Q6;GGGCGGR_V$SP1_Q6;GRADE_COLON_CANCER_UP;GRAESSMANN_APOPTOSIS_BY_DOXORUBICIN_DN;GRAESSMANN_RESPONSE_TO_MC_AND_DOXORUBICIN_DN;GSE12845_IGD_NEG_BLOOD_VS_DA…		Cricetulus griseus;Mus musculus		GO:0005576;GO:0005622;GO:0005737;GO:0044464	Hormone_6;NTF2			GHA	SM00067	IPR000476;IPR002075;IPR018222;IPR029034	Cystine-knot_cytokine;Glyco_hormone;NTF2;Nuclear_transport_factor_2_euk				5	5	70.1	20.429	19	1.88317	0.0992462	0.289676	0.00996718	0.994237			0.00539541	G3HKX2;P61971;Q3U8H8;G3IH30;A0A8C2LC98;A0A1D5RLR1;A0A8C2N0Z0;G3HJ35	G3HKX2;P61971;Q3U8H8;G3IH30	Nuclear transport factor 2
25.3743	25.8102	25.3492	NaN	NaN	NaN	NaN	NaN	NaN	26.2644	26.1973	26.1186	25.9166	25.7618	25.657	26.1903	26.3497	25.957	cell part;cytoplasmic part;cytosol;endoplasmic reticulum membrane;endoplasmic reticulum part;extracellular membrane-bounded organelle;extracellular organelle;extracellular region part;extracellular vesicular exosome;intracellular organelle part;intracellular part;lipid particle;membrane;membrane part;membrane-bounded organelle;membrane-bounded vesicle;mitochondrial inner membrane;mitochondrial me…	CCCACAT,MIR-299-3P;CHARAFE_BREAST_CANCER_LUMINAL_VS_BASAL_DN;CYTOPLASM;CYTOPLASMIC_PART;CYTOSOL;CYTOSOLIC_PART;ELECTRON_CARRIER_ACTIVITY;FLECHNER_BIOPSY_KIDNEY_TRANSPLANT_OK_VS_DONOR_UP;FLECHNER_BIOPSY_KIDNEY_TRANSPLANT_REJECTED_VS_OK_DN;GSE13411_NAIVE_BCELL_VS_PLASMA_CELL_UP;GSE14308_TH1_VS_NATURAL_TREG_DN;GSE14308_TH2_VS_TH1_UP;GSE1460_DP_THYMOCYTE_VS_THYMIC_STROMAL_CELL_DN;GSE17721_0.5H_VS_8H_…	Amino sugar and nucleotide sugar metabolism	Cricetulus griseus;Mus musculus		GO:0005811;GO:0005829;GO:0016020;GO:0031982;GO:0043226;GO:0043230;GO:0044464	FAD_binding_6;NAD_binding_1	REACT_287684	ko00520			IPR001433;IPR001709;IPR001834;IPR008333;IPR017927;IPR017938	Fd_Rdtase_FAD-bd;Flavoprot_Pyr_Nucl_cyt_Rdtase;NADH-Cyt_B5_reductase;OxRdtase_FAD/NAD-bd;OxRdtase_FAD-bd_dom;Riboflavin_synthase-like_b-brl				13	13	46.7	72.117	81	1.92813	0.0994624	-0.682215	0.692763	0.40683			-0.221381	A0A8C2LFH4;A0A8C2LCF2;G3I0D8;A0A061IGK9;Q9CY59;F2Z456;Q9DCN2	A0A8C2LFH4;A0A8C2LCF2;G3I0D8;A0A061IGK9;Q9CY59;F2Z456;Q9DCN2	NADH-cytochrome b5 reductase;NADH-cytochrome b5 reductase 3;NADH-cytochrome b5 reductase 3 membrane-bound form;NADH-cytochrome b5 reductase 3 soluble form
24.9451	24.9194	24.8897	24.7514	24.6716	24.8999	25.3678	25.5147	25.0705	25.0061	25.0411	24.9548	25.1865	24.9587	24.8598	25.1671	25.0667	25.0162	cell part;cytoplasm;integral to membrane;integral to plasma membrane;intracellular membrane-bounded organelle;intracellular organelle;intracellular organelle part;intracellular part;intrinsic to membrane;intrinsic to plasma membrane;membrane;membrane part;membrane-bounded organelle;nuclear part;nucleoplasm;nucleus;organelle;organelle part;plasma membrane part	ABRAMSON_INTERACT_WITH_AIRE;ACTAYRNNNCCCR_UNKNOWN;ATGAAGG,MIR-205;BERENJENO_TRANSFORMED_BY_RHOA_UP;BLALOCK_ALZHEIMERS_DISEASE_DN;BLALOCK_ALZHEIMERS_DISEASE_INCIPIENT_DN;BORCZUK_MALIGNANT_MESOTHELIOMA_UP;BOYAULT_LIVER_CANCER_SUBCLASS_G3_UP;BROWNE_HCMV_INFECTION_30MIN_DN;BROWNE_HCMV_INFECTION_48HR_DN;BRUECKNER_TARGETS_OF_MIRLET7A3_UP;BYSTRYKH_HEMATOPOIESIS_STEM_CELL_QTL_TRANS;CACGTG_V$MYC_Q2;CACTGT…		Cricetulus griseus;Mus musculus		GO:0005634;GO:0005654;GO:0005737;GO:0016020;GO:0043226;GO:0043229;GO:0043231;GO:0044464	CAS_CSE1;Cse1;IBN_N	REACT_280637		IBN_N	SM00913	IPR001494;IPR005043;IPR011989;IPR013713;IPR016024	ARM-like;ARM-type_fold;CAS_CSE1_C;Cse1;Importin-beta_N				25	25	34.1	121.02	224	1.91013	0.0994764	-0.312962	0.529525	0.50271			-0.116644	G3I7Z8;Q9EPL8;A0A061IAH6;A0A061ICN5;A0A140LHD0;G3HPH5;A0A5F8MQ75;A0A8C2M433;A0A8C2M6F2;Q7TMY7	G3I7Z8;Q9EPL8;A0A061IAH6;A0A061ICN5	Importin-7
25.5472	25.5778	25.5986	25.3512	25.0325	24.9104	24.7368	24.8183	24.8555	25.0332	25.084	25.0336	25.2137	25.0747	25.0809	24.9595	24.928	25.0645	cell part;cytoplasm;intracellular membrane-bounded organelle;intracellular non-membrane-bounded organelle;intracellular organelle;intracellular organelle part;intracellular part;membrane-bounded organelle;non-membrane-bounded organelle;nuclear part;nucleolus;nucleoplasm;nucleus;organelle;organelle part	ACEVEDO_LIVER_CANCER_UP;ACEVEDO_LIVER_TUMOR_VS_NORMAL_ADJACENT_TISSUE_UP;BENPORATH_MYC_TARGETS_WITH_EBOX;BERENJENO_TRANSFORMED_BY_RHOA_UP;BLALOCK_ALZHEIMERS_DISEASE_DN;CASORELLI_ACUTE_PROMYELOCYTIC_LEUKEMIA_DN;CHESLER_BRAIN_HIGHEST_EXPRESSION;CHIARADONNA_NEOPLASTIC_TRANSFORMATION_CDC25_UP;CHIARADONNA_NEOPLASTIC_TRANSFORMATION_KRAS_UP;chr4q31;CROMER_METASTASIS_UP;CYCLIN_D1_KE_.V1_UP;DANG_BOUND_BY_…	Calcium signaling pathway;Huntington's disease;Parkinson's disease	Cricetulus griseus;Mus musculus		GO:0005634;GO:0005654;GO:0005730;GO:0005737;GO:0043226;GO:0043229;GO:0043231;GO:0043232;GO:0044464	Pro_isomerase;TPR_1;TPR_7		ko04020;ko05012;ko05016	TPR	SM00028	IPR002130;IPR020892;IPR024936;IPR029000	Cyclophilin-like_dom;Cyclophilin-type_PPIase;Cyclophilin-type_PPIase_CS;Cyclophilin-type_PPIase_dom				13	13	32.7	70.255	128	1.90071	0.0997409	0.409397	0.976765	0.30643			0.126666	A0A3L7IHP4;A0A8C2ML56;Q3UB60;Q9CR16;G3HMM2;Q8BMX6;A0A0A6YW70	A0A3L7IHP4;A0A8C2ML56;Q3UB60;Q9CR16;G3HMM2	Peptidyl-prolyl cis-trans isomerase D
23.7494	24.0864	23.9686	NaN	NaN	24.1879	NaN	NaN	NaN	24.738	24.5132	24.3602	24.0052	24.2148	24.0062	NaN	24.3294	24.1955	cell part;cytoplasmic part;intracellular membrane-bounded organelle;intracellular organelle;intracellular organelle part;intracellular part;macromolecular complex;membrane;membrane part;membrane-bounded organelle;mitochondrial inner membrane;mitochondrial membrane;mitochondrial membrane part;mitochondrial part;mitochondrial respiratory chain complex III;mitochondrion;myelin sheath;organelle;organ…	BILANGES_RAPAMYCIN_SENSITIVE_VIA_TSC1_AND_TSC2;CHIANG_LIVER_CANCER_SUBCLASS_UNANNOTATED_DN;chr19q12;DEMAGALHAES_AGING_DN;FLECHNER_BIOPSY_KIDNEY_TRANSPLANT_REJECTED_VS_OK_DN;GSE11864_CSF1_VS_CSF1_IFNG_IN_MAC_DN;GSE1460_INTRATHYMIC_T_PROGENITOR_VS_CD4_THYMOCYTE_UP;GSE15750_DAY6_VS_DAY10_EFF_CD8_TCELL_UP;GSE17721_4_VS_24H_CPG_BMDM_UP;GSE17721_4H_VS_24H_POLYIC_BMDM_UP;GSE17721_CPG_VS_GARDIQUIMOD_24H_…	Alzheimer's disease;Cardiac muscle contraction;Huntington's disease;Oxidative phosphorylation;Parkinson's disease	Cricetulus griseus;Mus musculus	Cytochrome bc1-complex (EC 1.10.2.2), mitochondrial	GO:0005739;GO:0016020;GO:0032991;GO:0043226;GO:0043229;GO:0043231;GO:0043234;GO:0044464;GO:0045275	Rieske;Ubiq-Cytc-red_N;UCR_TM	REACT_278797	ko00190;ko04260;ko05010;ko05012;ko05016			IPR005805;IPR006317;IPR014349;IPR017941	Rieske_2Fe-2S;Rieske_Fe-S_prot;Rieske_Fe-S_prot_C;Ubiquinol_cyt_c_Rdtase_Fe-S-su				3	3	40	4.7426	13	1.86843	0.102217	-0.539031	1.79852	0.147321			-0.386911	G3GWW7;A0A8C2LKR8;Q9CR68	G3GWW7;A0A8C2LKR8
25.5638	25.7066	25.7121	25.0202	24.8155	24.9493	25.7107	25.5995	25.6072	26.0886	26.2346	26.2428	26.3166	26.0471	26.1224	26.1403	26.2918	26.452	cell part;cytoplasmic part;Golgi apparatus;intracellular membrane-bounded organelle;intracellular organelle;intracellular part;membrane-bounded organelle;organelle			Mus musculus		GO:0005794;GO:0043226;GO:0043229;GO:0043231;GO:0044464	Arf			ARF	SM00177						9	3	79	204.63	111	1.84243	0.103865	-0.619306	1.31228	0.20082			0.314475	Q8BSL7;A0A8C2LD38;A2A6T9	Q8BSL7;A0A8C2LD38	ADP-ribosylation factor 2
25.2633	25.0789	25.3841	24.5955	24.2394	25.0264	24.2156	24.4969	24.843	23.9076	24.0551	23.9391	24.7137	24.6863	24.8494	24.4828	24.6101	24.4718	cell part;chromatin remodeling complex;cytoplasmic part;Golgi apparatus;Golgi apparatus part;histone methyltransferase complex;intracellular membrane-bounded organelle;intracellular organelle;intracellular organelle part;intracellular part;macromolecular complex;membrane-bounded organelle;methyltransferase complex;nuclear part;nucleoplasm;nucleoplasm part;nucleus;organelle;organelle part;protein …	ACEVEDO_LIVER_TUMOR_VS_NORMAL_ADJACENT_TISSUE_UP;ACTGTAG,MIR-139;BRUINS_UVC_RESPONSE_LATE;CAGCTTT,MIR-320;chr2p22;CREIGHTON_ENDOCRINE_THERAPY_RESISTANCE_4;CTACTGT,MIR-199A;DANG_BOUND_BY_MYC;DANG_MYC_TARGETS_UP;EIF4E_UP;GGCAGCT,MIR-22;GGGCGGR_V$SP1_Q6;GRAESSMANN_APOPTOSIS_BY_DOXORUBICIN_DN;GSE10239_NAIVE_VS_KLRG1INT_EFF_CD8_TCELL_DN;GSE13485_DAY1_VS_DAY21_YF17D_VACCINE_PBMC_DN;GSE14769_40MIN_VS_36…		Cricetulus griseus;Mus musculus		GO:0005634;GO:0005654;GO:0005794;GO:0016585;GO:0032991;GO:0035097;GO:0043226;GO:0043229;GO:0043231;GO:0043234;GO:0044464	Dpy-30	REACT_278269				IPR007858	Dpy-30_motif				2	2	36.4	43.618	37	1.85841	0.104167	0.688393	1.46594	0.17875			0.392811	G3HEW0;Q7TQ15;Q99LT0	G3HEW0;Q7TQ15;Q99LT0	Protein dpy-30 homolog
24.0514	24.1459	24.4274	24.2659	24.0235	24.1641	24.6262	24.5309	24.5238	24.2765	24.2976	24.3372	24.4848	24.2593	24.51	24.3084	24.3221	24.6444	AP-type membrane coat adaptor complex;cell part;clathrin adaptor complex;coated pit;cytoplasmic membrane-bounded vesicle;cytoplasmic part;cytoplasmic vesicle;intracellular membrane-bounded organelle;intracellular organelle;intracellular part;macromolecular complex;membrane;membrane coat;membrane part;membrane-bounded organelle;membrane-bounded vesicle;organelle;plasma membrane;protein complex;sto…	AAAGGGA,MIR-204,MIR-211;BUYTAERT_PHOTODYNAMIC_THERAPY_STRESS_DN;chr11p15;DELACROIX_RARG_BOUND_MEF;FEVR_CTNNB1_TARGETS_UP;FULCHER_INFLAMMATORY_RESPONSE_LECTIN_VS_LPS_DN;GOTZMANN_EPITHELIAL_TO_MESENCHYMAL_TRANSITION_DN;GSE10856_CTRL_VS_TNFRSF6B_IN_MACROPHAGE_UP;GSE11864_CSF1_VS_CSF1_IFNG_IN_MAC_UP;GSE11864_CSF1_VS_CSF1_PAM3CYS_IN_MAC_UP;GSE15930_NAIVE_VS_72H_IN_VITRO_STIM_IL12_CD8_TCELL_DN;GSE17580…	Endocrine and other factor-regulated calcium reabsorption;Endocytosis;Huntington's disease	Cricetulus griseus;Mus musculus	AP2 adaptor complex	GO:0005886;GO:0016020;GO:0016023;GO:0030119;GO:0031982;GO:0032991;GO:0043226;GO:0043229;GO:0043231;GO:0043234;GO:0044464	Adaptin_N;Alpha_adaptin_C;Alpha_adaptinC2	REACT_299462;REACT_304279;REACT_316383;REACT_322343;REACT_350802;REACT_353475	ko04144;ko04961;ko05016	Alpha_adaptinC2	SM00809	IPR002553;IPR003164;IPR008152;IPR009028;IPR011989;IPR013038;IPR013041;IPR015873;IPR016024;IPR017104	AP2_complex_asu;ARM-like;ARM-type_fold;Clathrin/coatomer_adapt-like_N;Clathrin_a/b/g-adaptin_app_Ig;Clathrin_a/coatomer_app_sub_C;Clathrin_a-adaptin_app_Ig-like;Clathrin_a-adaptin_app_sub_C;Coatomer/calthrin_app_sub_C;Coatomer/clathrin_app_Ig-like				12	6	20	49.835	118	1.8442	0.104369	-0.252314	0.0437924	0.966511			-0.0105279	Q6PEE6;Q3U7X9;G3I3I0;Q69ZW4;P17427;A0A061I929;A0A061I7Z4	Q6PEE6;Q3U7X9;G3I3I0;Q69ZW4;P17427;A0A061I929	AP-2 complex subunit alpha-2
23.5138	NaN	NaN	23.5773	NaN	NaN	NaN	NaN	NaN	24.1561	NaN	24.3109	24.0005	NaN	NaN	NaN	24.5894	24.0018	cell part;cytoplasmic part;extracellular membrane-bounded organelle;extracellular organelle;extracellular region part;extracellular vesicular exosome;intracellular membrane-bounded organelle;intracellular organelle;intracellular organelle part;intracellular part;macromolecular complex;membrane;membrane part;membrane-bounded organelle;membrane-bounded vesicle;mitochondrial inner membrane;mitochond…	AACWWCAANK_UNKNOWN;AAGCACA,MIR-218;ACTAYRNNNCCCR_UNKNOWN;APPIERTO_RESPONSE_TO_FENRETINIDE_DN;BENPORATH_EED_TARGETS;BENPORATH_MYC_MAX_TARGETS;BENPORATH_NANOG_TARGETS;BENPORATH_SOX2_TARGETS;BLALOCK_ALZHEIMERS_DISEASE_DN;BURTON_ADIPOGENESIS_6;BUYTAERT_PHOTODYNAMIC_THERAPY_STRESS_DN;CAGGTA_V$AREB6_01;CHANG_CORE_SERUM_RESPONSE_UP;CREIGHTON_ENDOCRINE_THERAPY_RESISTANCE_3;DANG_BOUND_BY_MYC;GSE10239_MEMO…	Alzheimer's disease;Cardiac muscle contraction;Huntington's disease;Oxidative phosphorylation;Parkinson's disease	Cricetulus griseus;Mus musculus	Cytochrome bc1-complex (EC 1.10.2.2), mitochondrial	GO:0005739;GO:0016020;GO:0031982;GO:0032991;GO:0043226;GO:0043229;GO:0043230;GO:0043231;GO:0043234;GO:0044464;GO:0045275	UCR_UQCRX_QCR9	REACT_278797	ko00190;ko04260;ko05010;ko05012;ko05016			IPR008027	QCR9				2	2	38.1	4.6285	15	1.83942	0.104567	-0.687976	0.0468468	0.960007			-0.0362717	G3HP15;Q5NCJ9;Q8R1I1	G3HP15;Q5NCJ9;Q8R1I1	Cytochrome b-c1 complex subunit 9
23.5634	23.6333	23.7488	23.7324	23.679	24.0056	24.1615	23.7256	23.839	24.1955	24.0643	24.2572	24.4339	23.9522	24.4593	24.362	24.2094	24.4686	catalytic step 2 spliceosome;cell part;chromatin;chromosomal part;intracellular membrane-bounded organelle;intracellular organelle;intracellular organelle part;intracellular part;macromolecular complex;membrane-bounded organelle;nuclear matrix;nuclear part;nucleoplasm;nucleus;organelle;organelle part;ribonucleoprotein complex;small nuclear ribonucleoprotein complex;spliceosomal complex;U12-type s…	AAAGGGA,MIR-204,MIR-211;ATATGCA,MIR-448;ATGTTAA,MIR-302C;BASAKI_YBX1_TARGETS_DN;BENPORATH_NANOG_TARGETS;BERENJENO_ROCK_SIGNALING_NOT_VIA_RHOA_DN;BYSTROEM_CORRELATED_WITH_IL5_DN;CHICAS_RB1_TARGETS_SENESCENT;chr2q32;CTTTGT_V$LEF1_Q2;FEVR_CTNNB1_TARGETS_DN;GCGNNANTTCC_UNKNOWN;GINESTIER_BREAST_CANCER_ZNF217_AMPLIFIED_UP;GNF2_DDX5;GNF2_HDAC1;GOLDRATH_NAIVE_VS_EFF_CD8_TCELL_UP;GSE13484_UNSTIM_VS_YF17D_…	Spliceosome	Cricetulus griseus;Mus musculus		GO:0005634;GO:0005654;GO:0005681;GO:0030529;GO:0030532;GO:0032991;GO:0043226;GO:0043229;GO:0043231;GO:0044464	SF3b1	REACT_271571;REACT_307866	ko03040			IPR011989;IPR015016;IPR016024	ARM-like;ARM-type_fold;SF3b_su1				16	16	20.3	83.775	114	1.82723	0.104762	-0.31345	1.34495	0.196121			0.273715	G5E866;G3HL16;A0A8C2MEL6;Q99NB9;Q3US00;A0JLN0;Q3UIB4;Q8C2Y9;Q8C839	G5E866;G3HL16;A0A8C2MEL6;Q99NB9;Q3US00	Splicing factor 3B subunit 1
26.987	27.0987	27.1495	27.1762	27.1448	27.1171	26.7475	27.1001	26.7253	27.0293	26.9997	26.7452	27.0149	27.0148	26.8003	27.1022	27.0616	26.8091	cell part;cytoplasm;extracellular membrane-bounded organelle;extracellular organelle;extracellular region part;extracellular vesicular exosome;immunological synapse;intracellular membrane-bounded organelle;intracellular organelle;intracellular part;membrane;membrane part;membrane-bounded organelle;membrane-bounded vesicle;nucleus;organelle;plasma membrane part;vesicle	ACCAAAG,MIR-9;AMIT_EGF_RESPONSE_240_HELA;AMIT_EGF_RESPONSE_480_HELA;ANTI_APOPTOSIS;APOPTOSIS_GO;CAGTATT,MIR-200B,MIR-200C,MIR-429;CELL_DEVELOPMENT;CHEN_METABOLIC_SYNDROM_NETWORK;chr17q25;CYTOSKELETON;DAZARD_RESPONSE_TO_UV_NHEK_UP;DAZARD_UV_RESPONSE_CLUSTER_G4;ELVIDGE_HYPOXIA_DN;ENK_UV_RESPONSE_KERATINOCYTE_UP;ENZYME_REGULATOR_ACTIVITY;FOURNIER_ACINAR_DEVELOPMENT_LATE_2;GAJATE_RESPONSE_TO_TRABECTE…	Neurotrophin signaling pathway;Vasopressin-regulated water reabsorption	Cricetulus griseus;Mus musculus		GO:0005634;GO:0005737;GO:0016020;GO:0031982;GO:0043226;GO:0043229;GO:0043230;GO:0043231;GO:0044464	Rho_GDI	REACT_297947;REACT_336835;REACT_348617	ko04722;ko04962			IPR000406;IPR014756;IPR024792	Ig_E-set;Rho_GDI;RhoGDI_domain				12	12	69.6	323.31	168	1.85083	0.104878	0.221015	0.393022	0.62156			0.0759452	G3GXB0;Q99PT1	G3GXB0;Q99PT1	Rho GDP-dissociation inhibitor 1
25.8042	25.6195	25.6891	25.8915	25.7222	25.7186	25.5768	25.5064	25.7901	25.5183	25.4795	25.3959	25.3579	25.7978	25.4507	25.4384	25.6161	25.2872	actin filament;brush border;cell cortex part;cell junction;cell part;cell projection;cell-cell contact zone;cell-cell junction;contractile fiber part;cortical cytoskeleton;cytoplasm;cytoplasmic part;cytoskeletal calyx;cytoskeletal part;cytoskeleton;extracellular membrane-bounded organelle;extracellular organelle;extracellular region part;extracellular vesicular exosome;F-actin capping protein com…	ACTIN_BINDING;ACTIN_CYTOSKELETON;CHICAS_RB1_TARGETS_CONFLUENT;chr1p36;CYTOSKELETAL_PART;CYTOSKELETAL_PROTEIN_BINDING;CYTOSKELETON;DAIRKEE_TERT_TARGETS_UP;DIAZ_CHRONIC_MEYLOGENOUS_LEUKEMIA_UP;DOANE_RESPONSE_TO_ANDROGEN_UP;FLECHNER_PBL_KIDNEY_TRANSPLANT_OK_VS_DONOR_UP;GAZDA_DIAMOND_BLACKFAN_ANEMIA_ERYTHROID_DN;GSE10856_CTRL_VS_TNFRSF6B_IN_MACROPHAGE_UP;GSE11924_TFH_VS_TH1_CD4_TCELL_UP;GSE11924_TFH_…		Cricetulus griseus;Mus musculus		GO:0005737;GO:0005856;GO:0005903;GO:0008290;GO:0016020;GO:0031982;GO:0032991;GO:0042995;GO:0043226;GO:0043229;GO:0043230;GO:0043232;GO:0043234;GO:0044464	F_actin_cap_B	REACT_280010				IPR001698;IPR019771	CAPZB;F-actin_capping_bsu_CS				14	14	63.8	179.99	105	1.82246	0.104953	0.19634	0.234383	0.775647			-0.0531524	A2AMW0;G3HU28;A0A061IH36;Q923G3;Q3TRH8;Q3TVK4;A0A8C2LH53;A0A8C2LIW2;P47757;A0A061II46;F7CAZ6;A0A0A0MQI9;F6YHZ8;P97856;A0A8C2LN14;G3HTQ8;Q9D9A5	A2AMW0;G3HU28;A0A061IH36;Q923G3;Q3TRH8;Q3TVK4;A0A8C2LH53;A0A8C2LIW2;P47757;A0A061II46;F7CAZ6	F-actin-capping protein subunit beta
26.333	26.1797	26.2443	26.3115	26.1699	26.2092	26.3934	26.2983	26.2908	26.3172	26.4508	26.505	26.5162	26.4648	26.5699	26.366	26.1446	26.3217	adherens junction;anchoring junction;cell junction;cell part;cell-substrate adherens junction;cell-substrate junction;cytoplasmic part;cytosolic small ribosomal subunit;extracellular membrane-bounded organelle;extracellular organelle;extracellular region part;extracellular vesicular exosome;focal adhesion;intracellular non-membrane-bounded organelle;intracellular organelle;intracellular organelle…	ABE_INNER_EAR;ACEVEDO_LIVER_TUMOR_VS_NORMAL_ADJACENT_TISSUE_UP;BENPORATH_MYC_MAX_TARGETS;BILANGES_SERUM_AND_RAPAMYCIN_SENSITIVE_GENES;BILANGES_SERUM_RESPONSE_TRANSLATION;BIOSYNTHETIC_PROCESS;BOHN_PRIMARY_IMMUNODEFICIENCY_SYNDROM_UP;CELLULAR_BIOSYNTHETIC_PROCESS;CELLULAR_MACROMOLECULE_METABOLIC_PROCESS;CELLULAR_PROTEIN_METABOLIC_PROCESS;chr19q13;DAIRKEE_TERT_TARGETS_UP;DANG_BOUND_BY_MYC;DANG_MYC_T…	Ribosome	Cricetulus griseus;Mus musculus		GO:0005840;GO:0015935;GO:0016020;GO:0030529;GO:0031982;GO:0032991;GO:0043226;GO:0043229;GO:0043230;GO:0043232;GO:0044464	Ribosomal_S7	REACT_279505;REACT_283953;REACT_292264;REACT_292503;REACT_302277;REACT_305839;REACT_308559;REACT_311765;REACT_319670;REACT_331340;REACT_340387	ko03010			IPR000235;IPR005716;IPR020606;IPR023798	Ribosomal_S5/S7;Ribosomal_S5/S7_euk/arc;Ribosomal_S7_CS;Ribosomal_S7_dom				16	16	66.7	323.31	253	1.83693	0.105263	-0.134664	0.110325	0.896061			0.0212692	A0A061HTF9;Q91V55;P97461;D3YYM6;D3Z1S8;G3HHT8	A0A061HTF9;Q91V55;P97461;D3YYM6;D3Z1S8	40S ribosomal protein S5;40S ribosomal protein S5, N-terminally processed
NaN	NaN	NaN	26.9022	27.2128	26.8964	26.5437	26.4411	26.1811	NaN	NaN	NaN	NaN	NaN	NaN	NaN	NaN	NaN	cell part;extracellular membrane-bounded organelle;extracellular organelle;extracellular region part;extracellular vesicular exosome;extrinsic to membrane;extrinsic to plasma membrane;membrane part;membrane raft;membrane-bounded organelle;membrane-bounded vesicle;organelle;plasma membrane part;vesicle	ACEVEDO_LIVER_CANCER_UP;ACEVEDO_LIVER_TUMOR_VS_NORMAL_ADJACENT_TISSUE_UP;AKL_HTLV1_INFECTION_UP;ALFANO_MYC_TARGETS;ALONSO_METASTASIS_NEURAL_UP;ALONSO_METASTASIS_UP;AMUNDSON_POOR_SURVIVAL_AFTER_GAMMA_RADIATION_2G;BROWNE_HCMV_INFECTION_24HR_DN;CHARAFE_BREAST_CANCER_LUMINAL_VS_BASAL_DN;CHAUHAN_RESPONSE_TO_METHOXYESTRADIOL_DN;CHIANG_LIVER_CANCER_SUBCLASS_UNANNOTATED_DN;CHICAS_RB1_TARGETS_CONFLUENT;ch…		Cricetulus griseus;Mus musculus	S100A10-annexin 2 complex;TRPV5-S100A10-annexin 2 complex	GO:0031982;GO:0043226;GO:0043230;GO:0044464	S_100	REACT_289519				IPR001751;IPR002048;IPR011992;IPR013787;IPR028476	EF_hand_dom;EF-hand-dom_pair;S100/CaBP-9k_CS;S100_Ca-bd_sub;S100-A10				4	4	32	21.676	24	1.82628	0.10545	0.615179	0	0.995401			NaN	G3HUU7;A0A061ILN9;A0A061IKI0;Q3UF30;Q3TC45;P08207	G3HUU7;A0A061ILN9;A0A061IKI0;Q3UF30;Q3TC45;P08207	Protein S100-A10
24.5694	24.5692	24.4347	24.4753	24.595	24.7231	24.2523	23.9073	24.253	24.2934	24.4552	24.5201	24.4092	24.7093	24.2501	24.4755	24.2506	24.5261	cell part;cytoplasm;cytoplasmic part;endoplasmic reticulum;endoplasmic reticulum lumen;endoplasmic reticulum part;intracellular membrane-bounded organelle;intracellular organelle;intracellular organelle lumen;intracellular organelle part;intracellular part;membrane;membrane-bounded organelle;membrane-enclosed lumen;nucleus;organelle;organelle lumen;organelle part	AACTGGA,MIR-145;ACEVEDO_LIVER_TUMOR_VS_NORMAL_ADJACENT_TISSUE_UP;ACEVEDO_NORMAL_TISSUE_ADJACENT_TO_LIVER_TUMOR_DN;ATACCTC,MIR-202;ATATGCA,MIR-448;BOCHKIS_FOXA2_TARGETS;BYSTRYKH_HEMATOPOIESIS_STEM_CELL_AND_BRAIN_QTL_TRANS;CHEN_METABOLIC_SYNDROM_NETWORK;chr3q27;CSR_LATE_UP.V1_UP;CUI_GLUCOSE_DEPRIVATION;CYTOPLASM;CYTOPLASMIC_PART;ENDOPLASMIC_RETICULUM;GARY_CD5_TARGETS_DN;GATTGGY_V$NFY_Q6_01;GKCGCNNN…	Protein processing in endoplasmic reticulum	Cricetulus griseus;Mus musculus	(ER)-localized multiprotein complex, Ig heavy chains associated;ERdj3-BiP complex	GO:0005634;GO:0005737;GO:0005783;GO:0016020;GO:0043226;GO:0043229;GO:0043231;GO:0044464	CTDII;DnaJ		ko04141	DnaJ	SM00271	IPR001623;IPR002939;IPR008971;IPR018253	DnaJ_C;DnaJ_domain;DnaJ_domain_CS;HSP40/DnaJ_pept-bd				8	8	28.3	69.424	73	1.80652	0.106808	0.280876	0.707929	0.404617			0.156578	A0A8C2NC01;G3HYG7;Q99KV1;A0A061I706;A0A338P778	A0A8C2NC01;G3HYG7;Q99KV1;A0A061I706	DnaJ homolog subfamily B member 11
25.8139	25.9588	25.8891	25.8838	25.7188	25.9743	25.7404	25.7415	25.5472	25.8287	25.7559	25.543	25.8275	25.6886	25.7181	25.7402	25.8718	25.7583	cell part;cytoplasm;cytoplasmic part;cytosol;extracellular membrane-bounded organelle;extracellular organelle;extracellular region part;extracellular vesicular exosome;intracellular membrane-bounded organelle;intracellular organelle;intracellular part;macromolecular complex;membrane-bounded organelle;membrane-bounded vesicle;nucleus;organelle;proteasome complex;proteasome core complex;proteasome …	AACTTT_UNKNOWN;AGUIRRE_PANCREATIC_CANCER_COPY_NUMBER_UP;APPIERTO_RESPONSE_TO_FENRETINIDE_UP;BERENJENO_TRANSFORMED_BY_RHOA_UP;BIOCARTA_ACTINY_PATHWAY;BIOCARTA_PROTEASOME_PATHWAY;BLALOCK_ALZHEIMERS_DISEASE_DN;CHANG_CORE_SERUM_RESPONSE_UP;chr18q11;chr20q13;DIAZ_CHRONIC_MEYLOGENOUS_LEUKEMIA_UP;DODD_NASOPHARYNGEAL_CARCINOMA_DN;ESC_J1_UP_LATE.V1_DN;ESC_V6.5_UP_LATE.V1_DN;GARCIA_TARGETS_OF_FLI1_AND_DAX1…	Proteasome	Cricetulus griseus;Mus musculus	20S proteasome;immunoproteasome	GO:0000502;GO:0005634;GO:0005737;GO:0005829;GO:0031982;GO:0032991;GO:0043226;GO:0043229;GO:0043230;GO:0043231;GO:0043234;GO:0044464	Proteasome;Proteasome_A_N	REACT_274287;REACT_275686;REACT_275732;REACT_278878;REACT_289441;REACT_294625;REACT_297888;REACT_299120;REACT_301078;REACT_308964;REACT_310780;REACT_315933;REACT_321346;REACT_326233;REACT_329431;REACT_334737;REACT_336463;REACT_336745;REACT_337766;REACT_341044;REACT_341075;REACT_342086;REACT_342636;REACT_343561;REACT_343568;REACT_345193;REACT_347264;REACT_351311;REACT_353777;REACT_359269;REACT_359…	ko03050	Proteasome_A_N	SM00948	IPR001353;IPR023332;IPR029055	Ntn_hydrolases_N;Proteasome_sua/b;Proteasome_suA-type				11	11	59.7	217.73	117	1.80059	0.109813	0.180333	0.670362	0.411551			0.0746237	Q9Z2U0;A0A3L7HJ58;Q3TN31;Q542H2;Q3UIT9;G3GWR8;A0A338P7D7;A0A8C2MM34;Q3THL2;A0A8C2MW97;Q9CWH6;B7ZMS4;B7ZMS3;A0A3Q4EHS3;A0A3Q4EG42;A0A3Q4L361;Q8VEB8	Q9Z2U0;A0A3L7HJ58;Q3TN31;Q542H2;Q3UIT9;G3GWR8;A0A338P7D7;A0A8C2MM34;Q3THL2	Proteasome subunit alpha type-7;Proteasome subunit alpha type
23.5953	23.1287	23.1619	NaN	23.2152	NaN	NaN	NaN	NaN	NaN	22.6438	22.64	NaN	23.0471	NaN	NaN	22.8067	NaN	basement membrane;cell part;cell surface;cytoplasmic membrane-bounded vesicle;cytoplasmic part;cytoplasmic vesicle;cytoplasmic vesicle membrane;cytoplasmic vesicle part;extracellular matrix;extracellular matrix part;extracellular region part;extracellular space;intracellular membrane-bounded organelle;intracellular organelle;intracellular organelle part;intracellular part;membrane;membrane-bounde…	AACTTT_UNKNOWN;ACEVEDO_LIVER_CANCER_UP;ACEVEDO_LIVER_TUMOR_VS_NORMAL_ADJACENT_TISSUE_UP;ALCALAY_AML_BY_NPM1_LOCALIZATION_DN;ALFANO_MYC_TARGETS;ALONSO_METASTASIS_EMT_UP;ALONSO_METASTASIS_UP;ANASTASSIOU_CANCER_MESENCHYMAL_TRANSITION_SIGNATURE;ANATOMICAL_STRUCTURE_DEVELOPMENT;BENPORATH_NANOG_TARGETS;BERENJENO_ROCK_SIGNALING_NOT_VIA_RHOA_DN;BHATI_G2M_ARREST_BY_2METHOXYESTRADIOL_UP;BLALOCK_ALZHEIMERS_…		Cricetulus griseus;Mus musculus		GO:0005578;GO:0005615;GO:0009986;GO:0016020;GO:0016023;GO:0031012;GO:0031982;GO:0043226;GO:0043229;GO:0043231;GO:0044464	FOLN;Kazal_1;SPARC_Ca_bdg	REACT_307071;REACT_307564;REACT_354321		FOLN;KAZAL	SM00274;SM00280	IPR001999;IPR002350;IPR003645;IPR011992;IPR015369;IPR019577	EF-hand-dom_pair;Fol_N;Follistatin/Osteonectin_EGF;Kazal_dom;Osteonectin_CS;SPARC/Testican_Ca-bd-dom				6	6	26.7	10.41	15	1.75755	0.110132	0.633358	0.850179	0.343478			0.284961	A0A8C2MNY6;G3H584;Q5NCU4;Q5NCU5;Q3TXI6;A0A1L1SSH9;P07214;Q5NCU3	A0A8C2MNY6;G3H584;Q5NCU4;Q5NCU5;Q3TXI6;A0A1L1SSH9;P07214	SPARC
23.8715	23.9641	23.672	NaN	NaN	23.9739	24.5131	24.327	24.2236	24.0635	23.9374	24.3672	23.7644	23.6589	23.9628	24.1624	23.963	23.9152	cell part;intracellular membrane-bounded organelle;intracellular organelle;intracellular part;macromolecular complex;membrane;membrane-bounded organelle;nucleus;organelle;ribonucleoprotein complex;viral nucleocapsid;virion part	BYSTRYKH_HEMATOPOIESIS_STEM_CELL_QTL_TRANS;CASORELLI_ACUTE_PROMYELOCYTIC_LEUKEMIA_DN;chr11q12;GSE17721_CPG_VS_GARDIQUIMOD_1H_BMDM_DN;GSE17721_CTRL_VS_LPS_4H_BMDM_UP;GSE17721_LPS_VS_GARDIQUIMOD_2H_BMDM_DN;GSE17721_LPS_VS_GARDIQUIMOD_8H_BMDM_DN;GSE17721_LPS_VS_PAM3CSK4_6H_BMDM_DN;GSE17721_LPS_VS_POLYIC_8H_BMDM_DN;GSE17721_PAM3CSK4_VS_GADIQUIMOD_1H_BMDM_DN;GSE17974_0H_VS_72H_IN_VITRO_ACT_CD4_TCELL_D…		Cricetulus griseus;Mus musculus		GO:0005634;GO:0016020;GO:0030529;GO:0032991;GO:0043226;GO:0043229;GO:0043231;GO:0044464	SAP;SPRY			SAP;SPRY	SM00449;SM00513	IPR001870;IPR003877;IPR013320;IPR027417	B30.2/SPRY;ConA-like_dom;P-loop_NTPase;SPRY_dom				8	8	18.3	24.297	58	1.79981	0.110465	-0.368276	1.8676	0.151042			-0.334196	G3II33;A0A8C2MC73;Q00PI9;A0A061I8K6	G3II33;A0A8C2MC73;Q00PI9;A0A061I8K6	Heterogeneous nuclear ribonucleoprotein U-like protein 2
25.0385	24.7671	25.144	24.5366	24.1039	24.7075	25.2726	25.4651	25.6699	24.988	24.8634	25.3848	25.0732	25.0282	25.0617	25.3185	25.2686	25.0207	cell part;cytoplasm;cytoplasmic part;cytosol;extracellular membrane-bounded organelle;extracellular organelle;extracellular region part;extracellular vesicular exosome;intracellular membrane-bounded organelle;intracellular organelle;intracellular organelle part;intracellular part;macromolecular complex;membrane;membrane-bounded organelle;membrane-bounded vesicle;nuclear part;nucleoplasm;nucleus;o…	ACEVEDO_LIVER_TUMOR_VS_NORMAL_ADJACENT_TISSUE_UP;BASSO_B_LYMPHOCYTE_NETWORK;BERTUCCI_MEDULLARY_VS_DUCTAL_BREAST_CANCER_UP;BIOCARTA_PROTEASOME_PATHWAY;BLALOCK_ALZHEIMERS_DISEASE_DN;CHARAFE_BREAST_CANCER_LUMINAL_VS_MESENCHYMAL_DN;chr1p34;CHUNG_BLISTER_CYTOTOXICITY_UP;DAIRKEE_CANCER_PRONE_RESPONSE_BPA_E2;DAVICIONI_MOLECULAR_ARMS_VS_ERMS_UP;DIAZ_CHRONIC_MEYLOGENOUS_LEUKEMIA_UP;DODD_NASOPHARYNGEAL_CAR…	Proteasome	Cricetulus griseus;Mus musculus	20S proteasome;immunoproteasome	GO:0000502;GO:0005634;GO:0005654;GO:0005737;GO:0005829;GO:0016020;GO:0031982;GO:0032991;GO:0043226;GO:0043229;GO:0043230;GO:0043231;GO:0043234;GO:0044464	Proteasome	REACT_274287;REACT_275686;REACT_275732;REACT_278878;REACT_289441;REACT_294625;REACT_297888;REACT_299120;REACT_301078;REACT_308964;REACT_310780;REACT_315933;REACT_321346;REACT_326233;REACT_329431;REACT_334737;REACT_336463;REACT_336745;REACT_337766;REACT_341044;REACT_341075;REACT_342086;REACT_342636;REACT_343561;REACT_343568;REACT_345193;REACT_347264;REACT_351311;REACT_353777;REACT_359269;REACT_359…	ko03050			IPR001353;IPR016050;IPR023333;IPR029055	Ntn_hydrolases_N;Proteasome_bsu_CS;Proteasome_sua/b;Proteasome_suB-type				10	10	72.1	80.047	92	1.75944	0.110619	-0.55766	0.517052	0.515478			-0.145466	G3H9V0;Q8BJX0;Q9R1P3	G3H9V0;Q8BJX0;Q9R1P3	Proteasome subunit beta type;Proteasome subunit beta type-2
20.3046	20.4609	20.8146	NaN	NaN	NaN	NaN	NaN	21.2931	21.1789	21.2532	22.0043	21.3798	21.0068	21.8708	20.8586	21.3528	21.9661	cell part;cytoplasm;intracellular non-membrane-bounded organelle;intracellular organelle;intracellular organelle part;intracellular part;non-membrane-bounded organelle;nuclear part;nucleolus;organelle;organelle part	chr12q24;DURCHDEWALD_SKIN_CARCINOGENESIS_DN;GAVIN_FOXP3_TARGETS_CLUSTER_P3;GCM_CASP2;GCM_DDX11;GCM_ING1;GCM_NF2;GCM_SMO;GCM_TINF2;GCM_USP6;GINESTIER_BREAST_CANCER_20Q13_AMPLIFICATION_DN;GSE11864_CSF1_VS_CSF1_PAM3CYS_IN_MAC_DN;GSE2706_LPS_VS_R848_AND_LPS_2H_STIM_DC_UP;IVANOVA_HEMATOPOIESIS_INTERMEDIATE_PROGENITOR;KRIGE_RESPONSE_TO_TOSEDOSTAT_24HR_DN;KRIGE_RESPONSE_TO_TOSEDOSTAT_6HR_DN;SCGGAAGY_V$E…		Mus musculus		GO:0005730;GO:0005737;GO:0043226;GO:0043229;GO:0043232;GO:0044464	DEAD;HA2;Helicase_C;OB_NTP_bind			AAA;DEXDc;HA2;HELICc	SM00382;SM00487;SM00490;SM00847						2	2	2.7	5.1105	27	1.7545	0.110746	-0.905631	0.0338308	0.975511			-0.0265382	Q5DTX1;Q6NZL1;A0A8C2MBM7;A0A0G2JG93	Q5DTX1;Q6NZL1;A0A8C2MBM7;A0A0G2JG93
27.5715	27.7618	27.7864	27.811	27.7342	27.7831	27.4541	27.6417	27.3654	27.7684	27.5737	27.4621	27.3848	27.3848	27.4376	27.5101	27.5035	27.4843	adherens junction;anchoring junction;cell junction;cell part;cell-substrate adherens junction;cell-substrate junction;cytoplasmic membrane-bounded vesicle;cytoplasmic part;cytoplasmic vesicle;endoplasmic reticulum;endoplasmic reticulum chaperone complex;endoplasmic reticulum lumen;endoplasmic reticulum part;extracellular membrane-bounded organelle;extracellular organelle;extracellular region part…	ACATTCC,MIR-1,MIR-206;BILANGES_RAPAMYCIN_SENSITIVE_VIA_TSC1_AND_TSC2;CAMP_UP.V1_UP;CASORELLI_ACUTE_PROMYELOCYTIC_LEUKEMIA_DN;CHEN_METABOLIC_SYNDROM_NETWORK;CHOW_RASSF1_TARGETS_DN;chr15q21;CUI_GLUCOSE_DEPRIVATION;CYCLIN_D1_KE_.V1_UP;CYCLIN_D1_UP.V1_UP;CYTOPLASM;CYTOPLASMIC_PART;ENDOPLASMIC_RETICULUM;ENK_UV_RESPONSE_EPIDERMIS_UP;FLECHNER_BIOPSY_KIDNEY_TRANSPLANT_OK_VS_DONOR_UP;GARY_CD5_TARGETS_DN;G…		Cricetulus griseus;Mus musculus	(ER)-localized multiprotein complex, Ig heavy chains associated;(ER)-localized multiprotein complex, in absence of Ig heavy chains	GO:0005634;GO:0005783;GO:0016020;GO:0016023;GO:0031982;GO:0032991;GO:0043226;GO:0043229;GO:0043230;GO:0043231;GO:0043234;GO:0044464	Pro_isomerase	REACT_285754				IPR002130;IPR020892;IPR024936;IPR029000	Cyclophilin-like_dom;Cyclophilin-type_PPIase;Cyclophilin-type_PPIase_CS;Cyclophilin-type_PPIase_dom				10	10	49.5	61.631	157	1.74884	0.11087	0.197089	0.753074	0.380354			-0.0934032	G3H533;Q9DCY1;P24369;Q6ZQM2	G3H533;Q9DCY1;P24369	Peptidyl-prolyl cis-trans isomerase;Peptidyl-prolyl cis-trans isomerase B
28.9729	28.992	28.9109	29.003	29.0743	28.6899	28.2394	28.3454	28.2348	28.8522	28.9078	28.6999	28.8356	28.8616	28.6078	28.7569	28.8409	28.6725	cell part;cytoplasm;cytoplasmic part;cytosol;endoplasmic reticulum;extracellular membrane-bounded organelle;extracellular organelle;extracellular region part;extracellular space;extracellular vesicular exosome;intracellular membrane-bounded organelle;intracellular organelle;intracellular part;membrane-bounded organelle;membrane-bounded vesicle;mitochondrion;nucleus;organelle;smooth endoplasmic re…	AACTTT_UNKNOWN;AFFAR_YY1_TARGETS_DN;ANTIOXIDANT_ACTIVITY;BAE_BRCA1_TARGETS_UP;BASSO_B_LYMPHOCYTE_NETWORK;BIOPOLYMER_METABOLIC_PROCESS;BIOPOLYMER_MODIFICATION;BLALOCK_ALZHEIMERS_DISEASE_DN;BORCZUK_MALIGNANT_MESOTHELIOMA_UP;BRUNO_HEMATOPOIESIS;BURTON_ADIPOGENESIS_8;CAIRO_HEPATOBLASTOMA_CLASSES_UP;CASORELLI_ACUTE_PROMYELOCYTIC_LEUKEMIA_DN;CELLULAR_MACROMOLECULE_METABOLIC_PROCESS;CELLULAR_PROTEIN_MET…		Mus musculus		GO:0005615;GO:0005634;GO:0005737;GO:0005739;GO:0005783;GO:0005829;GO:0031982;GO:0043226;GO:0043229;GO:0043230;GO:0043231;GO:0044464	1-cysPrx_C;AhpC-TSA										15	15	64.2	269.79	233	1.77144	0.110987	0.393915	0.86585	0.339686			0.215969	A0A3L7H3U8;O08807;B1AZS9	A0A3L7H3U8;O08807;B1AZS9	Peroxiredoxin-4
24.531	24.5901	24.5771	24.7977	24.7985	24.7148	24.6488	24.5214	24.281	24.4577	24.5131	24.4193	24.4747	24.4541	24.5171	24.6033	24.3996	24.4194	cell part;cytoplasmic part;cytosolic part;cytosolic proteasome complex;extracellular membrane-bounded organelle;extracellular organelle;extracellular region part;extracellular vesicular exosome;inclusion body;intracellular membrane-bounded organelle;intracellular organelle;intracellular organelle part;intracellular part;macromolecular complex;membrane;membrane-bounded organelle;membrane-bounded v…	ACEVEDO_LIVER_TUMOR_VS_NORMAL_ADJACENT_TISSUE_UP;ATPASE_ACTIVITY;BIOCARTA_PROTEASOME_PATHWAY;BLALOCK_ALZHEIMERS_DISEASE_DN;BOYAULT_LIVER_CANCER_SUBCLASS_G3_UP;BRUINS_UVC_RESPONSE_EARLY_LATE;chr12q15;CTTTGT_V$LEF1_Q2;DIAZ_CHRONIC_MEYLOGENOUS_LEUKEMIA_UP;FLECHNER_BIOPSY_KIDNEY_TRANSPLANT_OK_VS_DONOR_UP;GARY_CD5_TARGETS_DN;GGGCGGR_V$SP1_Q6;GNF2_DENR;GNF2_ELAC2;GOLDRATH_HOMEOSTATIC_PROLIFERATION;GRUE…	Proteasome	Cricetulus griseus;Mus musculus		GO:0000502;GO:0005634;GO:0016020;GO:0031982;GO:0032991;GO:0043226;GO:0043229;GO:0043230;GO:0043231;GO:0043234;GO:0044464	AAA	REACT_274287;REACT_275686;REACT_275732;REACT_278878;REACT_289441;REACT_294625;REACT_297888;REACT_299120;REACT_301078;REACT_310780;REACT_315933;REACT_321346;REACT_326233;REACT_329431;REACT_334737;REACT_336463;REACT_336745;REACT_337766;REACT_341044;REACT_341075;REACT_342086;REACT_342636;REACT_343561;REACT_343568;REACT_345193;REACT_347264;REACT_351311;REACT_353777;REACT_359269;REACT_359387;REACT_360…	ko03050	AAA	SM00382	IPR003593;IPR003959;IPR027417	AAA+_ATPase;ATPase_AAA_core;P-loop_NTPase				13	13	35.5	64.965	103	1.73336	0.110991	0.194652	0.0267666	0.980635			0.00448799	Q14AQ1;A0A8C2M094;P62334;Q8QZS9;G3I6I1	Q14AQ1;A0A8C2M094;P62334;Q8QZS9;G3I6I1	26S protease regulatory subunit 10B
24.283	24.2684	24.2448	24.2374	23.613	23.641	24.3773	24.0937	24.628	24.5766	24.8426	24.7122	24.8918	24.6314	24.7014	24.7827	24.6218	24.5972	cell part;cytoplasm;cytoplasmic part;cytosol;endoplasmic reticulum;extracellular membrane-bounded organelle;extracellular organelle;extracellular region part;extracellular vesicular exosome;intracellular membrane-bounded organelle;intracellular organelle;intracellular part;membrane-bounded organelle;membrane-bounded vesicle;organelle;vesicle	AMUNDSON_RESPONSE_TO_ARSENITE;APPIERTO_RESPONSE_TO_FENRETINIDE_UP;BASAKI_YBX1_TARGETS_UP;BASSO_B_LYMPHOCYTE_NETWORK;BENPORATH_NANOG_TARGETS;BLALOCK_ALZHEIMERS_DISEASE_DN;BLALOCK_ALZHEIMERS_DISEASE_INCIPIENT_DN;BUYTAERT_PHOTODYNAMIC_THERAPY_STRESS_UP;CELLULAR_MACROMOLECULE_METABOLIC_PROCESS;CELLULAR_PROTEIN_METABOLIC_PROCESS;CHAPERONE_BINDING;CHAUHAN_RESPONSE_TO_METHOXYESTRADIOL_UP;chr14q;CSR_LATE…		Cricetulus griseus;Mus musculus		GO:0005737;GO:0005783;GO:0005829;GO:0031982;GO:0043226;GO:0043229;GO:0043230;GO:0043231;GO:0044464	Aha1_N;AHSA1			Aha1_N	SM01000	IPR013538;IPR015310;IPR023393	Activator_of_Hsp90_ATPase;AHSA1_N;START-like_dom				8	8	32.5	64.176	61	1.76239	0.111111	-0.490472	0.71824	0.399379			0.166	G3H638;Q3TL79;Q8BK64;A0A1Y7VM19	G3H638;Q3TL79;Q8BK64	Activator of 90 kDa heat shock protein ATPase homolog 1
NaN	22.9913	NaN	23.0373	22.9381	23.0219	23.458	23.7697	23.3802	23.0984	23.2344	23.2167	NaN	23.2998	NaN	NaN	NaN	23.6913	CAAX-protein geranylgeranyltransferase complex;cell part;cytoplasmic part;cytoskeletal part;intracellular organelle part;intracellular part;macromolecular complex;microtubule associated complex;organelle part;protein complex;protein farnesyltransferase complex	BANDRES_RESPONSE_TO_CARMUSTIN_MGMT_24HR_UP;BANDRES_RESPONSE_TO_CARMUSTIN_WITHOUT_MGMT_24HR_DN;BARIS_THYROID_CANCER_DN;BIOPOLYMER_METABOLIC_PROCESS;BIOPOLYMER_MODIFICATION;BIOSYNTHETIC_PROCESS;BORCZUK_MALIGNANT_MESOTHELIOMA_UP;BRUINS_UVC_RESPONSE_LATE;BUYTAERT_PHOTODYNAMIC_THERAPY_STRESS_UP;BYSTRYKH_HEMATOPOIESIS_STEM_CELL_QTL_TRANS;CAFFAREL_RESPONSE_TO_THC_24HR_5_UP;CAFFAREL_RESPONSE_TO_THC_UP;CA…		Cricetulus griseus;Mus musculus		GO:0032991;GO:0043234;GO:0044464	PPTA	REACT_277640;REACT_311545				IPR002088	Prenyl_trans_a				6	6	22.5	18.411	19	1.73933	0.111472	-0.36241	0.282667	0.717241			0.13595	G3H1H6;A0A8C2MAW8;Q541Z2;Q61239	G3H1H6;A0A8C2MAW8;Q541Z2;Q61239	Protein farnesyltransferase/geranylgeranyltransferase type-1 subunit alpha
26.3059	26.4848	26.3353	26.2095	26.483	26.2913	26.2997	26.091	26.0536	26.3089	26.1715	26.039	26.2453	26.1662	26.1213	26.0907	26.161	26.0988	cell part;cytoplasm;extracellular membrane-bounded organelle;extracellular organelle;extracellular region part;extracellular vesicular exosome;intracellular part;membrane-bounded organelle;membrane-bounded vesicle;organelle;vesicle	ACEVEDO_LIVER_TUMOR_VS_NORMAL_ADJACENT_TISSUE_UP;AMUNDSON_POOR_SURVIVAL_AFTER_GAMMA_RADIATION_8G;BENPORATH_MYC_MAX_TARGETS;BERENJENO_TRANSFORMED_BY_RHOA_UP;BERTUCCI_MEDULLARY_VS_DUCTAL_BREAST_CANCER_UP;BLALOCK_ALZHEIMERS_DISEASE_DN;BLALOCK_ALZHEIMERS_DISEASE_INCIPIENT_DN;BURTON_ADIPOGENESIS_5;BURTON_ADIPOGENESIS_PEAK_AT_8HR;CAIRO_HEPATOBLASTOMA_CLASSES_UP;CASORELLI_ACUTE_PROMYELOCYTIC_LEUKEMIA_DN…	Oxidative phosphorylation	Mus musculus		GO:0005737;GO:0031982;GO:0043226;GO:0043230;GO:0044464	Pyrophosphatase	REACT_282915	ko00190								17	2	77.5	183.18	183	1.77174	0.111486	0.191025	0.0912198	0.91711			-0.0133998	A0A8C2MRY0;Q4FK49;Q3UA53;Q9D819;Q8BTY3	A0A8C2MRY0;Q4FK49;Q3UA53;Q9D819;Q8BTY3	Inorganic pyrophosphatase
25.8217	25.8231	25.806	25.7442	25.7765	25.8538	26.0146	25.9484	26.1512	25.8334	25.8668	25.8807	25.7079	25.7727	25.7717	25.7539	25.7714	25.8798	cell part;cytoplasm;extracellular membrane-bounded organelle;extracellular organelle;extracellular region part;extracellular vesicular exosome;intracellular part;membrane;membrane-bounded organelle;membrane-bounded vesicle;organelle;vesicle	ACEVEDO_NORMAL_TISSUE_ADJACENT_TO_LIVER_TUMOR_DN;AMINE_METABOLIC_PROCESS;AMINO_ACID_AND_DERIVATIVE_METABOLIC_PROCESS;AMINO_ACID_METABOLIC_PROCESS;BAE_BRCA1_TARGETS_UP;BHATI_G2M_ARREST_BY_2METHOXYESTRADIOL_DN;BIOPOLYMER_METABOLIC_PROCESS;BIOSYNTHETIC_PROCESS;BLUM_RESPONSE_TO_SALIRASIB_UP;BUYTAERT_PHOTODYNAMIC_THERAPY_STRESS_UP;CAIRO_HEPATOBLASTOMA_CLASSES_UP;CAMP_UP.V1_UP;CARBOXYLIC_ACID_METABOLIC…	Aminoacyl-tRNA biosynthesis	Cricetulus griseus;Mus musculus		GO:0005737;GO:0016020;GO:0031982;GO:0043226;GO:0043230;GO:0044464	DHHA1;tRNA_SAD;tRNA-synt_2c		ko00970	tRNA_SAD	SM00863	IPR002318;IPR003156;IPR009000;IPR012947;IPR018162;IPR018163;IPR018164;IPR018165;IPR023033	Ala_tRNA_ligase_euk/bac;Ala-tRNA-lgiase_IIc;Ala-tRNA-ligase_IIc_anticod-bd;Ala-tRNA-synth_IIc_core;Ala-tRNA-synth_IIc_N;DHHA1_dom;Thr/Ala-tRNA-synth_IIc_edit;Transl_B-barrel;tRNA_SAD				31	31	46.7	323.31	377	1.7655	0.111607	-0.144974	2.04629	0.126984			-0.172958	G3IG23;Q3UD67;Q3TZ32;Q8BGQ7;Q6XMP4;Q6PDM7;Q8R346	G3IG23;Q3UD67;Q3TZ32;Q8BGQ7;Q6XMP4;Q6PDM7	Alanine--tRNA ligase, cytoplasmic
24.4161	24.6559	24.4865	24.4565	24.6895	24.6414	24.5317	24.3153	24.4903	24.2821	24.276	24.2796	24.1147	24.1543	24.1702	24.1446	24.5329	24.056	cell part;cytoplasmic part;integral to membrane;integral to plasma membrane;intracellular membrane-bounded organelle;intracellular organelle;intracellular organelle part;intracellular part;intrinsic to membrane;intrinsic to plasma membrane;macromolecular complex;membrane;membrane part;membrane-bounded organelle;mitochondrial inner membrane;mitochondrial membrane;mitochondrial membrane part;mitoch…	AEROBIC_RESPIRATION;BIOCARTA_ETC_PATHWAY;BLALOCK_ALZHEIMERS_DISEASE_DN;BURTON_ADIPOGENESIS_6;CASORELLI_ACUTE_PROMYELOCYTIC_LEUKEMIA_DN;CATION_TRANSMEMBRANE_TRANSPORTER_ACTIVITY;CELLULAR_RESPIRATION;chr3p21;CYTOPLASM;CYTOPLASMIC_PART;DACOSTA_UV_RESPONSE_VIA_ERCC3_UP;DAIRKEE_TERT_TARGETS_UP;DELACROIX_RAR_BOUND_ES;DIAZ_CHRONIC_MEYLOGENOUS_LEUKEMIA_UP;DITTMER_PTHLH_TARGETS_UP;ELECTRON_TRANSPORT_GO_00…	Alzheimer's disease;Cardiac muscle contraction;Huntington's disease;Oxidative phosphorylation;Parkinson's disease	Cricetulus griseus;Mus musculus	Cytochrome bc1-complex (EC 1.10.2.2), mitochondrial	GO:0005739;GO:0016020;GO:0032991;GO:0043226;GO:0043229;GO:0043231;GO:0043234;GO:0044464;GO:0045275	Peptidase_M16;Peptidase_M16_C;STAS;Sulfate_tra_GLY;Sulfate_transp;TMEM89	REACT_278797	ko00190;ko04260;ko05010;ko05012;ko05016			IPR001902;IPR002645;IPR007863;IPR011237;IPR011249;IPR011547;IPR011765;IPR018045;IPR028069;IPR030323;IPR030402	Metalloenz_LuxS/M16;Pept_M16_dom;Pept_M16_N;Peptidase_M16_C;S04_transporter_CS;SLC26A6;STAS_dom;Sul_anion_transpt;Sulfate_tra_GLY;Sulph_transpt;TMEM89				8	8	27.3	92.508	77	1.78795	0.111751	0.195121	1.12263	0.251577			-0.167073	A0A8C2QNC2;A0A061I4F6;G3HKP3;Q8VEJ2;Q3TIC8;Q9CZ13;A0A0A6YWX6;Q3THM1	A0A8C2QNC2;A0A061I4F6;G3HKP3
24.9039	24.9176	25.1088	24.7925	24.5806	24.8055	24.9363	24.9353	25.1436	25.22	25.2911	25.2058	25.4361	25.1832	25.3831	25.3429	25.1949	25.6058	cell part;cytoplasmic part;cytosol;early endosome;endosome;extracellular membrane-bounded organelle;extracellular organelle;extracellular region part;extracellular vesicular exosome;integral to membrane;intracellular membrane-bounded organelle;intracellular organelle;intracellular organelle part;intracellular part;intrinsic to membrane;late endosome;lysosomal membrane;macromolecular complex;membr…	ACEVEDO_LIVER_CANCER_UP;ACEVEDO_LIVER_TUMOR_VS_NORMAL_ADJACENT_TISSUE_UP;BENPORATH_NANOG_TARGETS;BENPORATH_SOX2_TARGETS;BYSTRYKH_HEMATOPOIESIS_STEM_CELL_QTL_TRANS;CCTGTGA,MIR-513;CHNG_MULTIPLE_MYELOMA_HYPERPLOID_DN;chr16q12;CYTOPLASM;CYTOPLASMIC_PART;CYTOSOL;ENDOSOME;FORTSCHEGGER_PHF8_TARGETS_DN;GATTGGY_V$NFY_Q6_01;GGGCGGR_V$SP1_Q6;GRADE_COLON_CANCER_UP;GSE11864_CSF1_IFNG_VS_CSF1_IFNG_PAM3CYS_IN_…		Cricetulus griseus;Mus musculus	Pigr-Vps35-Vps26a-Vps29 complex;Vps29-Vps35-Vps26a complex	GO:0005768;GO:0005829;GO:0016020;GO:0030904;GO:0031982;GO:0032991;GO:0043226;GO:0043229;GO:0043230;GO:0043231;GO:0043234;GO:0044464	Pkinase;Vps35	REACT_295052		S_TKc	SM00220	IPR000719;IPR002290;IPR005378;IPR008271;IPR011009;IPR016024;IPR017441	ARM-type_fold;Kinase-like_dom;Prot_kinase_dom;Protein_kinase_ATP_BS;Ser/Thr_dual-sp_kinase;Ser/Thr_kinase_AS;Vps35				24	24	42	296.25	255	1.77504	0.111991	-0.270533	1.6004	0.157643			0.235649	Q3TRJ1;Q3TJ43;A0A3L7HZ98;Q9EQH3;Q3TKU6;A0A061IC10;Q3UQJ1;G3I8H3;Q3TUV7	Q3TRJ1;Q3TJ43;A0A3L7HZ98;Q9EQH3;Q3TKU6;A0A061IC10;Q3UQJ1;G3I8H3	Vacuolar protein sorting-associated protein 35
26.8846	26.9932	27.0803	27.2689	26.9775	27.2884	26.769	26.4823	26.8986	26.8631	26.8736	26.9437	26.8112	26.8459	26.9799	26.9415	26.9593	26.9773	cell part;cytoplasmic part;intracellular non-membrane-bounded organelle;intracellular organelle;intracellular part;macromolecular complex;non-membrane-bounded organelle;organelle;ribonucleoprotein complex;ribosome	BIOSYNTHETIC_PROCESS;BRUINS_UVC_RESPONSE_VIA_TP53_GROUP_B;BYSTROEM_CORRELATED_WITH_IL5_UP;CELLULAR_BIOSYNTHETIC_PROCESS;CELLULAR_MACROMOLECULE_METABOLIC_PROCESS;CELLULAR_PROTEIN_METABOLIC_PROCESS;chr6q23;CREIGHTON_ENDOCRINE_THERAPY_RESISTANCE_1;DANG_REGULATED_BY_MYC_DN;DIAZ_CHRONIC_MEYLOGENOUS_LEUKEMIA_DN;DOUGLAS_BMI1_TARGETS_DN;GNF2_EIF3S6;GNF2_FBL;GNF2_ST13;GNF2_TPT1;GSE13411_IGM_MEMORY_BCELL_V…		Cricetulus griseus;Mus musculus		GO:0005840;GO:0030529;GO:0032991;GO:0043226;GO:0043229;GO:0043232;GO:0044464	Ribosomal_L7Ae					IPR000530;IPR004038;IPR029064	L30e-like;Ribosomal_L7Ae/L30e/S12e/Gad45;Ribosomal_S12e				9	1	71.2	185.21	139	1.78891	0.112269	0.277108	0.801255	0.364919			0.1141	A0A061IHI0;F7AEH4;P63323;A0A1W2P7A1;A0A8C2LNZ9;G3H682	A0A061IHI0;F7AEH4;P63323;A0A1W2P7A1	40S ribosomal protein S12
27.6881	27.4628	27.6338	27.5919	27.8234	27.7058	27.6356	27.2579	27.5149	27.4251	27.3061	27.4729	27.5337	27.4029	27.5066	27.5449	27.3478	27.5012	adherens junction;anchoring junction;cell junction;cell part;cell-substrate adherens junction;cell-substrate junction;cytoplasmic part;cytosolic large ribosomal subunit;extracellular membrane-bounded organelle;extracellular organelle;extracellular region part;extracellular vesicular exosome;focal adhesion;intracellular non-membrane-bounded organelle;intracellular organelle;intracellular organelle…	BASAKI_YBX1_TARGETS_DN;BENPORATH_MYC_MAX_TARGETS;BERTUCCI_INVASIVE_CARCINOMA_DUCTAL_VS_LOBULAR_DN;BHATI_G2M_ARREST_BY_2METHOXYESTRADIOL_DN;BILANGES_RAPAMYCIN_SENSITIVE_VIA_TSC1_AND_TSC2;BILANGES_SERUM_SENSITIVE_GENES;BIOSYNTHETIC_PROCESS;BLALOCK_ALZHEIMERS_DISEASE_DN;BLALOCK_ALZHEIMERS_DISEASE_UP;CELLULAR_BIOSYNTHETIC_PROCESS;CELLULAR_MACROMOLECULE_METABOLIC_PROCESS;CELLULAR_PROTEIN_METABOLIC_PRO…	Ribosome	Cricetulus griseus;Mus musculus		GO:0005840;GO:0016020;GO:0030529;GO:0031982;GO:0032991;GO:0043226;GO:0043229;GO:0043230;GO:0043232;GO:0044464	Ribosomal_L31e	REACT_279505;REACT_292264;REACT_302277;REACT_308559;REACT_311765;REACT_319670;REACT_331340;REACT_340387	ko03010			IPR000054;IPR020052;IPR023621	Ribosomal_L31e;Ribosomal_L31e_CS;Ribosomal_L31e_dom				5	5	39.2	20.669	71	1.77674	0.1125	0.215547	0.237706	0.773655			0.0374358	Q9CY93;Q5M9K9;G3HHK3;P62900;G3H7J9;A0A0A6YX26;A0A0A6YXL3;Q58DZ1;G3H0Z6;G3IHX8;A0A8C2N478;G3H7Z8	Q9CY93;Q5M9K9;G3HHK3;P62900;G3H7J9;A0A0A6YX26;A0A0A6YXL3	60S ribosomal protein L31
23.6805	24.0434	24.0079	23.5659	23.8804	23.9088	23.9301	24.0189	24.0901	24.206	24.1167	24.2976	24.1307	23.9971	24.0565	24.0664	24.0623	24.2295	aminoacyl-tRNA synthetase multienzyme complex;cell part;cytoplasm;intracellular part;macromolecular complex;protein complex	ACEVEDO_NORMAL_TISSUE_ADJACENT_TO_LIVER_TUMOR_DN;BENPORATH_NANOG_TARGETS;BILANGES_SERUM_AND_RAPAMYCIN_SENSITIVE_GENES;BLALOCK_ALZHEIMERS_DISEASE_INCIPIENT_UP;BLALOCK_ALZHEIMERS_DISEASE_UP;CAIRO_HEPATOBLASTOMA_CLASSES_UP;CHNG_MULTIPLE_MYELOMA_HYPERPLOID_UP;chr3p21;CTACCTC,LET-7A,LET-7B,LET-7C,LET-7D,LET-7E,LET-7F,MIR-98,LET-7G,LET-7I;DAIRKEE_TERT_TARGETS_UP;FOSTER_KDM1A_TARGETS_DN;GAVIN_FOXP3_TARG…	Aminoacyl-tRNA biosynthesis	Cricetulus griseus;Mus musculus		GO:0005737;GO:0032991;GO:0043234;GO:0044464	tRNA_synt_1c_R1;tRNA_synt_1c_R2;tRNA-synt_1c;tRNA-synt_1c_C		ko00970			IPR000924;IPR001412;IPR004514;IPR007638;IPR007639;IPR011035;IPR014729;IPR020056;IPR020058;IPR020059;IPR020061	aa-tRNA-synth_I_CS;Gln-tRNA-synth;Gln-tRNA-synth_Ib_RNA-bd_2;Gln-tRNA-synth_Ib_RNA-bd_N;Glu/Gln-tRNA-synth;Glu/Gln-tRNA-synth_Ib_a-bdl;Glu/Gln-tRNA-synth_Ib_cat-dom;Glu/Gln-tRNA-synth_Ib_codon-bd;Rbsml_L25/Gln-tRNA_synth_b-brl;Ribosomal_L25/Gln-tRNA_synth;Rossmann-like_a/b/a_fold				21	21	38.7	114.06	139	1.73074	0.112766	-0.262076	0.117921	0.890687			-0.0194772	A0A061I7C5;G3IB71;A0A8C2MS87;A0A061I562;A0A061I0P9;Q3TIN2;Q8BML9;D3Z158;Q8R1V9;F6TDS3;A0A140LIZ4;A0A140LHZ5;A0A140LHC3;A0A140LII8;A0A140LJK5;A0A140LHJ3;A0A140LIN2;A0A140LID3;A0A140LJH2;A0A140LJH1;A0A140LIS6	A0A061I7C5;G3IB71;A0A8C2MS87;A0A061I562;A0A061I0P9
NaN	NaN	NaN	22.5745	NaN	22.671	NaN	NaN	NaN	22.9939	22.9899	NaN	22.6848	22.6118	22.3733	23.0019	22.9509	22.726	cell part;cytoplasmic part;extracellular membrane-bounded organelle;extracellular organelle;extracellular region part;extracellular vesicular exosome;intracellular membrane-bounded organelle;intracellular organelle;intracellular organelle part;intracellular part;membrane;membrane-bounded organelle;membrane-bounded vesicle;mitochondrial inner membrane;mitochondrial membrane;mitochondrial part;mito…	ALFANO_MYC_TARGETS;CAAGGAT,MIR-362;CAGGTG_V$E12_Q6;chr1p36;GCTNWTTGK_UNKNOWN;GSE13306_RA_VS_UNTREATED_TCONV_UP;GSE13306_TREG_VS_TCONV_DN;GSE13411_IGM_MEMORY_BCELL_VS_PLASMA_CELL_UP;GSE14350_IL2RB_KO_VS_WT_TREG_UP;GSE15750_WT_VS_TRAF6KO_DAY6_EFF_CD8_TCELL_DN;GSE15930_NAIVE_VS_72H_IN_VITRO_STIM_CD8_TCELL_UP;GSE15930_NAIVE_VS_72H_IN_VITRO_STIM_IL12_CD8_TCELL_UP;GSE17721_POLYIC_VS_GARDIQUIMOD_4H_BMDM…		Cricetulus griseus;Mus musculus		GO:0005739;GO:0016020;GO:0031982;GO:0043226;GO:0043229;GO:0043230;GO:0043231;GO:0044464	DnaJ;DUF3395			DnaJ	SM00271	IPR001623;IPR018253;IPR024586	DnaJ_domain;DnaJ_domain_CS;DnaJ-like_C11_C				7	7	20.8	40.67	31	1.77697	0.113014	-0.369128	0.766608	0.380975			-0.267097	A0A8C2M4M8;Q5U458;G3I4U4;E9Q8B3;A2A8D1	A0A8C2M4M8;Q5U458;G3I4U4;E9Q8B3	DnaJ homolog subfamily C member 11
23.1514	23.1601	23.2718	23.372	23.1589	23.2967	23.3918	NaN	23.3485	23.4111	23.6776	NaN	23.7972	NaN	23.511	23.5707	23.4526	23.2798	cell part;cytoplasm;cytoplasmic mRNA processing body;cytoplasmic part;intracellular membrane-bounded organelle;intracellular non-membrane-bounded organelle;intracellular organelle;intracellular organelle part;intracellular part;macromolecular complex;membrane;membrane-bounded organelle;non-membrane-bounded organelle;nuclear part;nucleolus;organelle;organelle part;ribonucleoprotein complex;RNA gra…	ACAWYAAAG_UNKNOWN;ACTGCAG,MIR-17-3P;ATF2_S_UP.V1_UP;ATGAAGG,MIR-205;BAUS_TFF2_TARGETS_DN;BILANGES_SERUM_SENSITIVE_GENES;BLALOCK_ALZHEIMERS_DISEASE_UP;BRUINS_UVC_RESPONSE_LATE;CACTGTG,MIR-128A,MIR-128B;CATTTCA,MIR-203;chr11q23;CTGCAGY_UNKNOWN;CTTGTAT,MIR-381;CTTTGTA,MIR-524;CYTOPLASM;CYTOPLASMIC_PART;DOUGLAS_BMI1_TARGETS_UP;DURCHDEWALD_SKIN_CARCINOGENESIS_DN;FOSTER_TOLERANT_MACROPHAGE_UP;GCAAAAA,M…	RNA degradation	Cricetulus griseus;Mus musculus		GO:0005730;GO:0005737;GO:0016020;GO:0030529;GO:0031332;GO:0032991;GO:0043226;GO:0043229;GO:0043231;GO:0043232;GO:0044464	DEAD;Helicase_C	REACT_330258	ko03018	DEXDc;HELICc	SM00487;SM00490	IPR000629;IPR001650;IPR011545;IPR014001;IPR014014;IPR027417	DEAD/DEAH_box_helicase_dom;Helicase_ATP-bd;Helicase_C;P-loop_NTPase;RNA_helicase_DEAD_Q_motif;RNA-helicase_DEAD-box_CS				9	9	26.1	12.516	23	1.73206	0.113248	-0.222079	0.227774	0.778539			0.0650201	G3I5T3;P54823	G3I5T3;P54823	Probable ATP-dependent RNA helicase DDX6
24.4682	24.7967	24.5305	24.2971	NaN	24.9541	NaN	24.8684	24.7855	25.2856	25.3557	25.449	25.5254	25.1019	25.3567	25.6677	25.4289	25.742	cell part;cytoplasmic part;endoplasmic reticulum;endoplasmic reticulum membrane;endoplasmic reticulum part;integral to membrane;intracellular membrane-bounded organelle;intracellular organelle;intracellular organelle part;intracellular part;intrinsic to membrane;membrane;membrane part;membrane-bounded organelle;organelle;organelle membrane;organelle part	AACTTT_UNKNOWN;AAGCACA,MIR-218;AAGCCAT,MIR-135A,MIR-135B;ACEVEDO_LIVER_CANCER_UP;ACEVEDO_LIVER_TUMOR_VS_NORMAL_ADJACENT_TISSUE_UP;ACTACCT,MIR-196A,MIR-196B;BLALOCK_ALZHEIMERS_DISEASE_DN;BORCZUK_MALIGNANT_MESOTHELIOMA_UP;BROWNE_HCMV_INFECTION_16HR_UP;CACGTG_V$MYC_Q2;CADWELL_ATG16L1_TARGETS_UP;CASORELLI_ACUTE_PROMYELOCYTIC_LEUKEMIA_DN;CCACACA,MIR-147;CELL_PROLIFERATION_GO_0008283;CELLULAR_LOCALIZAT…	Protein processing in endoplasmic reticulum	Cricetulus griseus;Mus musculus		GO:0005783;GO:0016020;GO:0043226;GO:0043229;GO:0043231;GO:0044464	CAGE1;TRAP_alpha	REACT_331340	ko04141			IPR005595;IPR029381	CAGE1;TRAP_alpha				4	4	21.7	22.313	33	1.77865	0.113532	-0.539513	1.12294	0.252373			0.321582	Q3TV94;A0A8C2QQ39;Q52PE3;A0A286YCT4;A0A286YCG8;G3HD93;Q9CY50;A0A286YDB7	Q3TV94;A0A8C2QQ39;Q52PE3;A0A286YCT4;A0A286YCG8;G3HD93;Q9CY50;A0A286YDB7	Translocon-associated protein subunit alpha
23.227	23.0756	23.1568	23.5946	23.1999	23.212	23.9604	23.3115	23.5772	23.5315	23.5648	23.4566	23.4759	23.5745	23.2917	23.607	23.2363	23.3403	cell part;cytoplasm;intracellular membrane-bounded organelle;intracellular organelle;intracellular part;membrane;membrane-bounded organelle;nucleus;organelle	AACTTT_UNKNOWN;ACAWNRNSRCGG_UNKNOWN;ACCTGTTG_UNKNOWN;ATGGYGGA_UNKNOWN;BLALOCK_ALZHEIMERS_DISEASE_UP;BOSCO_ALLERGEN_INDUCED_TH2_ASSOCIATED_MODULE;BROWNE_HCMV_INFECTION_16HR_UP;BROWNE_HCMV_INFECTION_20HR_UP;CCANNAGRKGGC_UNKNOWN;CCCNNNNNNAAGWT_UNKNOWN;CELLULAR_LOCALIZATION;chr1p35;CTTTAAR_UNKNOWN;DOUGLAS_BMI1_TARGETS_DN;ENK_UV_RESPONSE_EPIDERMIS_UP;ESTABLISHMENT_OF_CELLULAR_LOCALIZATION;ESTABLISHMEN…		Cricetulus griseus;Mus musculus		GO:0005634;GO:0005737;GO:0016020;GO:0043226;GO:0043229;GO:0043231;GO:0044464	Arm;IBB			ARM	SM00185	IPR000225;IPR002652;IPR011989;IPR016024;IPR024931	Armadillo;ARM-like;ARM-type_fold;Importin-a_IBB;Importing_su_alpha				8	4	26.1	58.424	53	1.73309	0.113734	-0.322694	0.68306	0.409241			-0.146026	Q4FJZ2;Q8BH30;G3H951;O35345;A0A8C2MDH2;G3I568	Q4FJZ2;Q8BH30;G3H951;O35345	Importin subunit alpha;Importin subunit alpha-7
25.8115	25.8994	25.7091	24.8217	26.1459	25.962	24.7358	25.1096	24.7738	25.42	25.3423	25.2104	25.5736	25.5637	25.2343	25.3589	25.2917	25.2674	cell part;cytoplasmic part;endoplasmic reticulum;extracellular region;extracellular region part;extracellular space;intracellular membrane-bounded organelle;intracellular organelle;intracellular part;membrane-bounded organelle;nucleus;organelle;perinuclear region of cytoplasm	AAAYRNCTG_UNKNOWN;AACTTT_UNKNOWN;ACEVEDO_NORMAL_TISSUE_ADJACENT_TO_LIVER_TUMOR_DN;BENPORATH_MYC_MAX_TARGETS;CACGTG_V$MYC_Q2;CAGGTA_V$AREB6_01;CHIANG_LIVER_CANCER_SUBCLASS_UNANNOTATED_DN;chr3p21;DANG_BOUND_BY_MYC;ENK_UV_RESPONSE_EPIDERMIS_UP;FOURNIER_ACINAR_DEVELOPMENT_LATE_2;GARY_CD5_TARGETS_DN;GCCATNTTG_V$YY1_Q6;GEORGES_TARGETS_OF_MIR192_AND_MIR215;GGGAGGRR_V$MAZ_Q6;GSE10239_NAIVE_VS_DAY4.5_EFF_…		Cricetulus griseus;Mus musculus		GO:0005576;GO:0005615;GO:0005634;GO:0005783;GO:0043226;GO:0043229;GO:0043231;GO:0044464	Armet;Ded_cyto					IPR010703;IPR019345;IPR026791;IPR026800;IPR027357	Armet_prot;DHR-2;DOCK;DOCK_C;DOCK3				10	10	41.3	32.416	71	1.72669	0.114407	0.626293	1.23434	0.22354			0.282958	A0A8C2QMW1;G3H8A8;Q80ZP8;A8C1V1;Q3TMX5;F6USD5;F6T4L3;Q9CXI5;F7C1S6;A0A061IBD4;A0A061I974	A0A8C2QMW1;G3H8A8;Q80ZP8;A8C1V1;Q3TMX5;F6USD5;F6T4L3;Q9CXI5	Mesencephalic astrocyte-derived neurotrophic factor
25.4313	25.3911	25.2251	25.1857	25.1133	25.1381	24.6544	24.7942	25.1656	25.01	25.0743	25.1265	25.0833	25.0699	24.9893	25.0145	24.8712	24.9428	cell part;cytoplasmic part;extracellular membrane-bounded organelle;extracellular organelle;extracellular region part;extracellular vesicular exosome;intracellular;intracellular membrane-bounded organelle;intracellular non-membrane-bounded organelle;intracellular organelle;intracellular organelle part;intracellular part;membrane;membrane-bounded organelle;membrane-bounded vesicle;mitochondrial in…	ALFANO_MYC_TARGETS;BIOPOLYMER_BIOSYNTHETIC_PROCESS;BIOPOLYMER_METABOLIC_PROCESS;BIOSYNTHETIC_PROCESS;BLALOCK_ALZHEIMERS_DISEASE_DN;BURTON_ADIPOGENESIS_6;CASORELLI_ACUTE_PROMYELOCYTIC_LEUKEMIA_DN;CELLULAR_BIOSYNTHETIC_PROCESS;CELLULAR_MACROMOLECULE_METABOLIC_PROCESS;CELLULAR_PROTEIN_METABOLIC_PROCESS;chr16p11;CYTOPLASM;CYTOPLASMIC_PART;EIF4E_UP;ENK_UV_RESPONSE_KERATINOCYTE_UP;GRADE_COLON_CANCER_UP…	Plant-pathogen interaction	Cricetulus griseus;Mus musculus		GO:0005622;GO:0005739;GO:0016020;GO:0031982;GO:0043226;GO:0043229;GO:0043230;GO:0043231;GO:0043232;GO:0044464	fn3;GTP_EFTU;GTP_EFTU_D2;GTP_EFTU_D3;SPRY;zf-B_box;zf-C3HC4	REACT_292710	ko04626	BBC;BBOX;FN3;RING	SM00060;SM00184;SM00336;SM00502	IPR000315;IPR000795;IPR001841;IPR001870;IPR003649;IPR003877;IPR003961;IPR004160;IPR004161;IPR004541;IPR009000;IPR009001;IPR013083;IPR013320;IPR013783;IPR017903;IPR017907;IPR018957;IPR027417	B30.2/SPRY;Bbox_C;ConA-like_dom;COS_domain;EF_GTP-bd_dom;FN3_dom;Ig-like_fold;P-loop_NTPase;SPRY_dom;Transl_B-barrel;Transl_elong_EF1A/Init_IF2_C;Transl_elong_EFTu/EF1A_2;Transl_elong_EFTu/EF1A_bac/org;Transl_elong_EFTu/EF1A_C;Znf_B-box;Znf_C3HC4_RING-type;Znf_RING;Znf_RING/FYVE/PHD;Znf_RING_CS				21	21	51.1	99.882	172	1.72006	0.116034	0.276594	0.102439	0.902853			0.0243581	G3I7M2;A0A061I8C8;A0A061IAR7;Q8BFR5;A0A0U1RNQ6;A0A0U1RPC4;G3GX09	G3I7M2;A0A061I8C8;A0A061IAR7;Q8BFR5	Elongation factor Tu, mitochondrial
22.3127	22.4701	22.6053	22.4797	NaN	22.7328	NaN	22.8135	NaN	22.7027	22.7448	22.9587	23.2549	22.9865	23.0281	22.8514	22.5528	23.0687				Cricetulus griseus			IR1-M;Pro_isomerase;Ran_BP1;TPR_1;zf-RanBP			RanBD;ZnF_RBZ	SM00160;SM00547	IPR000156;IPR001440;IPR001876;IPR002130;IPR011990;IPR011993;IPR013026;IPR019734;IPR020892;IPR022011;IPR029000	Cyclophilin-like_dom;Cyclophilin-type_PPIase_CS;Cyclophilin-type_PPIase_dom;IR1-M;PH_like_dom;Ran_bind_dom;TPR_1;TPR_repeat;TPR-contain_dom;TPR-like_helical_dom;Znf_RanBP2				12	9	6.1	42.381	48	1.71852	0.116597	-0.284811	0.565285	0.471631			0.152144	A0A8C2L8V8;A0A8C2QC64;G3HJ15	A0A8C2L8V8;A0A8C2QC64;G3HJ15
NaN	20.8361	20.8167	20.3546	20.6324	NaN	NaN	NaN	NaN	21.2912	NaN	21.2895	21.4451	NaN	21.5558	NaN	21.0756	NaN	cell part;extracellular membrane-bounded organelle;extracellular organelle;extracellular region part;extracellular vesicular exosome;integral to membrane;intrinsic to membrane;membrane;membrane part;membrane-bounded organelle;membrane-bounded vesicle;organelle;vesicle	AAAGGGA,MIR-204,MIR-211;AAGCACT,MIR-520F;AAGCCAT,MIR-135A,MIR-135B;ACCATTT,MIR-522;ACEVEDO_FGFR1_TARGETS_IN_PROSTATE_CANCER_MODEL_UP;ACTACCT,MIR-196A,MIR-196B;AIYAR_COBRA1_TARGETS_DN;BONCI_TARGETS_OF_MIR15A_AND_MIR16_1;BOYAULT_LIVER_CANCER_SUBCLASS_G123_UP;BROWN_MYELOID_CELL_DEVELOPMENT_UP;CACTGTG,MIR-128A,MIR-128B;CAGTGTT,MIR-141,MIR-200A;CAIRO_HEPATOBLASTOMA_UP;CARBOXYPEPTIDASE_ACTIVITY;CELL_FR…		Cricetulus griseus;Mus musculus		GO:0016020;GO:0031982;GO:0043226;GO:0043230;GO:0044464	Peptidase_M14	REACT_342454		Zn_pept	SM00631	IPR000834;IPR008969;IPR014766;IPR015567	CarboxyPept_regulatory_dom;CarboxyPept-like_regulatory;Pept_M14B_carboxypept_D2;Peptidase_M14				1	1	1.1	4.1599	17	1.7052	0.119247	-0.630395	0.131333	0.883091			0.0684814	G3HR95;A0A8C2QK35;O89001	G3HR95;A0A8C2QK35;O89001	Carboxypeptidase D
23.3673	23.5217	23.4891	NaN	23.8715	NaN	NaN	24.2453	23.9652	24.0772	24.3829	23.6587	23.9294	23.7856	23.8333	23.8285	23.8237	23.9152	cell part;intracellular part;macromolecular complex;protein complex;tRNA-splicing ligase complex	ACEVEDO_LIVER_CANCER_UP;ACEVEDO_NORMAL_TISSUE_ADJACENT_TO_LIVER_TUMOR_UP;BAELDE_DIABETIC_NEPHROPATHY_DN;BASSO_B_LYMPHOCYTE_NETWORK;BENPORATH_SOX2_TARGETS;CAGCTG_V$AP4_Q5;CAGGTG_V$E12_Q6;chr2p22;DEURIG_T_CELL_PROLYMPHOCYTIC_LEUKEMIA_DN;GARY_CD5_TARGETS_DN;GCM_RAB10;GRABARCZYK_BCL11B_TARGETS_DN;GSE13485_CTRL_VS_DAY1_YF17D_VACCINE_PBMC_UP;GSE13485_DAY1_VS_DAY3_YF17D_VACCINE_PBMC_DN;GSE15215_CD2_POS_…		Cricetulus griseus;Mus musculus		GO:0032991;GO:0043234;GO:0044464	DUF2465					IPR018797	Uncharacterised_FAM98				5	5	18.3	43.253	40	1.67704	0.121901	-0.503466	1.01434	0.295014			-0.213266	A0A8C2MEK8;A0A3Q4EBV4;Q3TJZ6;Q8BL36;G3HEV1	A0A8C2MEK8;A0A3Q4EBV4;Q3TJZ6;Q8BL36;G3HEV1	Protein FAM98A
24.3235	24.3035	24.5186	24.3863	24.3131	24.6525	24.3795	24.3475	24.0846	24.1108	23.9837	23.7394	24.4264	23.9553	24.1186	24.1691	24.3235	24.233	cell body;cell part;cell projection;cytoplasm;cytoplasmic part;cytosol;extracellular membrane-bounded organelle;extracellular organelle;extracellular region part;extracellular vesicular exosome;intracellular organelle part;intracellular part;membrane-bounded organelle;membrane-bounded vesicle;neuron projection;nuclear part;nucleoplasm;organelle;organelle part;vesicle	ACCAAAG,MIR-9;ATGAAGG,MIR-205;BERENJENO_TRANSFORMED_BY_RHOA_UP;BILD_HRAS_ONCOGENIC_SIGNATURE;BLALOCK_ALZHEIMERS_DISEASE_DN;BONOME_OVARIAN_CANCER_POOR_SURVIVAL_DN;BONOME_OVARIAN_CANCER_SURVIVAL_SUBOPTIMAL_DEBULKING;CAGTGTT,MIR-141,MIR-200A;CHIARADONNA_NEOPLASTIC_TRANSFORMATION_CDC25_DN;CHIARADONNA_NEOPLASTIC_TRANSFORMATION_KRAS_CDC25_UP;CHICAS_RB1_TARGETS_CONFLUENT;CHICAS_RB1_TARGETS_SENESCENT;chr…	Biosynthesis of unsaturated fatty acids	Cricetulus griseus;Mus musculus		GO:0005654;GO:0005737;GO:0005829;GO:0031982;GO:0042995;GO:0043005;GO:0043226;GO:0043230;GO:0044297;GO:0044464	4HBT		ko01040			IPR006683;IPR029069	HotDog_dom;Thioestr_supf				4	4	14.6	8.908	28	1.67763	0.122407	0.308655	0.365027	0.645419			0.0967391	G3IJV7;A0A8C2LM65;A0A8C2LQU2;A0A8C2LKR1;E9PYH2;Q91V12	G3IJV7;A0A8C2LM65;A0A8C2LQU2;A0A8C2LKR1;E9PYH2;Q91V12	Cytosolic acyl coenzyme A thioester hydrolase
25.0845	25.2247	24.9871	25.1201	25.0975	25.0716	24.9445	24.8951	25.0412	24.7041	25.0945	24.8086	24.9474	24.9823	24.8204	24.8527	25.053	24.9517	basement membrane;cell part;cytoplasm;cytoplasmic part;endoplasmic reticulum;extracellular matrix part;extracellular membrane-bounded organelle;extracellular organelle;extracellular region part;extracellular vesicular exosome;intracellular membrane-bounded organelle;intracellular organelle;intracellular part;membrane;membrane-bounded organelle;membrane-bounded vesicle;nucleus;organelle;plasma mem…	BENPORATH_MYC_MAX_TARGETS;BRUINS_UVC_RESPONSE_LATE;CAAGGAT,MIR-362;CHARAFE_BREAST_CANCER_LUMINAL_VS_MESENCHYMAL_DN;chr1p34;COLDREN_GEFITINIB_RESISTANCE_UP;DAIRKEE_TERT_TARGETS_UP;DANG_BOUND_BY_MYC;GGGCGGR_V$SP1_Q6;GSE10239_KLRG1INT_VS_KLRG1HIGH_EFF_CD8_TCELL_UP;GSE13484_12H_VS_3H_YF17D_VACCINE_STIM_PBMC_UP;GSE13484_UNSTIM_VS_12H_YF17D_VACCINE_STIM_PBMC_UP;GSE14308_TH2_VS_NAIVE_CD4_TCELL_DN;GSE143…		Cricetulus griseus;Mus musculus		GO:0005634;GO:0005737;GO:0005783;GO:0005886;GO:0016020;GO:0031982;GO:0043226;GO:0043229;GO:0043230;GO:0043231;GO:0044464	2OG-FeII_Oxy_3	REACT_285754		P4Hc	SM00702	IPR005123;IPR006620;IPR011990	Oxoglu/Fe-dep_dioxygenase;Pro_4_hyd_alph;TPR-like_helical_dom				16	16	35.7	123.99	108	1.67189	0.122428	0.182912	0.109018	0.89778			0.0199076	A0A8C2M4M0;A0A8C2M4N0;G3IEX0;A6PW84;A2A7Q5;Q3V1T4;F2Z499	A0A8C2M4M0;A0A8C2M4N0;G3IEX0;A6PW84;A2A7Q5;Q3V1T4	Prolyl 3-hydroxylase 1
22.7327	22.8252	23.0169	NaN	NaN	NaN	NaN	NaN	NaN	23.257	23.4371	23.7753	22.9707	22.9572	NaN	23.3735	23.2301	NaN	cell part;cytoplasmic part;cytosol;intracellular membrane-bounded organelle;intracellular organelle;intracellular organelle part;intracellular part;macromolecular complex;membrane-bounded organelle;nuclear part;nucleoplasm;nucleus;organelle;organelle part;protein complex;SUMO activating enzyme complex	ACCATTT,MIR-522;ATGTTAA,MIR-302C;BERENJENO_TRANSFORMED_BY_RHOA_UP;BORCZUK_MALIGNANT_MESOTHELIOMA_UP;BRUINS_UVC_RESPONSE_LATE;CHIARADONNA_NEOPLASTIC_TRANSFORMATION_KRAS_UP;chr19q12;COLDREN_GEFITINIB_RESISTANCE_UP;CTATGCA,MIR-153;DIAZ_CHRONIC_MEYLOGENOUS_LEUKEMIA_UP;DODD_NASOPHARYNGEAL_CARCINOMA_DN;ENK_UV_RESPONSE_KERATINOCYTE_DN;ENZYME_ACTIVATOR_ACTIVITY;ENZYME_REGULATOR_ACTIVITY;FLECHNER_BIOPSY_K…	Ubiquitin mediated proteolysis	Mus musculus		GO:0005634;GO:0005654;GO:0005829;GO:0032991;GO:0043226;GO:0043229;GO:0043231;GO:0043234;GO:0044464	ThiF;UAE_UbL;UBA_e1_thiolCys;UBACT	REACT_304803;REACT_304847	ko04120								7	3	16.4	35.244	36	1.65867	0.12247	-0.631507	1.01254	0.29558			-0.356909	A0A8C2QCQ7;Q9Z1F9	A0A8C2QCQ7;Q9Z1F9	SUMO-activating enzyme subunit 2
22.9545	NaN	23.3331	22.5109	22.7047	NaN	23.3127	NaN	NaN	23.4054	24.0304	24.0391	23.5727	23.3821	23.8313	23.3346	23.4974	23.687	cell part;cytoplasmic part;integral to membrane;intracellular organelle part;intracellular part;intrinsic to membrane;membrane;membrane part;mitochondrial inner membrane;mitochondrial membrane;mitochondrial part;organelle inner membrane;organelle membrane;organelle part			Cricetulus griseus		GO:0016020;GO:0044464	EF-hand_7;Mito_carr			EFh	SM00054	IPR002048;IPR002067;IPR002167;IPR011992;IPR018108;IPR018247;IPR023395	EF_Hand_1_Ca_BS;EF_hand_dom;EF-hand-dom_pair;Graves_DC;Mit_carrier;Mitochondrial_sb/sol_carrier;Mt_carrier_dom				3	2	6.9	9.5109	21	1.67869	0.122917	-0.821116	0.350985	0.65368			-0.146068	G3ICH6;A0A8C2MCZ0	G3ICH6;A0A8C2MCZ0
27.3175	27.4731	27.4763	27.0994	27.4049	27.4312	27.055	27.139	27.1139	27.2493	27.2277	27.2911	27.0377	27.1778	27.1848	27.1007	27.1909	27.1173	adherens junction;anchoring junction;cell junction;cell part;cell-substrate adherens junction;cell-substrate junction;cytoplasm;cytoplasmic part;cytosolic large ribosomal subunit;extracellular membrane-bounded organelle;extracellular organelle;extracellular region part;extracellular vesicular exosome;focal adhesion;intracellular membrane-bounded organelle;intracellular non-membrane-bounded organe…	BHATTACHARYA_EMBRYONIC_STEM_CELL;BILANGES_SERUM_AND_RAPAMYCIN_SENSITIVE_GENES;BILANGES_SERUM_RESPONSE_TRANSLATION;BIOSYNTHETIC_PROCESS;BLALOCK_ALZHEIMERS_DISEASE_UP;CAGNWMCNNNGAC_UNKNOWN;CAIRO_HEPATOBLASTOMA_CLASSES_UP;CCAWNWWNNNGGC_UNKNOWN;CCTNTMAGA_UNKNOWN;CELLULAR_BIOSYNTHETIC_PROCESS;CELLULAR_MACROMOLECULE_METABOLIC_PROCESS;CELLULAR_PROTEIN_METABOLIC_PROCESS;CHNG_MULTIPLE_MYELOMA_HYPERPLOID_U…	Ribosome	Cricetulus griseus;Mus musculus	Parvulin-associated pre-rRNP complex	GO:0005634;GO:0005730;GO:0005737;GO:0005840;GO:0016020;GO:0030529;GO:0031982;GO:0032991;GO:0043226;GO:0043229;GO:0043230;GO:0043231;GO:0043232;GO:0044464	Glyco_hydro_1;Ribos_L4_asso_C;Ribosomal_L4	REACT_279505;REACT_292264;REACT_302277;REACT_308559;REACT_311765;REACT_319670;REACT_331340;REACT_340387	ko03010			IPR001360;IPR002136;IPR013781;IPR017853;IPR018120;IPR023574;IPR025755	Glyco_hydro_1;Glyco_hydro_1_AS;Glyco_hydro_catalytic_dom;Glycoside_hydrolase_SF;Ribos_L4_C_dom;Ribosomal_L4/L1e;Ribosomal_L4_dom				22	11	40.3	274.97	265	1.65964	0.122967	0.187769	0.465959	0.553459			-0.0444215	Q564E8;Q9D8E6;Q9CSM5;G3HFG4;A0A8C2MSF3;Q5ZEY2;G3H8N4;A0A8C2MM35;G3HLP6	Q564E8;Q9D8E6;Q9CSM5	60S ribosomal protein L4
22.9613	23.2468	23.4373	NaN	NaN	NaN	22.8646	NaN	NaN	22.8041	22.7178	22.8618	23.0612	22.9595	23.1311	22.8422	23.0862	23.0438	cell part;cytoplasm;intracellular part			Cricetulus griseus		GO:0005737;GO:0044464	Pyrophosphatase					IPR008162	Pyrophosphatase				6	6	28	15.771	31	1.66097	0.123975	0.40304	2.08795	0.153846			0.208575	A0A8C2M1F1;G3ILG6;A0A061IPM1;A0A061IN50	A0A8C2M1F1;G3ILG6
26.1933	26.0179	25.9648	26.1232	26.021	26.1915	25.7876	25.8049	25.895	25.9848	26.0293	26.035	25.8101	25.9478	25.9674	25.7081	25.8991	25.8295	cell body;cell part;cell projection;cell projection part;cilium;cilium part;cytoplasmic part;dendrite;extracellular membrane-bounded organelle;extracellular organelle;extracellular region part;extracellular vesicular exosome;extrinsic to internal side of plasma membrane;extrinsic to membrane;extrinsic to plasma membrane;heterotrimeric G-protein complex;intracellular organelle part;intracellular p…	AACTTT_UNKNOWN;AAGCACA,MIR-218;ATAACCT,MIR-154;ATGTACA,MIR-493;BAUS_TFF2_TARGETS_UP;BENPORATH_CYCLING_GENES;BIOCARTA_AGPCR_PATHWAY;BIOCARTA_BARR_MAPK_PATHWAY;BIOCARTA_BARRESTIN_PATHWAY;BIOCARTA_BARRESTIN_SRC_PATHWAY;BIOCARTA_BIOPEPTIDES_PATHWAY;BIOCARTA_CCR3_PATHWAY;BIOCARTA_CSK_PATHWAY;BIOCARTA_CXCR4_PATHWAY;BIOCARTA_EDG1_PATHWAY;BIOCARTA_ERK_PATHWAY;BIOCARTA_FMLP_PATHWAY;BIOCARTA_GCR_PATHWAY;BI…	Chemokine signaling pathway;Phototransduction;Taste transduction	Cricetulus griseus;Mus musculus	G protein complex (Btk, Gng2, Gnb1);G protein complex (Gngt2, Kcnj3, Gnb1);G protein complex (Gngt2, Kcnj6, Gnb1);G protein complex (Hdac4, Gnb1, Gng2);G protein complex (Hdac5, Gnb1, Gng2)	GO:0001917;GO:0005886;GO:0005929;GO:0016020;GO:0031982;GO:0032991;GO:0042995;GO:0043005;GO:0043226;GO:0043230;GO:0043234;GO:0044297;GO:0044464	WD40	REACT_272374;REACT_275222;REACT_286837;REACT_291272;REACT_293887;REACT_296380;REACT_297430;REACT_299052;REACT_303206;REACT_308732;REACT_311545;REACT_313192;REACT_325400;REACT_326042;REACT_326624;REACT_330925;REACT_331048;REACT_331940;REACT_334244;REACT_336725;REACT_339334;REACT_339920;REACT_345203;REACT_347934;REACT_351801	ko04062;ko04742;ko04744	WD40	SM00320	IPR001632;IPR001680;IPR015943;IPR016346;IPR017986;IPR019775;IPR020472	Gprotein_B;G-protein_beta_WD-40_rep;Guanine_nucleotide-bd_bsu;WD40/YVTN_repeat-like_dom;WD40_repeat;WD40_repeat_CS;WD40_repeat_dom				13	8	50.9	313.42	179	1.65531	0.123992	0.162524	0.49142	0.532425			-0.0624288	G3I1X8;Q6TMK6;Q3TQ70;P62874;Q3U1B1;H3BKR2;A0A061IDM3;H3BLF7;Q61621	G3I1X8;Q6TMK6;Q3TQ70;P62874;Q3U1B1;H3BKR2;A0A061IDM3	Guanine nucleotide-binding protein G(I)/G(S)/G(T) subunit beta-1
25.2602	24.9183	25.6195	24.5442	24.7496	24.9994	24.4059	24.567	24.8313	24.1112	24.0502	24.786	24.3533	25.1102	24.8518	24.4009	24.0645	24.2962				Cricetulus griseus			Gp_dh_C					IPR016040;IPR020829;IPR020830;IPR020831	GlycerAld/Erythrose_P_DH;GlycerAld_3-P_DH_AS;GlycerAld_3-P_DH_cat;NAD(P)-bd_dom				1	1	8.3	66.973	54	1.65116	0.124	0.556614	0.096809	0.909456			0.0542294	G3HZA8	G3HZA8
24.1676	24.2857	23.7855	24.1697	24.1996	24.3294	23.8188	NaN	23.9673	24.0585	23.6927	23.7978	23.8737	23.9827	23.7845	23.9224	24.1463	23.7005	cell part;cytoplasm;cytoplasmic part;cytosol;intracellular membrane-bounded organelle;intracellular organelle;intracellular organelle part;intracellular part;macromolecular complex;membrane;membrane-bounded organelle;nuclear part;nucleoplasm;nucleus;organelle;organelle part;plasma membrane;protein complex;SMN complex;SMN-Sm protein complex	BAKKER_FOXO3_TARGETS_DN;CHEOK_RESPONSE_TO_HD_MTX_DN;chr12p13;DIAZ_CHRONIC_MEYLOGENOUS_LEUKEMIA_UP;DODD_NASOPHARYNGEAL_CARCINOMA_DN;FEVR_CTNNB1_TARGETS_DN;FLECHNER_BIOPSY_KIDNEY_TRANSPLANT_REJECTED_VS_OK_DN;GSE10239_MEMORY_VS_DAY4.5_EFF_CD8_TCELL_DN;GSE12366_GC_VS_MEMORY_BCELL_UP;GSE14308_INDUCED_VS_NATURAL_TREG_UP;GSE14308_TH2_VS_INDUCED_TREG_DN;GSE1460_CD4_THYMOCYTE_VS_NAIVE_CD4_TCELL_ADULT_BLOO…	RNA transport	Cricetulus griseus;Mus musculus	TGF-beta-receptor-Strap complex	GO:0005634;GO:0005654;GO:0005737;GO:0005829;GO:0005886;GO:0016020;GO:0032991;GO:0043226;GO:0043229;GO:0043231;GO:0043234;GO:0044464	WD40	REACT_294789	ko03013	WD40	SM00320	IPR001680;IPR015943;IPR017986;IPR019775;IPR020472	G-protein_beta_WD-40_rep;WD40/YVTN_repeat-like_dom;WD40_repeat;WD40_repeat_CS;WD40_repeat_dom				13	13	57.3	51.212	38	1.65132	0.124498	0.289203	0.146266	0.860131			0.0346507	A0A8C2LJJ7;A0A8C2LHH8;G3H9Z4;B2RUC7;Q9Z1Z2	A0A8C2LJJ7;A0A8C2LHH8;G3H9Z4;B2RUC7;Q9Z1Z2	Serine-threonine kinase receptor-associated protein
22.1533	21.9431	21.9377	22.024	NaN	22.125	NaN	22.2939	22.2763	NaN	NaN	22.1529	22.2761	21.9662	21.7421	NaN	22.1455	22.0714	cell part;exosome (RNase complex);integral to membrane;intracellular non-membrane-bounded organelle;intracellular organelle;intracellular organelle part;intracellular part;intrinsic to membrane;macromolecular complex;membrane;membrane part;non-membrane-bounded organelle;nuclear membrane;nuclear part;nucleolus;organelle;organelle membrane;organelle part;protein complex	ACEVEDO_LIVER_CANCER_UP;ALFANO_MYC_TARGETS;AMIT_EGF_RESPONSE_480_HELA;APPIERTO_RESPONSE_TO_FENRETINIDE_UP;BERENJENO_TRANSFORMED_BY_RHOA_UP;BHAT_ESR1_TARGETS_NOT_VIA_AKT1_UP;BHAT_ESR1_TARGETS_VIA_AKT1_UP;BROWNE_HCMV_INFECTION_16HR_UP;chr10q24;CROONQUIST_IL6_DEPRIVATION_DN;DUTERTRE_ESTRADIOL_RESPONSE_6HR_UP;ELVIDGE_HIF1A_AND_HIF2A_TARGETS_UP;ELVIDGE_HIF1A_TARGETS_UP;ESC_J1_UP_EARLY.V1_DN;ESC_J1_UP_…		Cricetulus griseus;Mus musculus		GO:0000178;GO:0005730;GO:0016020;GO:0032991;GO:0043226;GO:0043229;GO:0043232;GO:0043234;GO:0044464	ECR1_N;EXOSC1;NUC173					IPR011989;IPR012340;IPR012978;IPR016024;IPR019495;IPR025721	ARM-like;ARM-type_fold;EXOSC1;Exosome_cplx_N_dom;NA-bd_OB-fold;Uncharacterised_NUC173				7	7	7.6	11.308	26	1.62464	0.126459	-0.204429	0.803013	0.36359			-0.200809	G3GZW7;A0A8C2QDH7;Q3UJA1;Q6P5B0	G3GZW7;A0A8C2QDH7;Q3UJA1;Q6P5B0	RRP12-like protein
23.6014	23.684	23.8644	23.9175	23.9308	24.0357	24.1444	23.8957	23.857	24.7142	24.6998	24.8429	24.5678	24.6421	24.7432	24.9665	24.8553	25.2353	autophagic vacuole membrane;cell part;cytoplasmic part;endoplasmic reticulum;endoplasmic reticulum part;integral to membrane;intracellular membrane-bounded organelle;intracellular organelle;intracellular organelle part;intracellular part;intrinsic to membrane;macromolecular complex;membrane;membrane part;membrane-bounded organelle;nucleus;oligosaccharyltransferase complex;organelle;organelle memb…	ACEVEDO_LIVER_CANCER_UP;ACEVEDO_NORMAL_TISSUE_ADJACENT_TO_LIVER_TUMOR_UP;BAELDE_DIABETIC_NEPHROPATHY_DN;BARRIER_COLON_CANCER_RECURRENCE_UP;BIOCARTA_PROTEASOME_PATHWAY;BIOPOLYMER_METABOLIC_PROCESS;BIOPOLYMER_MODIFICATION;BLALOCK_ALZHEIMERS_DISEASE_DN;BLALOCK_ALZHEIMERS_DISEASE_INCIPIENT_DN;BOYAULT_LIVER_CANCER_SUBCLASS_G2;CAIRO_HEPATOBLASTOMA_CLASSES_UP;CELLULAR_MACROMOLECULE_METABOLIC_PROCESS;CEL…	N-Glycan biosynthesis;Protein processing in endoplasmic reticulum;Various types of N-glycan biosynthesis	Cricetulus griseus;Mus musculus		GO:0005634;GO:0005783;GO:0016020;GO:0032991;GO:0043226;GO:0043229;GO:0043231;GO:0043234;GO:0044464	Ribophorin_II	REACT_331340	ko00510;ko00513;ko04141			IPR008814	Swp1				18	18	48.9	323.31	189	1.64188	0.126482	-0.520035	1.3548	0.196272			0.476057	A0A8C2LQ00;A0A8C2QE81;A0A8C2LLC6;Q61833;A2ACG7;Q3U505;Q9DBG6;G3GXX3;G3GXX4	A0A8C2LQ00;A0A8C2QE81;A0A8C2LLC6;Q61833;A2ACG7;Q3U505;Q9DBG6;G3GXX3	Dolichyl-diphosphooligosaccharide--protein glycosyltransferase subunit 2
27.7561	27.7944	27.9045	28.326	28.1507	28.2691	27.5333	27.8878	27.8193	27.704	27.7312	27.7246	27.6484	27.694	27.717	27.7133	27.8277	27.8587	adherens junction;anchoring junction;cell junction;cell part;cell-substrate adherens junction;cell-substrate junction;cytoplasm;cytoplasmic part;cytosolic large ribosomal subunit;extracellular membrane-bounded organelle;extracellular organelle;extracellular region part;extracellular vesicular exosome;focal adhesion;intracellular membrane-bounded organelle;intracellular non-membrane-bounded organe…	BENPORATH_MYC_TARGETS_WITH_EBOX;BERENJENO_TRANSFORMED_BY_RHOA_DN;BILANGES_RAPAMYCIN_SENSITIVE_GENES;BIOSYNTHETIC_PROCESS;BOUDOUKHA_BOUND_BY_IGF2BP2;CACGTG_V$MYC_Q2;CAIRO_HEPATOBLASTOMA_CLASSES_UP;CELLULAR_BIOSYNTHETIC_PROCESS;CELLULAR_MACROMOLECULE_METABOLIC_PROCESS;CELLULAR_PROTEIN_METABOLIC_PROCESS;chr1p36;CTATGCA,MIR-153;DANG_BOUND_BY_MYC;DANG_MYC_TARGETS_UP;DODD_NASOPHARYNGEAL_CARCINOMA_DN;ES…	Ribosome	Mus musculus		GO:0005634;GO:0005737;GO:0005840;GO:0030529;GO:0031982;GO:0032991;GO:0043226;GO:0043229;GO:0043230;GO:0043231;GO:0043232;GO:0044464	Ribosomal_L22e	REACT_279505;REACT_292264;REACT_302277;REACT_308559;REACT_311765;REACT_319670;REACT_331340;REACT_340387	ko03010								4	4	50.8	140.1	67	1.63238	0.126953	0.300109	0.0594899	0.950183			0.0098114	Q4VAG4;A0A3L7IA10;P67984;A0A8C2LVS2	Q4VAG4;A0A3L7IA10;P67984	60S ribosomal protein L22
23.2108	22.9194	22.8743	NaN	NaN	NaN	NaN	NaN	NaN	23.3805	23.5709	23.808	23.133	23.5264	23.5996	23.4913	23.3594	23.784	cell part;cell projection;cell projection part;contractile fiber;cytoplasm;cytoplasmic part;cytoskeleton;extracellular membrane-bounded organelle;extracellular organelle;extracellular region part;extracellular vesicular exosome;filopodium;growth cone;integral to membrane;intracellular;intracellular non-membrane-bounded organelle;intracellular organelle;intracellular part;intrinsic to membrane;lam…	ACEVEDO_LIVER_CANCER_UP;ACEVEDO_LIVER_TUMOR_VS_NORMAL_ADJACENT_TISSUE_UP;ACTIN_BINDING;ADENYL_NUCLEOTIDE_BINDING;ADENYL_RIBONUCLEOTIDE_BINDING;ATP_BINDING;BONOME_OVARIAN_CANCER_SURVIVAL_SUBOPTIMAL_DEBULKING;BORLAK_LIVER_CANCER_EGF_UP;BROWNE_HCMV_INFECTION_4HR_DN;CARDOSO_RESPONSE_TO_GAMMA_RADIATION_AND_3AB;CHEN_METABOLIC_SYNDROM_NETWORK;chr3p21;CYTOSKELETAL_PROTEIN_BINDING;DELACROIX_RAR_BOUND_ES;G…		Cricetulus griseus;Mus musculus		GO:0005622;GO:0005737;GO:0005856;GO:0005902;GO:0030175;GO:0030427;GO:0031982;GO:0042995;GO:0043226;GO:0043229;GO:0043230;GO:0043232;GO:0044464	Cofilin_ADF;LRR_7;LRR_8			ADF;LRR_TYP	SM00102;SM00369	IPR000157;IPR001611;IPR002108;IPR003591;IPR027181;IPR028458;IPR029006	ADF-H;ADF-H/Gelsolin-like_dom;Leu-rich_rpt;Leu-rich_rpt_typical-subtyp;TIR_dom;TLR9;Twinfilin				6	6	24.9	23.922	52	1.64258	0.126984	-0.584983	0.281863	0.717092			-0.104201	A0A8C2LTT5;Q9Z0P5;A0A061I4E0;A0A1L1SU53;A0A1L1STC8;G3GZG1;A0A087WRG4	A0A8C2LTT5;Q9Z0P5;A0A061I4E0;A0A1L1SU53;A0A1L1STC8	Twinfilin-2
24.0812	23.7558	23.9019	24.0882	24.0375	23.9271	22.8679	23.8252	23.6691	23.7363	23.6935	23.5546	23.2626	23.3941	23.6086	23.8224	23.4487	23.7632	cell part;cytoplasmic part;intracellular organelle part;intracellular part;macromolecular complex;membrane part;mitochondrial membrane part;mitochondrial part;mitochondrial respiratory chain complex I;NADH dehydrogenase complex;organelle part;protein complex;respiratory chain complex I			Cricetulus griseus		GO:0030964;GO:0032991;GO:0043234;GO:0044464						IPR026193	NDUFV3				9	9	26.3	37.43	72	1.6369	0.127451	0.407498	0.0160113	0.987329			-0.00783443	G3HLE5	G3HLE5
27.1787	27.3236	27.262	27.2034	27.2875	27.404	27.4484	27.295	27.553	27.4703	27.2893	27.5569	27.3507	27.4553	27.3787	27.3271	27.2487	27.3613	adherens junction;anchoring junction;cell junction;cell part;cell-substrate adherens junction;cell-substrate junction;cytoplasmic part;cytosolic small ribosomal subunit;extracellular membrane-bounded organelle;extracellular organelle;extracellular region part;extracellular vesicular exosome;focal adhesion;intracellular non-membrane-bounded organelle;intracellular organelle;intracellular organelle…	BILANGES_SERUM_AND_RAPAMYCIN_SENSITIVE_GENES;BOUDOUKHA_BOUND_BY_IGF2BP2;CAIRO_HEPATOBLASTOMA_CLASSES_UP;CHIANG_LIVER_CANCER_SUBCLASS_UNANNOTATED_DN;CHNG_MULTIPLE_MYELOMA_HYPERPLOID_UP;chr19q13;DAIRKEE_TERT_TARGETS_UP;DANG_BOUND_BY_MYC;DANG_MYC_TARGETS_UP;DIRMEIER_LMP1_RESPONSE_EARLY;FLOTHO_PEDIATRIC_ALL_THERAPY_RESPONSE_UP;GCM_CSNK2B;GCM_NPM1;GCM_TPT1;GNF2_DAP3;GNF2_EIF3S6;GNF2_FBL;GNF2_GLTSCR2;G…	Ribosome	Cricetulus griseus;Mus musculus		GO:0005840;GO:0015935;GO:0016020;GO:0030529;GO:0031982;GO:0032991;GO:0043226;GO:0043229;GO:0043230;GO:0043232;GO:0044464	Ribosomal_S9	REACT_279505;REACT_283953;REACT_292264;REACT_292503;REACT_302277;REACT_305839;REACT_308559;REACT_311765;REACT_319670;REACT_331340;REACT_340387	ko03010			IPR000754;IPR014721;IPR020568;IPR020574	Ribosomal_S5_D2-typ_fold;Ribosomal_S5_D2-typ_fold_subgr;Ribosomal_S9;Ribosomal_S9_CS				6	6	38.4	63.493	106	1.6438	0.12749	-0.15894	0.759962	0.379473			-0.0818815	A4FUS1;A0A061HTB4;A0A061HWF5;Q641N3;Q5CZY9;P14131;G3HJD8;A0A8C2M777;G3I5Y2;A0A061IK02;G3H3T4;A0A8C2MU72	A4FUS1;A0A061HTB4;A0A061HWF5;Q641N3;Q5CZY9;P14131;G3HJD8;A0A8C2M777;G3I5Y2	40S ribosomal protein S16
[truncated: 1,477 more rows]
[truncated: 5 more columns]

## Sheet: Table S1_1
PP1_1_2G12	PP1_2_2G12	PP1_3_2G12	PP1_4_2G12	PP1_5_2G12	PP1_6_2G12	PP3_1_353/11	PP3_2_353/11	PP3_3_353/11	PP3_4_353/11	PP3_5_353/11	PP3_6_353/11	PP5_1_353/11 TM	PP5_2_353/11 TM	PP5_3_353/11 TM	PP5_4_353/11 TM	PP5_5_353/11 TM	PP5_6_353/11 TM	GOCC name	GSEA	KEGG name	Taxonomy	Corum	GOCC slim	Pfam	Reactome	KEGG	SMART name	SMART	Interpro	Interpro name	Student's T-test Significant 353/11_2G12	Student's T-test Significant 353/11_353/11 TM	Student's T-test significant_	Razor + unique peptides	Unique peptides	Sequence coverage [%]	Score	MS/MS count	-Log Student's T-test p-value 2G12_353/11	Student's T-test q-value 2G12_353/11	Student's T-test Difference 2G12_353/11	-Log Student's T-test p-value 353/11 TM_353/11	Student's T-test q-value 353/11 TM_353/11	Significant 2G12 vs 353/11	Significant 353/11TM vs 353/11	Student's T-test Difference 353/11 TM_353/11	Protein IDs	Majority protein IDs	Protein names
[truncated: 129 more rows]
[truncated: 5 more columns]

[truncated: 6 more sheets: Table S1 header explanation, Table S2, Table S3, Table S4, Table S5, Table S6]
